# Supplementary material for: Resident memory T cell development is gradual and shows AP-1 gene expression in mature cells
Source: JCI Insight. 2025 Jun 23;10(12):e187381. doi: 10.1172/jci.insight.187381 (PMC12220954; doi:10.1172/jci.insight.187381)
Supplement: Supplemental tables 1-7 [file jciinsight-10-187381-s081.xlsx]

## Sheet: S1_marker genes
S1. marker genes for cell subsets in figures 1 + 2
featurekey	AUROC	OVA pseudobulk pval	OVA pseudobulk padj	OVA pseudobulk log-fc	AUROC_marker	Pseudobulk_marker	Subset
Rplp2	0.866617	0.0224698	0.144752	0.451699	TRUE	FALSE	C1:Tcm (Sell, Tcf7)
Rplp1	0.848332	0.00248012	0.0254262	0.536612	TRUE	TRUE	C1:Tcm (Sell, Tcf7)
Rps14	0.834141	0.0086142	0.0700188	0.501452	TRUE	FALSE	C1:Tcm (Sell, Tcf7)
Rpl32	0.833401	8.34519e-05	0.00124562	0.434184	TRUE	TRUE	C1:Tcm (Sell, Tcf7)
Rps18	0.822756	0.00272406	0.027494	0.466262	TRUE	TRUE	C1:Tcm (Sell, Tcf7)
Rps15	0.812254	0.0213952	0.139398	0.526414	TRUE	FALSE	C1:Tcm (Sell, Tcf7)
Rps19	0.808686	0.0481601	0.249216	0.4073	TRUE	FALSE	C1:Tcm (Sell, Tcf7)
Rps24	0.804833	0.0627831	0.29554	0.425005	TRUE	FALSE	C1:Tcm (Sell, Tcf7)
Rpl23	0.802384	0.0188202	0.126366	0.400226	TRUE	FALSE	C1:Tcm (Sell, Tcf7)
Rps5	0.791496	1.6978e-05	0.00027466	0.529274	TRUE	TRUE	C1:Tcm (Sell, Tcf7)
Ccl5	0.783127	0.241244	0.657229	0.608171	TRUE	FALSE	C1:Tcm (Sell, Tcf7)
Bcl2	0.781672	0.000977695	0.0115954	1.5056	TRUE	TRUE	C1:Tcm (Sell, Tcf7)
Rps15a	0.780198	0.0497677	0.255307	0.429681	TRUE	FALSE	C1:Tcm (Sell, Tcf7)
Rpl22	0.776419	0.00167807	0.0183301	0.423368	TRUE	TRUE	C1:Tcm (Sell, Tcf7)
Rpl39	0.766615	0.321341	0.738318	0.278016	TRUE	FALSE	C1:Tcm (Sell, Tcf7)
Rps3	0.765077	3.58066e-05	0.000560149	0.478504	TRUE	TRUE	C1:Tcm (Sell, Tcf7)
Rps9	0.757374	0.012881	0.0951912	0.34283	TRUE	FALSE	C1:Tcm (Sell, Tcf7)
Ly6c2	0.756976	0.0317489	0.186006	0.681116	TRUE	FALSE	C1:Tcm (Sell, Tcf7)
Rpl4	0.722725	0.00472642	0.0434501	0.479545	FALSE	TRUE	C1:Tcm (Sell, Tcf7)
Rplp0	0.716678	0.000416839	0.00541793	0.355229	FALSE	TRUE	C1:Tcm (Sell, Tcf7)
Gimap4	0.66402	0.0030185	0.0300187	0.880413	FALSE	TRUE	C1:Tcm (Sell, Tcf7)
Eef1b2	0.660975	0.000411979	0.00536526	0.512389	FALSE	TRUE	C1:Tcm (Sell, Tcf7)
Mbnl1	0.65012	0.00427592	0.0399948	0.46305	FALSE	TRUE	C1:Tcm (Sell, Tcf7)
Eef1g	0.642534	0.0033944	0.0331024	0.567751	FALSE	TRUE	C1:Tcm (Sell, Tcf7)
Rack1	0.630934	0.000593175	0.00744181	0.47531	FALSE	TRUE	C1:Tcm (Sell, Tcf7)
Cst7	0.627591	0.000171596	0.00243016	0.78277	FALSE	TRUE	C1:Tcm (Sell, Tcf7)
Gzmm	0.623774	0.0023885	0.0247082	1.78822	FALSE	TRUE	C1:Tcm (Sell, Tcf7)
Gm2682	0.609929	0.00446166	0.0414995	1.02226	FALSE	TRUE	C1:Tcm (Sell, Tcf7)
Fam189b	0.605122	0.00125451	0.0142912	0.845458	FALSE	TRUE	C1:Tcm (Sell, Tcf7)
Rpl8	0.602216	0.000209078	0.00291375	0.344799	FALSE	TRUE	C1:Tcm (Sell, Tcf7)
Gimap3	0.597326	0.00213719	0.0224442	0.759423	FALSE	TRUE	C1:Tcm (Sell, Tcf7)
Gimap6	0.596771	0.00277689	0.0279423	0.756651	FALSE	TRUE	C1:Tcm (Sell, Tcf7)
Gm4759	0.596769	0.00329115	0.0322724	0.981415	FALSE	TRUE	C1:Tcm (Sell, Tcf7)
Trdc	0.59528	0.00357617	0.034508	0.737015	FALSE	TRUE	C1:Tcm (Sell, Tcf7)
Gm8292	0.593284	0.00207684	0.0219563	0.783214	FALSE	TRUE	C1:Tcm (Sell, Tcf7)
Samd3	0.592348	0.00109567	0.0127355	1.56141	FALSE	TRUE	C1:Tcm (Sell, Tcf7)
Eef1d	0.589214	0.00313282	0.03097	0.357181	FALSE	TRUE	C1:Tcm (Sell, Tcf7)
Txk	0.584848	0.0014771	0.016493	1.07871	FALSE	TRUE	C1:Tcm (Sell, Tcf7)
Ifi27	0.583252	0.00551266	0.0489693	0.629758	FALSE	TRUE	C1:Tcm (Sell, Tcf7)
Chd3	0.5781	0.000494792	0.00632465	0.767305	FALSE	TRUE	C1:Tcm (Sell, Tcf7)
Jak1	0.577168	0.002454	0.0252129	0.484388	FALSE	TRUE	C1:Tcm (Sell, Tcf7)
Gm11346	0.574442	0.00466076	0.0430132	1.33422	FALSE	TRUE	C1:Tcm (Sell, Tcf7)
Cxcr3	0.572262	0.00219876	0.0230108	0.714066	FALSE	TRUE	C1:Tcm (Sell, Tcf7)
Dguok	0.567149	0.000962313	0.0114252	0.774299	FALSE	TRUE	C1:Tcm (Sell, Tcf7)
Il10rb	0.562421	0.000757575	0.00927304	0.881672	FALSE	TRUE	C1:Tcm (Sell, Tcf7)
Klk8	0.55873	0.00529477	0.0474913	0.631214	FALSE	TRUE	C1:Tcm (Sell, Tcf7)
Tnfsf8	0.557181	0.00453561	0.042062	1.65575	FALSE	TRUE	C1:Tcm (Sell, Tcf7)
Kbtbd11	0.556944	0.00014884	0.0021343	0.963178	FALSE	TRUE	C1:Tcm (Sell, Tcf7)
Txndc5	0.555736	0.00102449	0.0120429	0.903653	FALSE	TRUE	C1:Tcm (Sell, Tcf7)
Vps28	0.553239	0.00497916	0.0452472	0.335905	FALSE	TRUE	C1:Tcm (Sell, Tcf7)
Sidt1	0.550265	0.000781618	0.00951746	1.18112	FALSE	TRUE	C1:Tcm (Sell, Tcf7)
Ablim1	0.54922	0.00230891	0.0239895	0.513769	FALSE	TRUE	C1:Tcm (Sell, Tcf7)
Macf1	0.548569	0.0042688	0.0399512	0.610313	FALSE	TRUE	C1:Tcm (Sell, Tcf7)
Ifitm10	0.548539	0.000416386	0.00541416	1.48377	FALSE	TRUE	C1:Tcm (Sell, Tcf7)
2410015M20Rik	0.547751	0.00351836	0.0340611	0.24762	FALSE	TRUE	C1:Tcm (Sell, Tcf7)
G0s2	0.547065	0.000370783	0.00488433	1.93169	FALSE	TRUE	C1:Tcm (Sell, Tcf7)
Il27ra	0.546157	0.002171	0.022756	0.936001	FALSE	TRUE	C1:Tcm (Sell, Tcf7)
Cd72	0.545592	0.0016599	0.0181615	1.06734	FALSE	TRUE	C1:Tcm (Sell, Tcf7)
Akr1b3	0.545539	0.00152135	0.0168905	0.483481	FALSE	TRUE	C1:Tcm (Sell, Tcf7)
Trp53	0.544925	0.00082822	0.0100294	0.624343	FALSE	TRUE	C1:Tcm (Sell, Tcf7)
Mettl23	0.544843	0.001785	0.0192356	0.462995	FALSE	TRUE	C1:Tcm (Sell, Tcf7)
B4galnt1	0.544197	0.00281477	0.028272	0.409198	FALSE	TRUE	C1:Tcm (Sell, Tcf7)
Tbc1d10c	0.542767	0.00200835	0.0213001	0.503884	FALSE	TRUE	C1:Tcm (Sell, Tcf7)
Fgf13	0.542652	0.00264224	0.0267804	1.11319	FALSE	TRUE	C1:Tcm (Sell, Tcf7)
Fam78a	0.542094	0.000377433	0.00495227	0.860087	FALSE	TRUE	C1:Tcm (Sell, Tcf7)
Trim5	0.542034	0.00475743	0.0436747	1.04457	FALSE	TRUE	C1:Tcm (Sell, Tcf7)
Hvcn1	0.542019	0.0030363	0.0301866	0.97502	FALSE	TRUE	C1:Tcm (Sell, Tcf7)
Cmah	0.540376	0.000870424	0.0104766	0.973356	FALSE	TRUE	C1:Tcm (Sell, Tcf7)
Crtam	0.540074	0.000749785	0.00919803	0.968926	FALSE	TRUE	C1:Tcm (Sell, Tcf7)
Asxl2	0.537374	0.00121418	0.0139033	0.637954	FALSE	TRUE	C1:Tcm (Sell, Tcf7)
Fam169b	0.535975	0.00273641	0.0276019	0.767884	FALSE	TRUE	C1:Tcm (Sell, Tcf7)
Traf3ip3	0.535843	0.00099923	0.0118086	0.603487	FALSE	TRUE	C1:Tcm (Sell, Tcf7)
Gimap8	0.535007	0.00117266	0.0134744	0.821109	FALSE	TRUE	C1:Tcm (Sell, Tcf7)
Rps24-ps2	0.534049	0.0023176	0.0240498	0.854523	FALSE	TRUE	C1:Tcm (Sell, Tcf7)
Ptp4a3	0.534021	0.000843693	0.0101993	0.680169	FALSE	TRUE	C1:Tcm (Sell, Tcf7)
Stap1	0.531585	0.00487554	0.0444883	0.571754	FALSE	TRUE	C1:Tcm (Sell, Tcf7)
Zkscan3	0.531567	0.000744907	0.00915172	0.885499	FALSE	TRUE	C1:Tcm (Sell, Tcf7)
5830428M24Rik	0.530419	0.00100143	0.0118263	1.09073	FALSE	TRUE	C1:Tcm (Sell, Tcf7)
Ptpn4	0.52889	3.19274e-05	0.000502305	1.17846	FALSE	TRUE	C1:Tcm (Sell, Tcf7)
Pdrg1	0.527702	0.00534152	0.0477815	0.537213	FALSE	TRUE	C1:Tcm (Sell, Tcf7)
Gtf2i	0.527643	0.000921478	0.0110311	0.630239	FALSE	TRUE	C1:Tcm (Sell, Tcf7)
Gm43712	0.527515	0.00336899	0.0328932	0.53537	FALSE	TRUE	C1:Tcm (Sell, Tcf7)
Sh2d3c	0.527485	0.00425947	0.0398977	0.763804	FALSE	TRUE	C1:Tcm (Sell, Tcf7)
Tbxa2r	0.527327	0.000164942	0.00234694	1.33354	FALSE	TRUE	C1:Tcm (Sell, Tcf7)
Gab3	0.526333	0.00158657	0.0175093	1.18783	FALSE	TRUE	C1:Tcm (Sell, Tcf7)
A430078G23Rik	0.526088	0.00451253	0.0418781	0.980896	FALSE	TRUE	C1:Tcm (Sell, Tcf7)
Itpr2	0.524256	0.0028452	0.0285345	0.751804	FALSE	TRUE	C1:Tcm (Sell, Tcf7)
Pgs1	0.523795	0.00133411	0.0150841	0.691537	FALSE	TRUE	C1:Tcm (Sell, Tcf7)
Smap2	0.523414	0.00102298	0.0120337	0.513293	FALSE	TRUE	C1:Tcm (Sell, Tcf7)
Il16	0.522739	0.00498531	0.0452659	0.707463	FALSE	TRUE	C1:Tcm (Sell, Tcf7)
Zfp950	0.522101	0.00277614	0.0279423	0.681468	FALSE	TRUE	C1:Tcm (Sell, Tcf7)
Gm36738	0.522046	0.00194298	0.020706	1.13758	FALSE	TRUE	C1:Tcm (Sell, Tcf7)
6430590A07Rik	0.521857	0.0025162	0.0257087	1.00129	FALSE	TRUE	C1:Tcm (Sell, Tcf7)
Ehd3	0.521679	0.00487238	0.0444717	0.61606	FALSE	TRUE	C1:Tcm (Sell, Tcf7)
Zfhx2	0.521518	9.6104e-06	0.000159993	1.62575	FALSE	TRUE	C1:Tcm (Sell, Tcf7)
Gm12165	0.519961	0.00159736	0.0176049	0.771607	FALSE	TRUE	C1:Tcm (Sell, Tcf7)
Gm2830	0.519307	0.00146959	0.0164258	0.872687	FALSE	TRUE	C1:Tcm (Sell, Tcf7)
Gm4814	0.518812	0.00421127	0.0394796	2.01179	FALSE	TRUE	C1:Tcm (Sell, Tcf7)
Rps18-ps1	0.51876	0.00200937	0.0213041	0.753882	FALSE	TRUE	C1:Tcm (Sell, Tcf7)
Sdhaf4	0.51855	0.00360416	0.0347297	0.648756	FALSE	TRUE	C1:Tcm (Sell, Tcf7)
Saysd1	0.51673	0.000943317	0.0112439	0.803022	FALSE	TRUE	C1:Tcm (Sell, Tcf7)
Tanc1	0.516326	0.00247335	0.0253803	0.817634	FALSE	TRUE	C1:Tcm (Sell, Tcf7)
Pigp	0.516256	0.000544726	0.00690444	0.618559	FALSE	TRUE	C1:Tcm (Sell, Tcf7)
Cdipt	0.51622	8.25752e-05	0.00123365	0.685612	FALSE	TRUE	C1:Tcm (Sell, Tcf7)
Prkd2	0.515182	0.00179357	0.0193122	0.628125	FALSE	TRUE	C1:Tcm (Sell, Tcf7)
Zfp398	0.515137	0.00176164	0.0190362	0.613284	FALSE	TRUE	C1:Tcm (Sell, Tcf7)
Bcl9l	0.514995	2.32855e-05	0.000371092	0.983934	FALSE	TRUE	C1:Tcm (Sell, Tcf7)
Gramd4	0.514606	0.00175572	0.0189908	0.95072	FALSE	TRUE	C1:Tcm (Sell, Tcf7)
Zbtb4	0.514542	0.00148763	0.0165939	1.1037	FALSE	TRUE	C1:Tcm (Sell, Tcf7)
E230032D23Rik	0.514351	0.00508846	0.0460274	1.11349	FALSE	TRUE	C1:Tcm (Sell, Tcf7)
Gm26551	0.514107	0.00108284	0.0126259	1.69875	FALSE	TRUE	C1:Tcm (Sell, Tcf7)
Bbc3	0.514087	0.00477941	0.0438401	0.93553	FALSE	TRUE	C1:Tcm (Sell, Tcf7)
Aqp9	0.513572	0.00196587	0.0209297	1.51423	FALSE	TRUE	C1:Tcm (Sell, Tcf7)
Fam58b	0.512551	0.00208838	0.0220222	0.507989	FALSE	TRUE	C1:Tcm (Sell, Tcf7)
Btbd11	0.51215	2.26069e-05	0.000360798	1.77701	FALSE	TRUE	C1:Tcm (Sell, Tcf7)
Zbtb7a	0.512137	0.00221378	0.023146	0.383834	FALSE	TRUE	C1:Tcm (Sell, Tcf7)
1700001O22Rik	0.511492	0.0019344	0.0206278	1.65032	FALSE	TRUE	C1:Tcm (Sell, Tcf7)
Rpl22-ps1	0.511435	1.09346e-05	0.000180859	1.02151	FALSE	TRUE	C1:Tcm (Sell, Tcf7)
Hdac7	0.511426	0.00091627	0.0109728	0.514852	FALSE	TRUE	C1:Tcm (Sell, Tcf7)
Vipr1	0.511239	2.65254e-05	0.000420505	1.91669	FALSE	TRUE	C1:Tcm (Sell, Tcf7)
Lrif1	0.511236	0.00557206	0.0494044	0.460978	FALSE	TRUE	C1:Tcm (Sell, Tcf7)
Zcchc18	0.511173	0.000316058	0.00422889	1.54726	FALSE	TRUE	C1:Tcm (Sell, Tcf7)
Arhgef3	0.511078	0.00461045	0.0426319	0.686126	FALSE	TRUE	C1:Tcm (Sell, Tcf7)
Tigd2	0.510927	0.000981689	0.0116345	0.550105	FALSE	TRUE	C1:Tcm (Sell, Tcf7)
D3Ertd751e	0.510888	0.000953998	0.011359	1.01114	FALSE	TRUE	C1:Tcm (Sell, Tcf7)
Pogk	0.51062	0.00166508	0.0182062	0.911755	FALSE	TRUE	C1:Tcm (Sell, Tcf7)
Tsnax	0.510499	0.00320419	0.0315824	0.463736	FALSE	TRUE	C1:Tcm (Sell, Tcf7)
Gm32036	0.510463	0.00203141	0.0215103	0.840238	FALSE	TRUE	C1:Tcm (Sell, Tcf7)
Ppm1h	0.510446	0.00498157	0.0452568	0.579836	FALSE	TRUE	C1:Tcm (Sell, Tcf7)
2610035D17Rik	0.510343	0.00472282	0.043429	1.11443	FALSE	TRUE	C1:Tcm (Sell, Tcf7)
Dcaf17	0.510329	0.00515635	0.046539	0.628772	FALSE	TRUE	C1:Tcm (Sell, Tcf7)
Akr1c13	0.510282	0.000474946	0.00609443	1.01338	FALSE	TRUE	C1:Tcm (Sell, Tcf7)
Tk2	0.509991	0.00506507	0.0458522	0.740431	FALSE	TRUE	C1:Tcm (Sell, Tcf7)
Nudt16	0.509959	0.00489077	0.044615	0.595469	FALSE	TRUE	C1:Tcm (Sell, Tcf7)
Lppos	0.509958	0.00267081	0.0270059	0.839625	FALSE	TRUE	C1:Tcm (Sell, Tcf7)
Oxr1	0.509833	0.00305594	0.0303455	0.607949	FALSE	TRUE	C1:Tcm (Sell, Tcf7)
Gm47816	0.509824	5.70091e-05	0.000868506	1.0241	FALSE	TRUE	C1:Tcm (Sell, Tcf7)
Ttf1	0.509797	0.00448461	0.0416656	0.600804	FALSE	TRUE	C1:Tcm (Sell, Tcf7)
Telo2	0.509662	0.000723978	0.00891768	0.974414	FALSE	TRUE	C1:Tcm (Sell, Tcf7)
Pkp4	0.509533	0.00565108	0.0499184	0.888612	FALSE	TRUE	C1:Tcm (Sell, Tcf7)
Sirt5	0.509527	0.00415606	0.0389982	1.03061	FALSE	TRUE	C1:Tcm (Sell, Tcf7)
Meis3	0.509406	0.000572489	0.00720954	0.889567	FALSE	TRUE	C1:Tcm (Sell, Tcf7)
Setd4	0.509229	0.00170415	0.0185661	0.717496	FALSE	TRUE	C1:Tcm (Sell, Tcf7)
Cfap97	0.509123	0.00188285	0.0201753	0.686317	FALSE	TRUE	C1:Tcm (Sell, Tcf7)
Pou6f1	0.50909	0.00266099	0.026923	1.38025	FALSE	TRUE	C1:Tcm (Sell, Tcf7)
Cbr1	0.509086	0.00335715	0.0327873	0.475003	FALSE	TRUE	C1:Tcm (Sell, Tcf7)
Rere	0.508924	0.00426837	0.0399512	0.733946	FALSE	TRUE	C1:Tcm (Sell, Tcf7)
Nol8	0.508811	0.000751274	0.00921289	0.601687	FALSE	TRUE	C1:Tcm (Sell, Tcf7)
Tor4a	0.508662	0.000184549	0.00259588	1.07797	FALSE	TRUE	C1:Tcm (Sell, Tcf7)
Mypopos	0.508643	0.00119346	0.0136859	1.17591	FALSE	TRUE	C1:Tcm (Sell, Tcf7)
Mga	0.508584	0.00198155	0.0210764	0.604571	FALSE	TRUE	C1:Tcm (Sell, Tcf7)
Mri1	0.508583	4.70417e-06	8.00409e-05	0.626506	FALSE	TRUE	C1:Tcm (Sell, Tcf7)
Rps12-ps3	0.508351	0.00286804	0.0287462	0.954541	FALSE	TRUE	C1:Tcm (Sell, Tcf7)
1700012D14Rik	0.508211	0.00497272	0.0452011	0.967924	FALSE	TRUE	C1:Tcm (Sell, Tcf7)
Eci1	0.508164	0.00504288	0.0456887	0.50321	FALSE	TRUE	C1:Tcm (Sell, Tcf7)
Lta4h	0.508108	2.02895e-05	0.000325692	0.567166	FALSE	TRUE	C1:Tcm (Sell, Tcf7)
Eef2kmt	0.508086	0.000190268	0.00267067	0.780188	FALSE	TRUE	C1:Tcm (Sell, Tcf7)
Zfp397	0.508069	0.00376641	0.0359908	0.551912	FALSE	TRUE	C1:Tcm (Sell, Tcf7)
Tmem80	0.507819	0.00240982	0.0248652	0.691437	FALSE	TRUE	C1:Tcm (Sell, Tcf7)
Spice1	0.507678	0.00155254	0.0171794	0.99813	FALSE	TRUE	C1:Tcm (Sell, Tcf7)
Unc5cl	0.507448	4.50639e-05	0.000696759	1.18127	FALSE	TRUE	C1:Tcm (Sell, Tcf7)
Agk	0.507431	0.000132325	0.00191735	0.659097	FALSE	TRUE	C1:Tcm (Sell, Tcf7)
Tmem63a	0.507383	0.000178551	0.00252113	0.922546	FALSE	TRUE	C1:Tcm (Sell, Tcf7)
N6amt1	0.507358	0.00547983	0.0487559	0.56928	FALSE	TRUE	C1:Tcm (Sell, Tcf7)
Lonp2	0.507206	0.00171429	0.018646	0.520879	FALSE	TRUE	C1:Tcm (Sell, Tcf7)
Pstk	0.507155	0.00161195	0.0177301	0.566173	FALSE	TRUE	C1:Tcm (Sell, Tcf7)
Traf5	0.506806	0.0022236	0.0232267	0.711532	FALSE	TRUE	C1:Tcm (Sell, Tcf7)
Ccdc162	0.5068	0.00115123	0.0132649	1.46302	FALSE	TRUE	C1:Tcm (Sell, Tcf7)
Gm5244	0.506798	0.00100949	0.0119003	0.813024	FALSE	TRUE	C1:Tcm (Sell, Tcf7)
Gm11342	0.506665	0.00391267	0.0370465	1.81542	FALSE	TRUE	C1:Tcm (Sell, Tcf7)
Zmat1	0.506584	0.00385899	0.0366382	1.27	FALSE	TRUE	C1:Tcm (Sell, Tcf7)
Sgsh	0.506455	0.00075174	0.00921347	1.06834	FALSE	TRUE	C1:Tcm (Sell, Tcf7)
B4galt7	0.50623	0.00495779	0.045112	0.507463	FALSE	TRUE	C1:Tcm (Sell, Tcf7)
Zfp280d	0.506125	0.00224366	0.0234097	0.519124	FALSE	TRUE	C1:Tcm (Sell, Tcf7)
Rmdn1	0.506055	0.00490484	0.044731	0.783163	FALSE	TRUE	C1:Tcm (Sell, Tcf7)
Tvp23b	0.506054	0.00113878	0.0131701	0.489687	FALSE	TRUE	C1:Tcm (Sell, Tcf7)
Gm12912	0.506026	0.00462577	0.042726	0.84596	FALSE	TRUE	C1:Tcm (Sell, Tcf7)
Hltf	0.506019	0.000626119	0.00781966	0.514468	FALSE	TRUE	C1:Tcm (Sell, Tcf7)
Ccdc125	0.505914	0.00169653	0.0184953	0.819025	FALSE	TRUE	C1:Tcm (Sell, Tcf7)
Rps19-ps8	0.505677	0.00321206	0.0316402	0.889042	FALSE	TRUE	C1:Tcm (Sell, Tcf7)
Miga1	0.505656	0.000931797	0.0111346	1.12269	FALSE	TRUE	C1:Tcm (Sell, Tcf7)
Xpc	0.505641	0.00358313	0.0345571	0.734278	FALSE	TRUE	C1:Tcm (Sell, Tcf7)
Prmt3	0.505597	0.0020323	0.0215128	0.771738	FALSE	TRUE	C1:Tcm (Sell, Tcf7)
1700028E10Rik	0.50554	0.00558036	0.0494384	0.887121	FALSE	TRUE	C1:Tcm (Sell, Tcf7)
Ears2	0.505473	0.00143955	0.0161444	1.03465	FALSE	TRUE	C1:Tcm (Sell, Tcf7)
Thra	0.505468	0.0050608	0.045826	1.04989	FALSE	TRUE	C1:Tcm (Sell, Tcf7)
Golga1	0.505459	0.0022818	0.0237375	0.687004	FALSE	TRUE	C1:Tcm (Sell, Tcf7)
Celsr1	0.505452	0.000326753	0.00435443	0.840003	FALSE	TRUE	C1:Tcm (Sell, Tcf7)
Ccdc28a	0.505305	0.0012674	0.0144084	0.998499	FALSE	TRUE	C1:Tcm (Sell, Tcf7)
Gm37387	0.505303	0.00352191	0.0340855	0.767446	FALSE	TRUE	C1:Tcm (Sell, Tcf7)
Gm20257	0.505294	0.00195816	0.0208544	0.923281	FALSE	TRUE	C1:Tcm (Sell, Tcf7)
Pak6	0.505256	0.000191344	0.0026835	1.53664	FALSE	TRUE	C1:Tcm (Sell, Tcf7)
Rdh14	0.505234	0.00100892	0.0118978	0.652771	FALSE	TRUE	C1:Tcm (Sell, Tcf7)
Yae1d1	0.505029	0.000251636	0.00346323	0.616267	FALSE	TRUE	C1:Tcm (Sell, Tcf7)
Ddx55	0.505012	0.00013985	0.00201533	0.517433	FALSE	TRUE	C1:Tcm (Sell, Tcf7)
Dnah8	0.504997	0.00161145	0.0177301	1.15723	FALSE	TRUE	C1:Tcm (Sell, Tcf7)
Tfcp2	0.504871	0.000144781	0.00208149	1.27518	FALSE	TRUE	C1:Tcm (Sell, Tcf7)
4930481A15Rik	0.50479	0.00252745	0.0258079	1.14205	FALSE	TRUE	C1:Tcm (Sell, Tcf7)
Trp53rka	0.504652	0.00141226	0.0158598	0.607222	FALSE	TRUE	C1:Tcm (Sell, Tcf7)
Shprh	0.504636	0.00532502	0.0476853	0.543906	FALSE	TRUE	C1:Tcm (Sell, Tcf7)
Fuz	0.504628	0.000108646	0.00159656	0.852841	FALSE	TRUE	C1:Tcm (Sell, Tcf7)
A930029G22Rik	0.504458	2.25927e-06	3.90415e-05	1.21426	FALSE	TRUE	C1:Tcm (Sell, Tcf7)
C030006K11Rik	0.504389	0.00256997	0.0261695	0.854291	FALSE	TRUE	C1:Tcm (Sell, Tcf7)
B3galt6	0.504382	0.00126327	0.0143713	0.816793	FALSE	TRUE	C1:Tcm (Sell, Tcf7)
Gm5525	0.504366	0.00249981	0.0255728	0.778318	FALSE	TRUE	C1:Tcm (Sell, Tcf7)
Cenpq	0.50434	0.0050387	0.0456633	0.397824	FALSE	TRUE	C1:Tcm (Sell, Tcf7)
Limk1	0.504292	0.00111299	0.012914	0.773344	FALSE	TRUE	C1:Tcm (Sell, Tcf7)
Galnt7	0.504209	0.00174256	0.0188916	0.513031	FALSE	TRUE	C1:Tcm (Sell, Tcf7)
BC002059	0.504102	0.00074417	0.00914605	0.746009	FALSE	TRUE	C1:Tcm (Sell, Tcf7)
Gm45501	0.503938	0.00135845	0.0153332	0.882211	FALSE	TRUE	C1:Tcm (Sell, Tcf7)
Dcp1b	0.503893	0.000205326	0.0028699	0.909942	FALSE	TRUE	C1:Tcm (Sell, Tcf7)
Pald1	0.503848	0.00561589	0.0496736	1.23177	FALSE	TRUE	C1:Tcm (Sell, Tcf7)
Gm27803	0.503842	0.00363154	0.0349327	0.925121	FALSE	TRUE	C1:Tcm (Sell, Tcf7)
Thada	0.503766	0.000174178	0.00246147	1.04363	FALSE	TRUE	C1:Tcm (Sell, Tcf7)
Ccdc85b	0.503733	0.00559587	0.0495577	0.421048	FALSE	TRUE	C1:Tcm (Sell, Tcf7)
Ccpg1os	0.503614	0.00107913	0.0125914	1.17211	FALSE	TRUE	C1:Tcm (Sell, Tcf7)
Gm8899	0.503515	0.00338003	0.0329817	1.21092	FALSE	TRUE	C1:Tcm (Sell, Tcf7)
Btbd6	0.503511	2.15656e-05	0.000345507	0.621255	FALSE	TRUE	C1:Tcm (Sell, Tcf7)
Ufl1	0.503414	0.00298557	0.0297507	0.427304	FALSE	TRUE	C1:Tcm (Sell, Tcf7)
Ankrd10	0.503335	0.00116795	0.0134296	0.390778	FALSE	TRUE	C1:Tcm (Sell, Tcf7)
Mipol1	0.503327	0.0011268	0.0130468	1.17547	FALSE	TRUE	C1:Tcm (Sell, Tcf7)
Mrm1	0.50332	0.000748075	0.00918383	0.73497	FALSE	TRUE	C1:Tcm (Sell, Tcf7)
Tmco6	0.503306	0.00333025	0.0325724	0.605086	FALSE	TRUE	C1:Tcm (Sell, Tcf7)
Psen2	0.503289	0.0007465	0.00916789	0.663461	FALSE	TRUE	C1:Tcm (Sell, Tcf7)
Ankzf1	0.503263	0.000157938	0.00225211	0.776286	FALSE	TRUE	C1:Tcm (Sell, Tcf7)
Gm48382	0.503242	0.00248002	0.0254262	1.08552	FALSE	TRUE	C1:Tcm (Sell, Tcf7)
Siae	0.503238	0.0038143	0.0362703	0.786597	FALSE	TRUE	C1:Tcm (Sell, Tcf7)
Slc25a53	0.503054	0.000821917	0.00996871	0.793847	FALSE	TRUE	C1:Tcm (Sell, Tcf7)
Dcun1d2	0.502947	0.00364989	0.0350787	0.843772	FALSE	TRUE	C1:Tcm (Sell, Tcf7)
Airn	0.502928	0.002512	0.0256817	1.41663	FALSE	TRUE	C1:Tcm (Sell, Tcf7)
Acrbp	0.502925	0.00510051	0.0461009	1.07188	FALSE	TRUE	C1:Tcm (Sell, Tcf7)
Gm43009	0.502887	0.00522049	0.0470236	0.948078	FALSE	TRUE	C1:Tcm (Sell, Tcf7)
Zfp317	0.502876	0.000777842	0.00948613	0.810017	FALSE	TRUE	C1:Tcm (Sell, Tcf7)
Tbc1d22b	0.502848	0.000265649	0.00363631	0.613409	FALSE	TRUE	C1:Tcm (Sell, Tcf7)
Tmem186	0.502803	0.00026868	0.00367344	0.715373	FALSE	TRUE	C1:Tcm (Sell, Tcf7)
Tmem35b	0.502768	0.000407556	0.00531391	0.891419	FALSE	TRUE	C1:Tcm (Sell, Tcf7)
Galm	0.502699	0.00526266	0.0472799	1.13971	FALSE	TRUE	C1:Tcm (Sell, Tcf7)
Gm37677	0.502686	0.000719225	0.00887561	1.00408	FALSE	TRUE	C1:Tcm (Sell, Tcf7)
Gm43544	0.502678	0.00474364	0.0435842	0.679396	FALSE	TRUE	C1:Tcm (Sell, Tcf7)
Dph7	0.502645	0.000960067	0.0114108	0.770922	FALSE	TRUE	C1:Tcm (Sell, Tcf7)
4632404H12Rik	0.502559	0.00102213	0.0120279	1.04425	FALSE	TRUE	C1:Tcm (Sell, Tcf7)
Gm12005	0.502501	0.00153428	0.0169943	0.787322	FALSE	TRUE	C1:Tcm (Sell, Tcf7)
Spred2	0.502373	0.000495055	0.00632558	0.962306	FALSE	TRUE	C1:Tcm (Sell, Tcf7)
Mettl18	0.502341	0.000492766	0.00630118	0.967228	FALSE	TRUE	C1:Tcm (Sell, Tcf7)
1700113A16Rik	0.502318	0.00261028	0.026515	0.84303	FALSE	TRUE	C1:Tcm (Sell, Tcf7)
Trappc12	0.502278	0.00503554	0.0456596	0.538178	FALSE	TRUE	C1:Tcm (Sell, Tcf7)
2010300C02Rik	0.5022	0.00208782	0.0220222	0.658931	FALSE	TRUE	C1:Tcm (Sell, Tcf7)
Gm4890	0.502132	0.00130689	0.0148168	0.771536	FALSE	TRUE	C1:Tcm (Sell, Tcf7)
Zfp81	0.502084	5.24146e-05	0.000802193	0.738579	FALSE	TRUE	C1:Tcm (Sell, Tcf7)
Gm45110	0.50205	0.000644903	0.0080331	0.861765	FALSE	TRUE	C1:Tcm (Sell, Tcf7)
Sorbs1	0.501988	0.00264286	0.0267804	0.765441	FALSE	TRUE	C1:Tcm (Sell, Tcf7)
AW209491	0.501855	6.56149e-05	0.000993682	1.1148	FALSE	TRUE	C1:Tcm (Sell, Tcf7)
Zfp141	0.501843	0.0010633	0.012433	0.746285	FALSE	TRUE	C1:Tcm (Sell, Tcf7)
Nudt6	0.501833	0.000820276	0.00995244	0.758499	FALSE	TRUE	C1:Tcm (Sell, Tcf7)
Zfp74	0.501806	0.0015758	0.0174135	0.785994	FALSE	TRUE	C1:Tcm (Sell, Tcf7)
Gne	0.501767	0.00241117	0.0248652	0.631311	FALSE	TRUE	C1:Tcm (Sell, Tcf7)
Alg2	0.50173	0.00379001	0.0361014	0.689225	FALSE	TRUE	C1:Tcm (Sell, Tcf7)
Zfp507	0.501721	0.0042783	0.039995	0.533696	FALSE	TRUE	C1:Tcm (Sell, Tcf7)
Rcbtb1	0.501716	0.00212613	0.0223706	0.432409	FALSE	TRUE	C1:Tcm (Sell, Tcf7)
Tgfbrap1	0.501678	0.00362663	0.0349056	0.602439	FALSE	TRUE	C1:Tcm (Sell, Tcf7)
4833412K13Rik	0.501564	0.000507922	0.00648001	1.01102	FALSE	TRUE	C1:Tcm (Sell, Tcf7)
Thumpd2	0.501541	0.000496223	0.00633806	0.945381	FALSE	TRUE	C1:Tcm (Sell, Tcf7)
Krba1	0.501523	0.0016496	0.0180667	0.849759	FALSE	TRUE	C1:Tcm (Sell, Tcf7)
Hs1bp3	0.501519	0.00543469	0.0484712	0.981691	FALSE	TRUE	C1:Tcm (Sell, Tcf7)
Zfp65	0.501473	0.000847491	0.0102303	0.715569	FALSE	TRUE	C1:Tcm (Sell, Tcf7)
Gm11249	0.501365	0.00151321	0.0168226	0.746129	FALSE	TRUE	C1:Tcm (Sell, Tcf7)
Slc11a2	0.501287	0.00502883	0.0456237	0.576995	FALSE	TRUE	C1:Tcm (Sell, Tcf7)
Ggact	0.501285	0.00152391	0.0169118	0.754417	FALSE	TRUE	C1:Tcm (Sell, Tcf7)
Gm49032	0.501273	0.00493201	0.0449418	0.887383	FALSE	TRUE	C1:Tcm (Sell, Tcf7)
Gm4936	0.501157	0.00403877	0.0380451	0.598823	FALSE	TRUE	C1:Tcm (Sell, Tcf7)
Mccc2	0.501146	0.000863305	0.0104061	0.867982	FALSE	TRUE	C1:Tcm (Sell, Tcf7)
Gm4968	0.501122	0.00282484	0.028356	0.553265	FALSE	TRUE	C1:Tcm (Sell, Tcf7)
Fem1a	0.501097	0.0037207	0.0356251	0.596958	FALSE	TRUE	C1:Tcm (Sell, Tcf7)
Mier2	0.501026	0.000998537	0.0118046	0.698453	FALSE	TRUE	C1:Tcm (Sell, Tcf7)
Wars2	0.500901	0.00557493	0.0494167	0.686322	FALSE	TRUE	C1:Tcm (Sell, Tcf7)
Rsad1	0.500843	0.00492588	0.0448983	0.884824	FALSE	TRUE	C1:Tcm (Sell, Tcf7)
Zfp110	0.50066	0.00378946	0.0361014	0.552323	FALSE	TRUE	C1:Tcm (Sell, Tcf7)
Nek3	0.500643	0.0019766	0.0210305	0.823851	FALSE	TRUE	C1:Tcm (Sell, Tcf7)
Bcs1l	0.500573	0.00344063	0.0334745	0.704837	FALSE	TRUE	C1:Tcm (Sell, Tcf7)
Slc9a8	0.500571	0.00557905	0.0494384	0.485802	FALSE	TRUE	C1:Tcm (Sell, Tcf7)
Pigb	0.500508	0.00297057	0.0296307	0.790225	FALSE	TRUE	C1:Tcm (Sell, Tcf7)
Trmo	0.500349	0.00530406	0.0475489	0.579541	FALSE	TRUE	C1:Tcm (Sell, Tcf7)
Pus3	0.50032	0.000845083	0.0102086	0.749429	FALSE	TRUE	C1:Tcm (Sell, Tcf7)
Tmem60	0.500079	0.00255556	0.0260387	0.538988	FALSE	TRUE	C1:Tcm (Sell, Tcf7)
Gm17018	0.499987	0.00346092	0.0336523	0.344951	FALSE	TRUE	C1:Tcm (Sell, Tcf7)
Gphn	0.499787	0.00559681	0.0495577	0.663249	FALSE	TRUE	C1:Tcm (Sell, Tcf7)
Pms1	0.499633	0.00275649	0.0277626	0.537546	FALSE	TRUE	C1:Tcm (Sell, Tcf7)
Sec16a	0.499507	0.0044769	0.0416056	0.471053	FALSE	TRUE	C1:Tcm (Sell, Tcf7)
Polr3d	0.499298	0.00538279	0.0480589	0.618176	FALSE	TRUE	C1:Tcm (Sell, Tcf7)
Ercc6l2	0.499227	0.0040324	0.0379959	0.508481	FALSE	TRUE	C1:Tcm (Sell, Tcf7)
Polg	0.499161	0.00226259	0.023582	0.401574	FALSE	TRUE	C1:Tcm (Sell, Tcf7)
Hadhb	0.499153	0.00349634	0.033914	0.261573	FALSE	TRUE	C1:Tcm (Sell, Tcf7)
Itfg2	0.499079	0.00122248	0.013984	0.546404	FALSE	TRUE	C1:Tcm (Sell, Tcf7)
Irf3	0.498956	0.00527697	0.0473572	0.278391	FALSE	TRUE	C1:Tcm (Sell, Tcf7)
Parn	0.498936	0.003138	0.0310119	0.600321	FALSE	TRUE	C1:Tcm (Sell, Tcf7)
Mtif3	0.498897	0.00433542	0.0404493	0.493376	FALSE	TRUE	C1:Tcm (Sell, Tcf7)
Casc4	0.498652	0.00546967	0.0486917	0.638077	FALSE	TRUE	C1:Tcm (Sell, Tcf7)
Ngrn	0.497462	0.00412893	0.0387734	0.35537	FALSE	TRUE	C1:Tcm (Sell, Tcf7)
Mettl26	0.495345	0.00351326	0.0340316	0.307033	FALSE	TRUE	C1:Tcm (Sell, Tcf7)
Srgn	0.821258	0.00733306	0.0859807	1.09286	TRUE	FALSE	C2:skin-effector (Tnfrsf18, Gzmb)
Gzmb	0.800007	0.0323702	0.272906	1.73824	TRUE	FALSE	C2:skin-effector (Tnfrsf18, Gzmb)
Icos	0.772538	0.0120973	0.129123	1.81585	TRUE	FALSE	C2:skin-effector (Tnfrsf18, Gzmb)
Gzma	0.7701	0.491119	0.986794	0.636031	TRUE	FALSE	C2:skin-effector (Tnfrsf18, Gzmb)
Fth1	0.767685	0.107863	0.61106	0.58204	TRUE	FALSE	C2:skin-effector (Tnfrsf18, Gzmb)
Rbm3	0.766923	0.0114162	0.123363	0.702665	TRUE	FALSE	C2:skin-effector (Tnfrsf18, Gzmb)
Ifngr1	0.747928	2.22026e-05	0.000395406	1.77156	FALSE	TRUE	C2:skin-effector (Tnfrsf18, Gzmb)
Sub1	0.715965	0.00383599	0.0499958	0.626595	FALSE	TRUE	C2:skin-effector (Tnfrsf18, Gzmb)
Sh2d2a	0.708763	0.000167142	0.00282796	1.63958	FALSE	TRUE	C2:skin-effector (Tnfrsf18, Gzmb)
Gramd3	0.695749	1.27499e-05	0.000229278	1.67815	FALSE	TRUE	C2:skin-effector (Tnfrsf18, Gzmb)
Tnfrsf18	0.655764	3.10346e-06	5.63581e-05	1.6651	FALSE	TRUE	C2:skin-effector (Tnfrsf18, Gzmb)
Hif1a	0.645629	0.000639344	0.0100681	1.67966	FALSE	TRUE	C2:skin-effector (Tnfrsf18, Gzmb)
Ubald2	0.643537	0.00192868	0.0275256	1.30617	FALSE	TRUE	C2:skin-effector (Tnfrsf18, Gzmb)
Dgat1	0.638454	0.000925391	0.0141694	2.30268	FALSE	TRUE	C2:skin-effector (Tnfrsf18, Gzmb)
Zc3hav1	0.6363	0.000247047	0.00409231	1.40203	FALSE	TRUE	C2:skin-effector (Tnfrsf18, Gzmb)
Peli1	0.633836	0.00371118	0.048675	0.872274	FALSE	TRUE	C2:skin-effector (Tnfrsf18, Gzmb)
Emb	0.632583	1.63273e-06	2.9764e-05	1.47448	FALSE	TRUE	C2:skin-effector (Tnfrsf18, Gzmb)
Ptpn22	0.631643	0.00151582	0.0222652	1.22525	FALSE	TRUE	C2:skin-effector (Tnfrsf18, Gzmb)
Slfn2	0.625322	0.00230747	0.0321304	0.847326	FALSE	TRUE	C2:skin-effector (Tnfrsf18, Gzmb)
Tnfrsf9	0.623599	0.00166176	0.0241734	2.09216	FALSE	TRUE	C2:skin-effector (Tnfrsf18, Gzmb)
Ostf1	0.618668	0.000884107	0.0136126	0.557965	FALSE	TRUE	C2:skin-effector (Tnfrsf18, Gzmb)
Satb1	0.614838	0.0018207	0.0261682	1.17538	FALSE	TRUE	C2:skin-effector (Tnfrsf18, Gzmb)
Map2k3	0.611284	0.00138779	0.0205666	1.40216	FALSE	TRUE	C2:skin-effector (Tnfrsf18, Gzmb)
Map1lc3b	0.610576	0.000362045	0.00587987	0.75632	FALSE	TRUE	C2:skin-effector (Tnfrsf18, Gzmb)
Ube2b	0.609474	3.77818e-07	6.92548e-06	0.839943	FALSE	TRUE	C2:skin-effector (Tnfrsf18, Gzmb)
Dnajb6	0.609087	9.79739e-05	0.00169481	1.02211	FALSE	TRUE	C2:skin-effector (Tnfrsf18, Gzmb)
Aldoa	0.60765	0.00220257	0.0308378	0.624125	FALSE	TRUE	C2:skin-effector (Tnfrsf18, Gzmb)
Prdx6	0.607133	0.000563618	0.0089478	1.18122	FALSE	TRUE	C2:skin-effector (Tnfrsf18, Gzmb)
Prkar1a	0.602657	3.52747e-05	0.000623193	0.890055	FALSE	TRUE	C2:skin-effector (Tnfrsf18, Gzmb)
Mif4gd	0.598671	6.22028e-05	0.00108564	1.06995	FALSE	TRUE	C2:skin-effector (Tnfrsf18, Gzmb)
Rnf125	0.597608	0.000414054	0.00668854	1.49781	FALSE	TRUE	C2:skin-effector (Tnfrsf18, Gzmb)
Itk	0.597071	0.0035656	0.0470444	1.24448	FALSE	TRUE	C2:skin-effector (Tnfrsf18, Gzmb)
Cytip	0.594683	0.00213618	0.0300478	0.753887	FALSE	TRUE	C2:skin-effector (Tnfrsf18, Gzmb)
Arid5a	0.592245	0.000364597	0.00591553	1.35568	FALSE	TRUE	C2:skin-effector (Tnfrsf18, Gzmb)
Msn	0.588372	0.00334455	0.0443925	0.476687	FALSE	TRUE	C2:skin-effector (Tnfrsf18, Gzmb)
Tpm4	0.586623	0.00010571	0.00182483	0.883365	FALSE	TRUE	C2:skin-effector (Tnfrsf18, Gzmb)
Rnf138	0.585429	3.32122e-06	6.02136e-05	1.1455	FALSE	TRUE	C2:skin-effector (Tnfrsf18, Gzmb)
Ppp1r16b	0.584807	0.00187314	0.0268021	1.92178	FALSE	TRUE	C2:skin-effector (Tnfrsf18, Gzmb)
Lpxn	0.583459	5.7872e-06	0.000104522	0.973227	FALSE	TRUE	C2:skin-effector (Tnfrsf18, Gzmb)
Fam107b	0.578821	0.0021067	0.0296959	0.749461	FALSE	TRUE	C2:skin-effector (Tnfrsf18, Gzmb)
Tax1bp1	0.578036	4.72599e-05	0.000830074	0.755727	FALSE	TRUE	C2:skin-effector (Tnfrsf18, Gzmb)
Tut4	0.577228	0.000489713	0.00783068	1.26495	FALSE	TRUE	C2:skin-effector (Tnfrsf18, Gzmb)
D16Ertd472e	0.575678	0.00165805	0.0241332	1.04193	FALSE	TRUE	C2:skin-effector (Tnfrsf18, Gzmb)
Ehd1	0.575485	0.00258568	0.0355863	1.18685	FALSE	TRUE	C2:skin-effector (Tnfrsf18, Gzmb)
Stat4	0.574269	0.000180021	0.00303196	1.36397	FALSE	TRUE	C2:skin-effector (Tnfrsf18, Gzmb)
Skil	0.573832	0.00172718	0.0250046	1.83132	FALSE	TRUE	C2:skin-effector (Tnfrsf18, Gzmb)
Rap1b	0.573644	0.000488957	0.00782237	0.527312	FALSE	TRUE	C2:skin-effector (Tnfrsf18, Gzmb)
Kmt2e	0.571943	0.000111334	0.00191296	0.728381	FALSE	TRUE	C2:skin-effector (Tnfrsf18, Gzmb)
Chic2	0.570715	3.65407e-05	0.00064453	1.21343	FALSE	TRUE	C2:skin-effector (Tnfrsf18, Gzmb)
Gpr132	0.57042	0.000968461	0.0147948	1.28948	FALSE	TRUE	C2:skin-effector (Tnfrsf18, Gzmb)
Mier1	0.569628	0.00136966	0.0203433	0.873851	FALSE	TRUE	C2:skin-effector (Tnfrsf18, Gzmb)
Gm19585	0.569355	0.00246976	0.0341609	0.705756	FALSE	TRUE	C2:skin-effector (Tnfrsf18, Gzmb)
Ninj1	0.568979	0.00252809	0.034866	1.50972	FALSE	TRUE	C2:skin-effector (Tnfrsf18, Gzmb)
Nsd3	0.566212	0.00242038	0.0335759	0.985008	FALSE	TRUE	C2:skin-effector (Tnfrsf18, Gzmb)
Sfr1	0.565266	0.00115793	0.0174562	0.592368	FALSE	TRUE	C2:skin-effector (Tnfrsf18, Gzmb)
Tmed2	0.56416	0.00291828	0.0394926	0.560639	FALSE	TRUE	C2:skin-effector (Tnfrsf18, Gzmb)
Zeb1	0.563822	0.000213436	0.00356221	1.45162	FALSE	TRUE	C2:skin-effector (Tnfrsf18, Gzmb)
Gpr68	0.562913	0.000355433	0.00578096	1.55115	FALSE	TRUE	C2:skin-effector (Tnfrsf18, Gzmb)
Ttc39b	0.562829	5.35057e-06	9.67942e-05	1.11462	FALSE	TRUE	C2:skin-effector (Tnfrsf18, Gzmb)
N4bp1	0.562377	0.0024471	0.0338898	1.15721	FALSE	TRUE	C2:skin-effector (Tnfrsf18, Gzmb)
Sdcbp2	0.561983	1.22099e-06	2.2307e-05	1.94516	FALSE	TRUE	C2:skin-effector (Tnfrsf18, Gzmb)
Ssh2	0.561534	0.000737705	0.0115079	1.11759	FALSE	TRUE	C2:skin-effector (Tnfrsf18, Gzmb)
Cript	0.561063	4.5526e-05	0.000800467	0.558295	FALSE	TRUE	C2:skin-effector (Tnfrsf18, Gzmb)
Arf4	0.559722	0.00222476	0.0311001	0.802765	FALSE	TRUE	C2:skin-effector (Tnfrsf18, Gzmb)
Gbp3	0.559542	0.00092435	0.01416	1.16493	FALSE	TRUE	C2:skin-effector (Tnfrsf18, Gzmb)
Bcl2l11	0.559003	0.000185712	0.00311989	1.87234	FALSE	TRUE	C2:skin-effector (Tnfrsf18, Gzmb)
Zfp52	0.557011	5.09571e-05	0.000893122	1.49367	FALSE	TRUE	C2:skin-effector (Tnfrsf18, Gzmb)
Plekha2	0.55567	1.51234e-05	0.000270785	1.05901	FALSE	TRUE	C2:skin-effector (Tnfrsf18, Gzmb)
Il12rb2	0.555613	0.000301952	0.00495237	2.20869	FALSE	TRUE	C2:skin-effector (Tnfrsf18, Gzmb)
Madd	0.552489	0.00102969	0.0156367	0.81532	FALSE	TRUE	C2:skin-effector (Tnfrsf18, Gzmb)
Slc9a3r1	0.551772	0.00151711	0.0222741	0.462314	FALSE	TRUE	C2:skin-effector (Tnfrsf18, Gzmb)
Rhof	0.551478	0.000173853	0.00293104	0.922258	FALSE	TRUE	C2:skin-effector (Tnfrsf18, Gzmb)
Sdf4	0.550276	0.000430335	0.00693465	0.421723	FALSE	TRUE	C2:skin-effector (Tnfrsf18, Gzmb)
Nfkb2	0.550047	0.00144627	0.0213603	1.23047	FALSE	TRUE	C2:skin-effector (Tnfrsf18, Gzmb)
Edem1	0.54898	0.00181464	0.0261	0.837335	FALSE	TRUE	C2:skin-effector (Tnfrsf18, Gzmb)
Atp2b4	0.548827	0.00197558	0.0280382	1.22605	FALSE	TRUE	C2:skin-effector (Tnfrsf18, Gzmb)
Ube2j1	0.548521	0.00265726	0.0364657	1.09008	FALSE	TRUE	C2:skin-effector (Tnfrsf18, Gzmb)
Vps54	0.54643	0.000121146	0.00207297	1.36918	FALSE	TRUE	C2:skin-effector (Tnfrsf18, Gzmb)
Tes	0.545095	0.000373557	0.00605002	0.547738	FALSE	TRUE	C2:skin-effector (Tnfrsf18, Gzmb)
Zbtb1	0.543257	0.00097407	0.0148668	1.17059	FALSE	TRUE	C2:skin-effector (Tnfrsf18, Gzmb)
Ttc39c	0.543112	0.000317819	0.00520233	1.81827	FALSE	TRUE	C2:skin-effector (Tnfrsf18, Gzmb)
Mob4	0.542294	0.000352099	0.00572955	0.820384	FALSE	TRUE	C2:skin-effector (Tnfrsf18, Gzmb)
Pik3r5	0.541988	0.00029842	0.00490171	1.13595	FALSE	TRUE	C2:skin-effector (Tnfrsf18, Gzmb)
Camk4	0.540698	0.000325654	0.00532533	0.790272	FALSE	TRUE	C2:skin-effector (Tnfrsf18, Gzmb)
Mknk2	0.540121	0.000864704	0.0133386	1.04558	FALSE	TRUE	C2:skin-effector (Tnfrsf18, Gzmb)
Rammet	0.539663	0.00187455	0.0268107	0.757168	FALSE	TRUE	C2:skin-effector (Tnfrsf18, Gzmb)
Zfp53	0.538587	8.52545e-06	0.00015381	1.13298	FALSE	TRUE	C2:skin-effector (Tnfrsf18, Gzmb)
Ss18	0.537589	0.00108044	0.0163624	0.782213	FALSE	TRUE	C2:skin-effector (Tnfrsf18, Gzmb)
Sla2	0.536871	0.00178685	0.0257561	1.02489	FALSE	TRUE	C2:skin-effector (Tnfrsf18, Gzmb)
Ubxn4	0.536159	0.00246495	0.0341086	0.459245	FALSE	TRUE	C2:skin-effector (Tnfrsf18, Gzmb)
Pafah1b1	0.536141	0.00164961	0.0240282	0.477348	FALSE	TRUE	C2:skin-effector (Tnfrsf18, Gzmb)
1700017B05Rik	0.53592	0.00149198	0.0219635	1.44904	FALSE	TRUE	C2:skin-effector (Tnfrsf18, Gzmb)
Cyth2	0.535888	0.0029637	0.0399768	0.93864	FALSE	TRUE	C2:skin-effector (Tnfrsf18, Gzmb)
Spata13	0.534093	0.000390817	0.0063224	0.700224	FALSE	TRUE	C2:skin-effector (Tnfrsf18, Gzmb)
Abcb9	0.532494	0.000687339	0.0107779	1.00941	FALSE	TRUE	C2:skin-effector (Tnfrsf18, Gzmb)
BC005537	0.531695	0.00381679	0.0498043	0.788747	FALSE	TRUE	C2:skin-effector (Tnfrsf18, Gzmb)
Lsm8	0.531493	0.00137847	0.0204467	0.644465	FALSE	TRUE	C2:skin-effector (Tnfrsf18, Gzmb)
Nfatc3	0.530687	0.00024053	0.00398633	0.552139	FALSE	TRUE	C2:skin-effector (Tnfrsf18, Gzmb)
Csnk1d	0.530392	0.000348111	0.00567021	0.763277	FALSE	TRUE	C2:skin-effector (Tnfrsf18, Gzmb)
Dcaf12	0.530351	0.000176618	0.00297614	0.860265	FALSE	TRUE	C2:skin-effector (Tnfrsf18, Gzmb)
Chd1	0.530237	0.00129855	0.0193738	0.871267	FALSE	TRUE	C2:skin-effector (Tnfrsf18, Gzmb)
Sar1a	0.530022	0.000816776	0.0126463	0.575487	FALSE	TRUE	C2:skin-effector (Tnfrsf18, Gzmb)
Pde3b	0.529813	0.000881491	0.013585	1.01941	FALSE	TRUE	C2:skin-effector (Tnfrsf18, Gzmb)
Mfsd6	0.529644	0.000843701	0.0130389	1.54486	FALSE	TRUE	C2:skin-effector (Tnfrsf18, Gzmb)
Slc25a19	0.528132	0.00376727	0.0492549	0.831663	FALSE	TRUE	C2:skin-effector (Tnfrsf18, Gzmb)
Bet1l	0.527799	0.00358979	0.0473448	0.684916	FALSE	TRUE	C2:skin-effector (Tnfrsf18, Gzmb)
Psmd9	0.527448	0.00284168	0.0386038	0.432376	FALSE	TRUE	C2:skin-effector (Tnfrsf18, Gzmb)
Pcif1	0.527143	0.00311834	0.0417742	0.437386	FALSE	TRUE	C2:skin-effector (Tnfrsf18, Gzmb)
Gabpb1	0.526988	0.00136108	0.0202249	1.22805	FALSE	TRUE	C2:skin-effector (Tnfrsf18, Gzmb)
Map3k1	0.52591	0.0021827	0.0306242	1.03608	FALSE	TRUE	C2:skin-effector (Tnfrsf18, Gzmb)
Cxcr4	0.525852	0.00089812	0.0138156	2.16165	FALSE	TRUE	C2:skin-effector (Tnfrsf18, Gzmb)
Ski	0.525428	0.00355501	0.0469233	1.09196	FALSE	TRUE	C2:skin-effector (Tnfrsf18, Gzmb)
Bnip3	0.525086	0.00182249	0.0261789	1.52745	FALSE	TRUE	C2:skin-effector (Tnfrsf18, Gzmb)
Hip1r	0.524963	8.08491e-05	0.00140517	1.4446	FALSE	TRUE	C2:skin-effector (Tnfrsf18, Gzmb)
D5Ertd579e	0.524896	0.000837106	0.012949	0.939554	FALSE	TRUE	C2:skin-effector (Tnfrsf18, Gzmb)
Perp	0.522068	0.00381849	0.0498069	2.14536	FALSE	TRUE	C2:skin-effector (Tnfrsf18, Gzmb)
Slc4a7	0.521311	0.00135971	0.0202226	1.13573	FALSE	TRUE	C2:skin-effector (Tnfrsf18, Gzmb)
Emsy	0.521085	0.00154445	0.0226256	0.720694	FALSE	TRUE	C2:skin-effector (Tnfrsf18, Gzmb)
Jakmip1	0.52041	0.000701395	0.0109828	1.09071	FALSE	TRUE	C2:skin-effector (Tnfrsf18, Gzmb)
Fam76a	0.52003	0.00275096	0.0375497	0.953378	FALSE	TRUE	C2:skin-effector (Tnfrsf18, Gzmb)
Abcb1a	0.519762	0.000953183	0.0145815	1.83805	FALSE	TRUE	C2:skin-effector (Tnfrsf18, Gzmb)
Zswim6	0.519001	0.00119949	0.01805	1.44616	FALSE	TRUE	C2:skin-effector (Tnfrsf18, Gzmb)
Vps51	0.518856	0.00286402	0.0388532	0.737206	FALSE	TRUE	C2:skin-effector (Tnfrsf18, Gzmb)
Eif2ak3	0.518612	0.00261517	0.0359177	1.91824	FALSE	TRUE	C2:skin-effector (Tnfrsf18, Gzmb)
Fbxl3	0.518455	0.00225044	0.0314153	1.22128	FALSE	TRUE	C2:skin-effector (Tnfrsf18, Gzmb)
Lmbr1l	0.518359	0.00270016	0.0369475	0.859278	FALSE	TRUE	C2:skin-effector (Tnfrsf18, Gzmb)
Ripk1	0.518127	0.00139045	0.020592	0.603375	FALSE	TRUE	C2:skin-effector (Tnfrsf18, Gzmb)
9330175E14Rik	0.517578	0.00353441	0.04667	1.07752	FALSE	TRUE	C2:skin-effector (Tnfrsf18, Gzmb)
Higd1a	0.517476	0.00321932	0.0429537	0.555961	FALSE	TRUE	C2:skin-effector (Tnfrsf18, Gzmb)
Vamp3	0.516811	0.00218457	0.0306375	0.602567	FALSE	TRUE	C2:skin-effector (Tnfrsf18, Gzmb)
Gm16062	0.516572	0.000328932	0.00537363	1.90904	FALSE	TRUE	C2:skin-effector (Tnfrsf18, Gzmb)
Epb41	0.516389	3.64476e-05	0.000643229	1.04041	FALSE	TRUE	C2:skin-effector (Tnfrsf18, Gzmb)
Pja1	0.516207	0.00227317	0.0317193	1.02321	FALSE	TRUE	C2:skin-effector (Tnfrsf18, Gzmb)
Erbin	0.51604	0.00249534	0.0344716	0.883847	FALSE	TRUE	C2:skin-effector (Tnfrsf18, Gzmb)
Unc119b	0.515912	0.000167546	0.00283334	0.729903	FALSE	TRUE	C2:skin-effector (Tnfrsf18, Gzmb)
Suox	0.515838	0.00204721	0.0289434	1.35278	FALSE	TRUE	C2:skin-effector (Tnfrsf18, Gzmb)
Pon2	0.515486	0.00383236	0.0499682	0.394572	FALSE	TRUE	C2:skin-effector (Tnfrsf18, Gzmb)
Phf13	0.515475	8.80409e-05	0.00152776	1.35109	FALSE	TRUE	C2:skin-effector (Tnfrsf18, Gzmb)
Brap	0.514809	0.00234691	0.0326111	0.756317	FALSE	TRUE	C2:skin-effector (Tnfrsf18, Gzmb)
Itgb3	0.514767	0.00268157	0.0367454	1.32165	FALSE	TRUE	C2:skin-effector (Tnfrsf18, Gzmb)
Clint1	0.514447	0.00268579	0.0367811	0.511495	FALSE	TRUE	C2:skin-effector (Tnfrsf18, Gzmb)
Tbc1d15	0.51343	2.86967e-05	0.000509147	0.851543	FALSE	TRUE	C2:skin-effector (Tnfrsf18, Gzmb)
Tbc1d20	0.513421	0.00270911	0.0370546	0.569392	FALSE	TRUE	C2:skin-effector (Tnfrsf18, Gzmb)
Gfod1	0.513018	0.0012161	0.0182916	1.7736	FALSE	TRUE	C2:skin-effector (Tnfrsf18, Gzmb)
4931406P16Rik	0.512735	0.00110698	0.0167338	0.936072	FALSE	TRUE	C2:skin-effector (Tnfrsf18, Gzmb)
Ikzf4	0.512013	0.00196472	0.0279558	2.11447	FALSE	TRUE	C2:skin-effector (Tnfrsf18, Gzmb)
4833439L19Rik	0.511428	0.00211601	0.0298145	0.587728	FALSE	TRUE	C2:skin-effector (Tnfrsf18, Gzmb)
Faap100	0.511345	0.00186386	0.0267038	0.993474	FALSE	TRUE	C2:skin-effector (Tnfrsf18, Gzmb)
Mdm2	0.510827	0.000535089	0.0085234	0.471222	FALSE	TRUE	C2:skin-effector (Tnfrsf18, Gzmb)
Twf1	0.509904	0.00190812	0.0272555	0.753435	FALSE	TRUE	C2:skin-effector (Tnfrsf18, Gzmb)
Rabif	0.509658	0.000427307	0.00689256	0.587796	FALSE	TRUE	C2:skin-effector (Tnfrsf18, Gzmb)
Tshz1	0.509201	0.00336072	0.0445714	0.846401	FALSE	TRUE	C2:skin-effector (Tnfrsf18, Gzmb)
Csnk1e	0.509066	0.00360466	0.0474466	1.17503	FALSE	TRUE	C2:skin-effector (Tnfrsf18, Gzmb)
Arid3a	0.508879	0.00206219	0.0291304	1.11457	FALSE	TRUE	C2:skin-effector (Tnfrsf18, Gzmb)
Khnyn	0.508546	0.00250369	0.0345726	0.832389	FALSE	TRUE	C2:skin-effector (Tnfrsf18, Gzmb)
Gm42571	0.508096	0.00302969	0.040718	1.05877	FALSE	TRUE	C2:skin-effector (Tnfrsf18, Gzmb)
Acbd3	0.507886	0.00200665	0.028423	0.644162	FALSE	TRUE	C2:skin-effector (Tnfrsf18, Gzmb)
Dcaf10	0.50769	0.00124846	0.0187275	0.896397	FALSE	TRUE	C2:skin-effector (Tnfrsf18, Gzmb)
Stat5b	0.507482	0.00302076	0.040631	0.612311	FALSE	TRUE	C2:skin-effector (Tnfrsf18, Gzmb)
Retreg3	0.507143	0.00333742	0.0443333	0.810978	FALSE	TRUE	C2:skin-effector (Tnfrsf18, Gzmb)
Dnajc18	0.506839	0.00336068	0.0445714	0.622645	FALSE	TRUE	C2:skin-effector (Tnfrsf18, Gzmb)
Cry1	0.505203	0.00102343	0.0155558	1.04831	FALSE	TRUE	C2:skin-effector (Tnfrsf18, Gzmb)
Prkab2	0.503804	0.00146194	0.0215691	1.26815	FALSE	TRUE	C2:skin-effector (Tnfrsf18, Gzmb)
Zfp54	0.503114	0.00311737	0.0417742	1.06277	FALSE	TRUE	C2:skin-effector (Tnfrsf18, Gzmb)
Vps37b	0.91919	0.000123807	0.00119266	2.92309	TRUE	TRUE	C3:Trm (Itgae, Junb)
Junb	0.892439	0.000110001	0.00107273	2.50177	TRUE	TRUE	C3:Trm (Itgae, Junb)
Rgs2	0.881482	0.000485342	0.00394211	3.08229	TRUE	TRUE	C3:Trm (Itgae, Junb)
Crem	0.874577	4.21957e-05	0.000455669	3.55954	TRUE	TRUE	C3:Trm (Itgae, Junb)
Fth1	0.873986	2.16113e-07	3.30756e-06	1.55361	TRUE	TRUE	C3:Trm (Itgae, Junb)
Crip1	0.856786	0.00485179	0.027639	1.38166	TRUE	TRUE	C3:Trm (Itgae, Junb)
Rgs1	0.852769	0.000758713	0.00579527	2.83315	TRUE	TRUE	C3:Trm (Itgae, Junb)
Icos	0.84457	2.35919e-06	3.20835e-05	2.91581	TRUE	TRUE	C3:Trm (Itgae, Junb)
Dennd4a	0.841739	0.000397094	0.00332039	2.43118	TRUE	TRUE	C3:Trm (Itgae, Junb)
Btg1	0.841449	0.000107861	0.00105372	1.76425	TRUE	TRUE	C3:Trm (Itgae, Junb)
S100a4	0.834556	0.00893758	0.045464	1.65679	TRUE	TRUE	C3:Trm (Itgae, Junb)
Neurl3	0.815761	2.99487e-05	0.000335191	2.43573	TRUE	TRUE	C3:Trm (Itgae, Junb)
Ctla2a	0.798994	0.000727957	0.00558864	1.70422	TRUE	TRUE	C3:Trm (Itgae, Junb)
S100a6	0.787697	0.015479	0.0704566	1.11276	TRUE	FALSE	C3:Trm (Itgae, Junb)
Fosl2	0.786427	0.00254709	0.016279	3.04975	TRUE	TRUE	C3:Trm (Itgae, Junb)
Ifitm2	0.78567	0.00851644	0.043689	2.28696	TRUE	TRUE	C3:Trm (Itgae, Junb)
Hcst	0.784192	0.00151197	0.0104981	1.25809	TRUE	TRUE	C3:Trm (Itgae, Junb)
Ifrd1	0.779758	1.83914e-05	0.000213619	2.44106	TRUE	TRUE	C3:Trm (Itgae, Junb)
Srgn	0.776815	0.0021602	0.0141642	1.15924	TRUE	TRUE	C3:Trm (Itgae, Junb)
Bcl2a1b	0.775011	0.000646748	0.00506475	1.95058	TRUE	TRUE	C3:Trm (Itgae, Junb)
Btg2	0.774769	0.000165576	0.00154135	1.78915	TRUE	TRUE	C3:Trm (Itgae, Junb)
Slc3a2	0.771267	6.50211e-07	9.46684e-06	2.09641	TRUE	TRUE	C3:Trm (Itgae, Junb)
Lgals3	0.767238	0.0126725	0.0601996	1.7036	TRUE	FALSE	C3:Trm (Itgae, Junb)
Tnfaip3	0.763612	0.00241163	0.0155387	2.62295	TRUE	TRUE	C3:Trm (Itgae, Junb)
Lmna	0.761275	0.0178238	0.0787853	2.328	TRUE	FALSE	C3:Trm (Itgae, Junb)
Pnrc1	0.757711	0.000723685	0.0055597	1.91095	TRUE	TRUE	C3:Trm (Itgae, Junb)
Gna13	0.752468	3.52871e-07	5.3028e-06	2.20678	TRUE	TRUE	C3:Trm (Itgae, Junb)
Stk17b	0.752194	1.0431e-05	0.000127632	1.50277	TRUE	TRUE	C3:Trm (Itgae, Junb)
Zfp36l2	0.750557	0.000289572	0.00252168	1.90148	TRUE	TRUE	C3:Trm (Itgae, Junb)
Rpl35a	0.745721	0.00755542	0.03966	0.686208	FALSE	TRUE	C3:Trm (Itgae, Junb)
Dnaja1	0.744085	8.97948e-06	0.000110976	1.56934	FALSE	TRUE	C3:Trm (Itgae, Junb)
Litaf	0.743006	4.12584e-05	0.00044671	2.77763	FALSE	TRUE	C3:Trm (Itgae, Junb)
Eif1	0.742441	4.76317e-05	0.000507277	0.798551	FALSE	TRUE	C3:Trm (Itgae, Junb)
Ubald2	0.736345	5.46293e-08	8.73542e-07	1.90805	FALSE	TRUE	C3:Trm (Itgae, Junb)
Cdkn1a	0.73114	0.00777438	0.0405337	2.55133	FALSE	TRUE	C3:Trm (Itgae, Junb)
Dusp5	0.719512	0.00250617	0.0160515	2.25969	FALSE	TRUE	C3:Trm (Itgae, Junb)
Klf6	0.716847	0.00604632	0.0331101	1.45494	FALSE	TRUE	C3:Trm (Itgae, Junb)
Vgll4	0.715582	9.75352e-09	1.62621e-07	2.08906	FALSE	TRUE	C3:Trm (Itgae, Junb)
P2ry10	0.712663	2.94596e-07	4.46141e-06	2.71693	FALSE	TRUE	C3:Trm (Itgae, Junb)
H3f3b	0.712393	0.000125185	0.00120384	0.733545	FALSE	TRUE	C3:Trm (Itgae, Junb)
Ubc	0.711247	0.000408431	0.00340575	1.17163	FALSE	TRUE	C3:Trm (Itgae, Junb)
Klrc1	0.709767	0.00023386	0.00209251	2.07395	FALSE	TRUE	C3:Trm (Itgae, Junb)
Prdx6	0.70592	1.7747e-06	2.46394e-05	1.43037	FALSE	TRUE	C3:Trm (Itgae, Junb)
Ifngr1	0.705194	0.000718726	0.00553312	1.37192	FALSE	TRUE	C3:Trm (Itgae, Junb)
Nr4a2	0.704684	0.0097553	0.0487413	3.32415	FALSE	TRUE	C3:Trm (Itgae, Junb)
Klrk1	0.698245	0.00922075	0.0466211	1.09467	FALSE	TRUE	C3:Trm (Itgae, Junb)
Ndfip1	0.697149	6.05309e-05	0.000628915	1.82681	FALSE	TRUE	C3:Trm (Itgae, Junb)
Akap13	0.696585	9.80663e-06	0.000120571	1.33171	FALSE	TRUE	C3:Trm (Itgae, Junb)
Cd2	0.695162	7.71889e-06	9.65472e-05	1.14614	FALSE	TRUE	C3:Trm (Itgae, Junb)
Gramd3	0.69214	4.10095e-06	5.35754e-05	1.62491	FALSE	TRUE	C3:Trm (Itgae, Junb)
Ptpn22	0.691692	5.95367e-06	7.58396e-05	1.52887	FALSE	TRUE	C3:Trm (Itgae, Junb)
Fxyd5	0.689517	6.04279e-05	0.000628239	0.895004	FALSE	TRUE	C3:Trm (Itgae, Junb)
H2-D1	0.688641	0.00885162	0.0451157	0.474231	FALSE	TRUE	C3:Trm (Itgae, Junb)
Ubb	0.687147	0.000427535	0.0035375	0.778462	FALSE	TRUE	C3:Trm (Itgae, Junb)
Itk	0.686305	2.47542e-07	3.76945e-06	1.83588	FALSE	TRUE	C3:Trm (Itgae, Junb)
Ets1	0.685941	1.2351e-05	0.000148905	1.32729	FALSE	TRUE	C3:Trm (Itgae, Junb)
Rora	0.685768	2.92144e-05	0.000327415	2.64764	FALSE	TRUE	C3:Trm (Itgae, Junb)
Hilpda	0.685382	4.64144e-07	6.87539e-06	3.02031	FALSE	TRUE	C3:Trm (Itgae, Junb)
4930523C07Rik	0.683271	5.17973e-07	7.6285e-06	1.37915	FALSE	TRUE	C3:Trm (Itgae, Junb)
Cd28	0.682476	0.00191658	0.0128427	1.31866	FALSE	TRUE	C3:Trm (Itgae, Junb)
2410006H16Rik	0.682061	0.00930654	0.0469656	0.854673	FALSE	TRUE	C3:Trm (Itgae, Junb)
Satb1	0.678759	3.06895e-06	4.10297e-05	1.52292	FALSE	TRUE	C3:Trm (Itgae, Junb)
Gm9843	0.675313	0.00120115	0.00858598	0.728456	FALSE	TRUE	C3:Trm (Itgae, Junb)
Fasl	0.675041	8.59602e-05	0.000862867	2.45319	FALSE	TRUE	C3:Trm (Itgae, Junb)
Sub1	0.674732	5.98756e-06	7.62129e-05	0.85719	FALSE	TRUE	C3:Trm (Itgae, Junb)
Pim1	0.674586	0.00252371	0.016142	1.44209	FALSE	TRUE	C3:Trm (Itgae, Junb)
Clk1	0.674515	9.09659e-05	0.000906545	1.50695	FALSE	TRUE	C3:Trm (Itgae, Junb)
Selenok	0.674452	9.43219e-07	1.35462e-05	0.972649	FALSE	TRUE	C3:Trm (Itgae, Junb)
Dnajb1	0.673337	0.00180552	0.0122169	1.50524	FALSE	TRUE	C3:Trm (Itgae, Junb)
Emb	0.671483	5.54666e-07	8.14e-06	1.4124	FALSE	TRUE	C3:Trm (Itgae, Junb)
Sh2d2a	0.670876	6.55172e-06	8.28537e-05	1.76724	FALSE	TRUE	C3:Trm (Itgae, Junb)
Il21r	0.670819	1.09924e-10	1.96607e-09	2.21752	FALSE	TRUE	C3:Trm (Itgae, Junb)
Odc1	0.669914	3.86025e-05	0.00042153	2.18619	FALSE	TRUE	C3:Trm (Itgae, Junb)
Bhlhe40	0.669453	0.00899928	0.0456999	2.23361	FALSE	TRUE	C3:Trm (Itgae, Junb)
Gch1	0.666863	1.20767e-05	0.00014594	2.47496	FALSE	TRUE	C3:Trm (Itgae, Junb)
Rgcc	0.665885	0.000194736	0.00178428	2.3256	FALSE	TRUE	C3:Trm (Itgae, Junb)
Snhg8	0.665834	9.4065e-05	0.000934345	1.29347	FALSE	TRUE	C3:Trm (Itgae, Junb)
Slc38a2	0.665332	0.00260708	0.0166049	1.15706	FALSE	TRUE	C3:Trm (Itgae, Junb)
Cxcr6	0.66471	0.00178275	0.0120801	1.36572	FALSE	TRUE	C3:Trm (Itgae, Junb)
Samsn1	0.663358	0.000848245	0.00639526	1.83355	FALSE	TRUE	C3:Trm (Itgae, Junb)
Lin54	0.660869	1.84992e-08	3.03559e-07	2.90655	FALSE	TRUE	C3:Trm (Itgae, Junb)
Ugcg	0.659188	3.80903e-05	0.000416759	1.55134	FALSE	TRUE	C3:Trm (Itgae, Junb)
Ctsw	0.659185	0.000413997	0.00344783	1.17533	FALSE	TRUE	C3:Trm (Itgae, Junb)
Tnfrsf1b	0.657443	1.53419e-05	0.000180854	2.04431	FALSE	TRUE	C3:Trm (Itgae, Junb)
Ier2	0.657175	0.000197074	0.00180471	1.39807	FALSE	TRUE	C3:Trm (Itgae, Junb)
S100a11	0.654757	0.00865216	0.0442342	0.825078	FALSE	TRUE	C3:Trm (Itgae, Junb)
Itpkb	0.653511	1.05296e-06	1.5073e-05	1.62237	FALSE	TRUE	C3:Trm (Itgae, Junb)
Ppp1cc	0.653038	5.86891e-10	1.0281e-08	1.53063	FALSE	TRUE	C3:Trm (Itgae, Junb)
Rbm39	0.653022	4.67851e-06	6.05961e-05	0.723545	FALSE	TRUE	C3:Trm (Itgae, Junb)
Bcl2a1d	0.651606	0.00211435	0.0139317	2.0611	FALSE	TRUE	C3:Trm (Itgae, Junb)
Map1lc3b	0.65025	1.83136e-08	3.00811e-07	0.971192	FALSE	TRUE	C3:Trm (Itgae, Junb)
Fau	0.646765	0.00202768	0.01343	0.732624	FALSE	TRUE	C3:Trm (Itgae, Junb)
Malt1	0.64613	1.11202e-06	1.58637e-05	1.81311	FALSE	TRUE	C3:Trm (Itgae, Junb)
Kdm6b	0.64602	7.55022e-06	9.46158e-05	2.8968	FALSE	TRUE	C3:Trm (Itgae, Junb)
Itgae	0.645898	0.000777093	0.00591796	2.71487	FALSE	TRUE	C3:Trm (Itgae, Junb)
Coq10b	0.645517	0.000105327	0.00103048	1.98161	FALSE	TRUE	C3:Trm (Itgae, Junb)
Orai1	0.645083	1.30489e-06	1.84313e-05	2.25972	FALSE	TRUE	C3:Trm (Itgae, Junb)
Ubl3	0.645058	1.45746e-05	0.00017237	1.76139	FALSE	TRUE	C3:Trm (Itgae, Junb)
Neat1	0.644743	0.000531777	0.00427533	1.41883	FALSE	TRUE	C3:Trm (Itgae, Junb)
Sqstm1	0.641787	0.000175076	0.00162386	1.70116	FALSE	TRUE	C3:Trm (Itgae, Junb)
Ahnak	0.641715	0.00699129	0.0372584	1.11003	FALSE	TRUE	C3:Trm (Itgae, Junb)
Cd44	0.641446	0.000159738	0.00149287	1.6969	FALSE	TRUE	C3:Trm (Itgae, Junb)
Grap2	0.641423	4.49133e-09	7.61461e-08	1.40771	FALSE	TRUE	C3:Trm (Itgae, Junb)
Zc3hav1	0.641186	5.67352e-05	0.000594689	1.40318	FALSE	TRUE	C3:Trm (Itgae, Junb)
Dnajb6	0.641157	4.12553e-08	6.64489e-07	1.19704	FALSE	TRUE	C3:Trm (Itgae, Junb)
Nr4a3	0.640488	4.42091e-05	0.000475402	3.72519	FALSE	TRUE	C3:Trm (Itgae, Junb)
Capg	0.640035	0.00255143	0.0163036	1.36232	FALSE	TRUE	C3:Trm (Itgae, Junb)
Ifnar1	0.639783	6.4639e-07	9.41948e-06	1.75632	FALSE	TRUE	C3:Trm (Itgae, Junb)
Hif1a	0.639764	0.000261814	0.00230903	1.65323	FALSE	TRUE	C3:Trm (Itgae, Junb)
Tnfrsf18	0.639625	8.40911e-07	1.21422e-05	1.59957	FALSE	TRUE	C3:Trm (Itgae, Junb)
C230085N15Rik	0.639006	2.25011e-06	3.06377e-05	2.01038	FALSE	TRUE	C3:Trm (Itgae, Junb)
Usmg5	0.638196	2.70659e-09	4.61706e-08	1.91637	FALSE	TRUE	C3:Trm (Itgae, Junb)
Pfdn5	0.638094	0.00460868	0.0265009	0.503599	FALSE	TRUE	C3:Trm (Itgae, Junb)
B4galt1	0.638007	2.62469e-05	0.00029656	1.80398	FALSE	TRUE	C3:Trm (Itgae, Junb)
Dusp10	0.637879	1.00112e-05	0.000122858	2.56313	FALSE	TRUE	C3:Trm (Itgae, Junb)
Glrx	0.636011	0.000414169	0.0034484	1.4524	FALSE	TRUE	C3:Trm (Itgae, Junb)
Tgfb1	0.635772	4.00095e-07	5.95852e-06	1.3218	FALSE	TRUE	C3:Trm (Itgae, Junb)
Tgif1	0.635072	0.000657265	0.00513257	2.19774	FALSE	TRUE	C3:Trm (Itgae, Junb)
Gpr183	0.634943	2.88583e-05	0.000323642	1.66098	FALSE	TRUE	C3:Trm (Itgae, Junb)
Traf4	0.634747	8.73955e-08	1.37627e-06	2.69872	FALSE	TRUE	C3:Trm (Itgae, Junb)
Nabp1	0.634686	2.38163e-11	4.30145e-10	2.1377	FALSE	TRUE	C3:Trm (Itgae, Junb)
Stat3	0.634173	1.88858e-09	3.25342e-08	1.7785	FALSE	TRUE	C3:Trm (Itgae, Junb)
Ccr5	0.633716	0.000163837	0.00152731	1.82662	FALSE	TRUE	C3:Trm (Itgae, Junb)
Mapkapk3	0.633353	6.94982e-05	0.000711397	1.93634	FALSE	TRUE	C3:Trm (Itgae, Junb)
Cd3g	0.632996	0.00037439	0.00315278	0.885676	FALSE	TRUE	C3:Trm (Itgae, Junb)
Gem	0.632982	6.94011e-05	0.000711062	2.89846	FALSE	TRUE	C3:Trm (Itgae, Junb)
Smad7	0.631753	0.000953495	0.00704478	1.4903	FALSE	TRUE	C3:Trm (Itgae, Junb)
Tut4	0.631738	6.23872e-05	0.000646381	1.29933	FALSE	TRUE	C3:Trm (Itgae, Junb)
Il2rb	0.630362	5.73685e-06	7.33027e-05	1.05319	FALSE	TRUE	C3:Trm (Itgae, Junb)
Nfkbia	0.630347	0.00438402	0.0254249	1.2039	FALSE	TRUE	C3:Trm (Itgae, Junb)
Spty2d1	0.628834	2.93629e-07	4.44879e-06	2.3206	FALSE	TRUE	C3:Trm (Itgae, Junb)
Pag1	0.628185	3.70599e-06	4.86261e-05	1.64954	FALSE	TRUE	C3:Trm (Itgae, Junb)
Gpr171	0.627642	1.94293e-07	2.99014e-06	1.65975	FALSE	TRUE	C3:Trm (Itgae, Junb)
Mier1	0.626931	8.5044e-11	1.52272e-09	1.32621	FALSE	TRUE	C3:Trm (Itgae, Junb)
Gpr132	0.625914	7.34543e-07	1.06573e-05	1.62059	FALSE	TRUE	C3:Trm (Itgae, Junb)
Fgl2	0.62566	0.00265483	0.016867	1.78008	FALSE	TRUE	C3:Trm (Itgae, Junb)
Arpc3	0.624748	2.09193e-06	2.86957e-05	0.623484	FALSE	TRUE	C3:Trm (Itgae, Junb)
Csrnp1	0.624497	0.00732264	0.038695	2.05996	FALSE	TRUE	C3:Trm (Itgae, Junb)
Thy1	0.62382	1.80765e-05	0.000210108	1.05963	FALSE	TRUE	C3:Trm (Itgae, Junb)
Sytl3	0.621618	9.88151e-08	1.54949e-06	2.23763	FALSE	TRUE	C3:Trm (Itgae, Junb)
Spag9	0.621191	2.04922e-05	0.000236201	2.08887	FALSE	TRUE	C3:Trm (Itgae, Junb)
Nfil3	0.618966	0.00761417	0.0398927	2.62627	FALSE	TRUE	C3:Trm (Itgae, Junb)
Isy1	0.618963	9.15124e-10	1.59467e-08	1.67065	FALSE	TRUE	C3:Trm (Itgae, Junb)
Iqgap1	0.618166	1.40091e-05	0.000166206	0.929365	FALSE	TRUE	C3:Trm (Itgae, Junb)
Ubl5	0.616697	0.00100166	0.00735972	0.519732	FALSE	TRUE	C3:Trm (Itgae, Junb)
Nsd3	0.6161	1.35377e-05	0.000161247	1.21502	FALSE	TRUE	C3:Trm (Itgae, Junb)
D8Ertd738e	0.615813	8.77028e-08	1.3798e-06	0.841816	FALSE	TRUE	C3:Trm (Itgae, Junb)
Ddx5	0.615333	9.97871e-05	0.000983239	0.598681	FALSE	TRUE	C3:Trm (Itgae, Junb)
Tob2	0.615322	6.76803e-05	0.000695577	1.83358	FALSE	TRUE	C3:Trm (Itgae, Junb)
5830444F18Rik	0.61531	2.26896e-06	3.08816e-05	2.10244	FALSE	TRUE	C3:Trm (Itgae, Junb)
Skil	0.614672	0.000385198	0.00323559	1.88414	FALSE	TRUE	C3:Trm (Itgae, Junb)
Dgat1	0.614317	9.89027e-05	0.000975859	2.45551	FALSE	TRUE	C3:Trm (Itgae, Junb)
Saraf	0.614262	0.00127558	0.00904982	0.784764	FALSE	TRUE	C3:Trm (Itgae, Junb)
Aebp2	0.613949	3.69546e-07	5.53585e-06	1.56817	FALSE	TRUE	C3:Trm (Itgae, Junb)
Rnf125	0.612668	6.21342e-08	9.87839e-07	1.87028	FALSE	TRUE	C3:Trm (Itgae, Junb)
Il4ra	0.612664	5.41547e-06	6.95174e-05	2.01342	FALSE	TRUE	C3:Trm (Itgae, Junb)
Pde4b	0.612227	6.26571e-05	0.000648975	1.86502	FALSE	TRUE	C3:Trm (Itgae, Junb)
Ppp1r16b	0.611488	1.38829e-05	0.000164912	2.20398	FALSE	TRUE	C3:Trm (Itgae, Junb)
Arid5a	0.611368	1.79898e-06	2.49453e-05	1.55565	FALSE	TRUE	C3:Trm (Itgae, Junb)
Rps26	0.610572	0.000717865	0.00553069	0.668551	FALSE	TRUE	C3:Trm (Itgae, Junb)
Mxd4	0.610155	0.000173523	0.00161082	1.60148	FALSE	TRUE	C3:Trm (Itgae, Junb)
Pmepa1	0.610059	7.42724e-05	0.000755608	2.84234	FALSE	TRUE	C3:Trm (Itgae, Junb)
Arf4	0.609457	1.24556e-06	1.76097e-05	1.04461	FALSE	TRUE	C3:Trm (Itgae, Junb)
Gm37033	0.608893	1.79181e-06	2.48563e-05	1.60657	FALSE	TRUE	C3:Trm (Itgae, Junb)
Ninj1	0.608704	6.25269e-06	7.93745e-05	1.92387	FALSE	TRUE	C3:Trm (Itgae, Junb)
Abcb1b	0.608186	4.97469e-08	7.96623e-07	2.54977	FALSE	TRUE	C3:Trm (Itgae, Junb)
Tpm4	0.60795	1.55608e-05	0.000182981	0.873219	FALSE	TRUE	C3:Trm (Itgae, Junb)
Chd7	0.605632	3.6375e-08	5.88453e-07	1.48957	FALSE	TRUE	C3:Trm (Itgae, Junb)
Wnk1	0.605525	0.000228605	0.00205157	0.945601	FALSE	TRUE	C3:Trm (Itgae, Junb)
Prr7	0.605298	0.00258197	0.0164702	2.19754	FALSE	TRUE	C3:Trm (Itgae, Junb)
Cnbp	0.605207	8.54659e-08	1.3478e-06	0.778997	FALSE	TRUE	C3:Trm (Itgae, Junb)
Rel	0.604825	0.000157134	0.00147102	1.62041	FALSE	TRUE	C3:Trm (Itgae, Junb)
Uhrf2	0.604398	4.26182e-08	6.86108e-07	1.50685	FALSE	TRUE	C3:Trm (Itgae, Junb)
Nfkb1	0.604397	4.72884e-05	0.000504268	1.32117	FALSE	TRUE	C3:Trm (Itgae, Junb)
Prkar1a	0.604344	1.73962e-06	2.42132e-05	0.894246	FALSE	TRUE	C3:Trm (Itgae, Junb)
Rab8b	0.604246	3.32633e-06	4.40275e-05	1.53757	FALSE	TRUE	C3:Trm (Itgae, Junb)
Tiparp	0.603629	4.63522e-05	0.000495558	2.60949	FALSE	TRUE	C3:Trm (Itgae, Junb)
Gm26532	0.603509	0.00770193	0.0402699	2.41259	FALSE	TRUE	C3:Trm (Itgae, Junb)
Ccnl1	0.60301	0.000182533	0.00168597	1.03337	FALSE	TRUE	C3:Trm (Itgae, Junb)
Kdm2b	0.602761	3.72426e-05	0.000408426	1.9839	FALSE	TRUE	C3:Trm (Itgae, Junb)
Tsc22d3	0.601977	0.00807491	0.0418639	1.22321	FALSE	TRUE	C3:Trm (Itgae, Junb)
Pld3	0.601103	5.46578e-06	7.01089e-05	1.58282	FALSE	TRUE	C3:Trm (Itgae, Junb)
B130021K23Rik	0.600437	4.0014e-08	6.45434e-07	3.07703	FALSE	TRUE	C3:Trm (Itgae, Junb)
Dnajb9	0.599872	4.22646e-05	0.000456265	1.84434	FALSE	TRUE	C3:Trm (Itgae, Junb)
Nup98	0.599304	2.0866e-05	0.000239927	1.90949	FALSE	TRUE	C3:Trm (Itgae, Junb)
Map1lc3a	0.598814	3.77918e-05	0.000413765	2.2339	FALSE	TRUE	C3:Trm (Itgae, Junb)
Cish	0.598308	0.00124745	0.00887491	2.32288	FALSE	TRUE	C3:Trm (Itgae, Junb)
Cytip	0.596038	1.74846e-06	2.43261e-05	0.984932	FALSE	TRUE	C3:Trm (Itgae, Junb)
Hspa8	0.59575	0.00144119	0.0100487	0.923548	FALSE	TRUE	C3:Trm (Itgae, Junb)
Nmrk1	0.594903	5.49421e-10	9.63984e-09	2.38753	FALSE	TRUE	C3:Trm (Itgae, Junb)
Itm2c	0.592823	0.00898573	0.0456444	0.911629	FALSE	TRUE	C3:Trm (Itgae, Junb)
Jmy	0.59229	2.59614e-07	3.94242e-06	3.02545	FALSE	TRUE	C3:Trm (Itgae, Junb)
Gm15472	0.592072	5.70994e-05	0.00059794	1.65865	FALSE	TRUE	C3:Trm (Itgae, Junb)
Gm37248	0.591811	4.27517e-05	0.000460774	1.81333	FALSE	TRUE	C3:Trm (Itgae, Junb)
Tra2a	0.591702	4.33115e-06	5.63831e-05	0.913762	FALSE	TRUE	C3:Trm (Itgae, Junb)
Ndel1	0.590889	8.3422e-10	1.45598e-08	2.01807	FALSE	TRUE	C3:Trm (Itgae, Junb)
4932438A13Rik	0.590329	5.05473e-05	0.000536093	1.41182	FALSE	TRUE	C3:Trm (Itgae, Junb)
Smim3	0.58992	8.39673e-05	0.000845428	2.59706	FALSE	TRUE	C3:Trm (Itgae, Junb)
Foxo1	0.589629	2.54503e-11	4.59157e-10	1.59781	FALSE	TRUE	C3:Trm (Itgae, Junb)
Cd27	0.589332	0.000158414	0.00148174	0.98986	FALSE	TRUE	C3:Trm (Itgae, Junb)
Klrc2	0.588619	0.00774229	0.0404203	1.38592	FALSE	TRUE	C3:Trm (Itgae, Junb)
Zeb1	0.58861	1.90063e-06	2.62234e-05	1.59201	FALSE	TRUE	C3:Trm (Itgae, Junb)
Chrne	0.587668	3.16765e-05	0.000352036	3.88844	FALSE	TRUE	C3:Trm (Itgae, Junb)
Serinc1	0.587624	2.55723e-07	3.8869e-06	1.47071	FALSE	TRUE	C3:Trm (Itgae, Junb)
Gm12840	0.5871	1.41017e-05	0.000167126	2.09986	FALSE	TRUE	C3:Trm (Itgae, Junb)
Birc2	0.586865	0.00791589	0.0411423	1.27117	FALSE	TRUE	C3:Trm (Itgae, Junb)
Ikzf2	0.586673	7.31123e-06	9.18288e-05	2.76925	FALSE	TRUE	C3:Trm (Itgae, Junb)
Gnas	0.586452	0.00645026	0.0349018	0.687849	FALSE	TRUE	C3:Trm (Itgae, Junb)
Cdip1	0.586072	4.76287e-11	8.55564e-10	2.37409	FALSE	TRUE	C3:Trm (Itgae, Junb)
Tob1	0.585974	0.00422056	0.0246318	1.63491	FALSE	TRUE	C3:Trm (Itgae, Junb)
D16Ertd472e	0.585912	1.40435e-06	1.97788e-05	1.3403	FALSE	TRUE	C3:Trm (Itgae, Junb)
Socs1	0.585578	0.00230003	0.0149387	1.27807	FALSE	TRUE	C3:Trm (Itgae, Junb)
Ndufa6	0.58514	0.000584559	0.00463569	0.538871	FALSE	TRUE	C3:Trm (Itgae, Junb)
Rheb	0.584648	1.57929e-09	2.73195e-08	0.973023	FALSE	TRUE	C3:Trm (Itgae, Junb)
Rbpj	0.584648	0.000437282	0.00360557	1.75702	FALSE	TRUE	C3:Trm (Itgae, Junb)
Serinc3	0.583898	0.00467581	0.0268173	0.944916	FALSE	TRUE	C3:Trm (Itgae, Junb)
Pim3	0.583684	1.93128e-06	2.6602e-05	2.29424	FALSE	TRUE	C3:Trm (Itgae, Junb)
Errfi1	0.583088	5.62384e-06	7.19417e-05	2.4896	FALSE	TRUE	C3:Trm (Itgae, Junb)
Map2k3	0.582819	5.45771e-05	0.000573881	1.56668	FALSE	TRUE	C3:Trm (Itgae, Junb)
Il2rg	0.582804	5.33666e-05	0.000561865	0.953144	FALSE	TRUE	C3:Trm (Itgae, Junb)
Furin	0.582227	5.96566e-05	0.000621582	2.20182	FALSE	TRUE	C3:Trm (Itgae, Junb)
Per1	0.581867	0.0009047	0.00673373	2.47452	FALSE	TRUE	C3:Trm (Itgae, Junb)
2010111I01Rik	0.581169	0.000233512	0.00208996	1.28194	FALSE	TRUE	C3:Trm (Itgae, Junb)
Ssbp2	0.581009	0.00114729	0.00827044	1.32371	FALSE	TRUE	C3:Trm (Itgae, Junb)
Mxi1	0.58068	0.000494266	0.00400676	2.60973	FALSE	TRUE	C3:Trm (Itgae, Junb)
Mir142hg	0.580601	3.16742e-05	0.000352036	2.13075	FALSE	TRUE	C3:Trm (Itgae, Junb)
Rrad	0.579881	1.15654e-06	1.64562e-05	2.16625	FALSE	TRUE	C3:Trm (Itgae, Junb)
Baiap2	0.579853	3.15501e-06	4.19942e-05	1.99598	FALSE	TRUE	C3:Trm (Itgae, Junb)
7330423F06Rik	0.579391	2.0524e-07	3.15131e-06	2.89127	FALSE	TRUE	C3:Trm (Itgae, Junb)
Gpbp1	0.578682	5.18013e-06	6.67545e-05	1.03678	FALSE	TRUE	C3:Trm (Itgae, Junb)
Gna15	0.578101	0.000183999	0.00169809	1.51891	FALSE	TRUE	C3:Trm (Itgae, Junb)
Cggbp1	0.577954	2.78616e-06	3.75363e-05	1.16066	FALSE	TRUE	C3:Trm (Itgae, Junb)
Ankrd11	0.577894	2.47518e-05	0.00028091	0.767305	FALSE	TRUE	C3:Trm (Itgae, Junb)
Havcr2	0.577655	0.00630622	0.0343014	2.16851	FALSE	TRUE	C3:Trm (Itgae, Junb)
Fam110a	0.577542	3.45531e-06	4.56255e-05	2.46208	FALSE	TRUE	C3:Trm (Itgae, Junb)
Dctn4	0.577059	1.82409e-11	3.29986e-10	1.52444	FALSE	TRUE	C3:Trm (Itgae, Junb)
Snhg3	0.576923	0.00350912	0.0211787	0.99034	FALSE	TRUE	C3:Trm (Itgae, Junb)
Amz2	0.576683	8.08023e-12	1.46976e-10	1.89797	FALSE	TRUE	C3:Trm (Itgae, Junb)
Cirbp	0.576332	0.00832082	0.0429109	0.878855	FALSE	TRUE	C3:Trm (Itgae, Junb)
Cd6	0.575785	3.21325e-06	4.26498e-05	1.07344	FALSE	TRUE	C3:Trm (Itgae, Junb)
Chd2	0.575754	2.04144e-05	0.000235467	1.38799	FALSE	TRUE	C3:Trm (Itgae, Junb)
Ube2j1	0.57566	3.46278e-07	5.20844e-06	1.47825	FALSE	TRUE	C3:Trm (Itgae, Junb)
Rpl19	0.575596	0.00245322	0.0157732	0.606768	FALSE	TRUE	C3:Trm (Itgae, Junb)
Pea15a	0.575353	7.96917e-08	1.25914e-06	1.77083	FALSE	TRUE	C3:Trm (Itgae, Junb)
Hexim1	0.574727	6.64531e-06	8.40052e-05	2.00298	FALSE	TRUE	C3:Trm (Itgae, Junb)
Dennd5a	0.574416	9.20412e-05	0.000915887	2.063	FALSE	TRUE	C3:Trm (Itgae, Junb)
Btg3	0.574355	0.000610501	0.00481397	1.90503	FALSE	TRUE	C3:Trm (Itgae, Junb)
Atf4	0.574064	0.000311449	0.00267985	1.07939	FALSE	TRUE	C3:Trm (Itgae, Junb)
Emd	0.573486	1.95893e-15	3.6127e-14	1.28759	FALSE	TRUE	C3:Trm (Itgae, Junb)
Runx2	0.573387	0.00214593	0.0140783	1.27595	FALSE	TRUE	C3:Trm (Itgae, Junb)
Gstm5	0.573307	0.00192845	0.0129066	3.28145	FALSE	TRUE	C3:Trm (Itgae, Junb)
Map3k14	0.572735	2.17172e-09	3.72571e-08	2.07903	FALSE	TRUE	C3:Trm (Itgae, Junb)
Tesc	0.572674	0.000120757	0.001167	1.50448	FALSE	TRUE	C3:Trm (Itgae, Junb)
Sec62	0.572631	1.942e-07	2.9901e-06	0.865551	FALSE	TRUE	C3:Trm (Itgae, Junb)
Tbx21	0.571805	6.33578e-05	0.000655619	1.54787	FALSE	TRUE	C3:Trm (Itgae, Junb)
Lamb3	0.571573	1.30714e-05	0.000156231	1.84396	FALSE	TRUE	C3:Trm (Itgae, Junb)
Suco	0.571519	3.06187e-05	0.000341883	1.68442	FALSE	TRUE	C3:Trm (Itgae, Junb)
Ccnl2	0.571321	1.76547e-06	2.45421e-05	0.909978	FALSE	TRUE	C3:Trm (Itgae, Junb)
Tmed2	0.571268	0.00034378	0.00292394	0.587992	FALSE	TRUE	C3:Trm (Itgae, Junb)
Ube2b	0.571145	5.75079e-05	0.000601839	0.626263	FALSE	TRUE	C3:Trm (Itgae, Junb)
Mbd2	0.570401	0.0016925	0.0115558	1.03572	FALSE	TRUE	C3:Trm (Itgae, Junb)
Pvr	0.570306	1.14854e-05	0.000139455	1.82066	FALSE	TRUE	C3:Trm (Itgae, Junb)
Pdcd1lg2	0.570086	4.32659e-06	5.63458e-05	2.35113	FALSE	TRUE	C3:Trm (Itgae, Junb)
Lncpint	0.569464	5.42525e-05	0.000570649	1.99043	FALSE	TRUE	C3:Trm (Itgae, Junb)
Pde4d	0.56939	0.00682801	0.0365644	1.84347	FALSE	TRUE	C3:Trm (Itgae, Junb)
Ehd1	0.569357	1.10864e-05	0.000135105	1.47548	FALSE	TRUE	C3:Trm (Itgae, Junb)
Tmem189	0.568388	4.27524e-08	6.87935e-07	1.59261	FALSE	TRUE	C3:Trm (Itgae, Junb)
Smox	0.568353	3.46713e-05	0.000382375	2.66611	FALSE	TRUE	C3:Trm (Itgae, Junb)
Avl9	0.568285	5.19708e-05	0.000549084	1.2932	FALSE	TRUE	C3:Trm (Itgae, Junb)
Fmnl1	0.567519	0.000206406	0.00187658	1.10601	FALSE	TRUE	C3:Trm (Itgae, Junb)
Tra2b	0.567399	0.000298663	0.00258795	0.676132	FALSE	TRUE	C3:Trm (Itgae, Junb)
BC005537	0.567322	0.000690657	0.00534804	0.809021	FALSE	TRUE	C3:Trm (Itgae, Junb)
Pde4a	0.56716	0.000201719	0.00184045	2.72469	FALSE	TRUE	C3:Trm (Itgae, Junb)
Aff4	0.567138	2.81374e-05	0.000315984	1.81578	FALSE	TRUE	C3:Trm (Itgae, Junb)
D030056L22Rik	0.567069	4.53219e-05	0.000485795	1.50392	FALSE	TRUE	C3:Trm (Itgae, Junb)
Card19	0.566936	0.000656064	0.00512657	1.07725	FALSE	TRUE	C3:Trm (Itgae, Junb)
Rsrc2	0.566835	3.10806e-07	4.70047e-06	0.886546	FALSE	TRUE	C3:Trm (Itgae, Junb)
Grina	0.566732	0.00217032	0.0142101	1.30419	FALSE	TRUE	C3:Trm (Itgae, Junb)
Elmsan1	0.566288	4.88783e-06	6.32086e-05	2.21784	FALSE	TRUE	C3:Trm (Itgae, Junb)
Nop53	0.566032	0.000478646	0.00389344	0.687168	FALSE	TRUE	C3:Trm (Itgae, Junb)
Crbn	0.566003	1.18001e-10	2.10714e-09	1.58302	FALSE	TRUE	C3:Trm (Itgae, Junb)
Brd2	0.565698	0.000189204	0.00173956	0.879927	FALSE	TRUE	C3:Trm (Itgae, Junb)
Fam107b	0.565448	2.15766e-06	2.9512e-05	0.961371	FALSE	TRUE	C3:Trm (Itgae, Junb)
Gls	0.565414	0.00063995	0.00502336	1.11981	FALSE	TRUE	C3:Trm (Itgae, Junb)
Sdf2	0.564065	1.36896e-06	1.92886e-05	0.980535	FALSE	TRUE	C3:Trm (Itgae, Junb)
Elovl5	0.563804	2.15977e-09	3.71096e-08	1.43012	FALSE	TRUE	C3:Trm (Itgae, Junb)
Gm44694	0.563598	3.69604e-06	4.85452e-05	1.45849	FALSE	TRUE	C3:Trm (Itgae, Junb)
Elf1	0.563593	1.89787e-05	0.000220208	0.787072	FALSE	TRUE	C3:Trm (Itgae, Junb)
Sertad1	0.563517	0.00050012	0.00405124	1.4802	FALSE	TRUE	C3:Trm (Itgae, Junb)
Cyth4	0.563075	1.4005e-05	0.000166206	0.947393	FALSE	TRUE	C3:Trm (Itgae, Junb)
E430014B02Rik	0.562594	9.59399e-06	0.000118263	1.89871	FALSE	TRUE	C3:Trm (Itgae, Junb)
Mkrn1	0.562339	2.44642e-08	3.98878e-07	0.83068	FALSE	TRUE	C3:Trm (Itgae, Junb)
Rassf1	0.562305	9.99429e-09	1.66391e-07	1.33096	FALSE	TRUE	C3:Trm (Itgae, Junb)
Xcl1	0.561963	0.00271389	0.0171896	2.05215	FALSE	TRUE	C3:Trm (Itgae, Junb)
Nr3c1	0.561934	2.04851e-06	2.8135e-05	1.16304	FALSE	TRUE	C3:Trm (Itgae, Junb)
Ago2	0.561918	1.1969e-06	1.70014e-05	1.11413	FALSE	TRUE	C3:Trm (Itgae, Junb)
Nfkbie	0.561708	1.20502e-06	1.71036e-05	1.77299	FALSE	TRUE	C3:Trm (Itgae, Junb)
Sh3glb1	0.561595	0.0021603	0.0141642	0.611749	FALSE	TRUE	C3:Trm (Itgae, Junb)
Matk	0.561592	0.00066526	0.00518525	2.01483	FALSE	TRUE	C3:Trm (Itgae, Junb)
Isca1	0.561588	1.72135e-09	2.9715e-08	2.58246	FALSE	TRUE	C3:Trm (Itgae, Junb)
Zyg11b	0.561405	4.92768e-10	8.65499e-09	1.73597	FALSE	TRUE	C3:Trm (Itgae, Junb)
Serpinb9	0.561034	0.000503547	0.00407602	1.69023	FALSE	TRUE	C3:Trm (Itgae, Junb)
Eif5	0.560995	2.73678e-05	0.000307967	0.74098	FALSE	TRUE	C3:Trm (Itgae, Junb)
Impact	0.560801	4.01635e-05	0.000436422	2.01484	FALSE	TRUE	C3:Trm (Itgae, Junb)
Rammet	0.560782	5.73154e-07	8.38907e-06	0.966739	FALSE	TRUE	C3:Trm (Itgae, Junb)
Pdcd1	0.560755	3.2402e-05	0.000359738	3.1598	FALSE	TRUE	C3:Trm (Itgae, Junb)
H2afj	0.560676	0.00485421	0.0276446	0.380123	FALSE	TRUE	C3:Trm (Itgae, Junb)
Slc16a6	0.560439	2.46731e-09	4.21754e-08	1.77222	FALSE	TRUE	C3:Trm (Itgae, Junb)
St8sia4	0.560175	8.87028e-05	0.000886654	1.03951	FALSE	TRUE	C3:Trm (Itgae, Junb)
Wsb1	0.560142	0.000339582	0.00289194	1.21371	FALSE	TRUE	C3:Trm (Itgae, Junb)
Cdkn1b	0.560075	0.000446099	0.00366734	1.20461	FALSE	TRUE	C3:Trm (Itgae, Junb)
Kdm7a	0.55976	0.00177466	0.0120398	1.14222	FALSE	TRUE	C3:Trm (Itgae, Junb)
Jmjd1c	0.559646	0.000453834	0.00372237	1.01602	FALSE	TRUE	C3:Trm (Itgae, Junb)
Kpna1	0.55956	6.89981e-08	1.0933e-06	1.71469	FALSE	TRUE	C3:Trm (Itgae, Junb)
Rap1b	0.559456	3.89301e-05	0.000424408	0.537182	FALSE	TRUE	C3:Trm (Itgae, Junb)
Fam174a	0.559314	0.00354124	0.0213387	0.916243	FALSE	TRUE	C3:Trm (Itgae, Junb)
Pik3r1	0.559178	6.68606e-06	8.44882e-05	1.06043	FALSE	TRUE	C3:Trm (Itgae, Junb)
Klf13	0.559099	0.00455416	0.0262238	0.815127	FALSE	TRUE	C3:Trm (Itgae, Junb)
Crip2	0.558927	0.00205601	0.0135905	2.04745	FALSE	TRUE	C3:Trm (Itgae, Junb)
Crot	0.558769	0.000104161	0.00101998	1.24492	FALSE	TRUE	C3:Trm (Itgae, Junb)
Sipa1l1	0.55862	4.20995e-07	6.26417e-06	1.56301	FALSE	TRUE	C3:Trm (Itgae, Junb)
Bcl2l1	0.558376	2.81847e-09	4.80544e-08	2.15988	FALSE	TRUE	C3:Trm (Itgae, Junb)
Rps11	0.558136	0.00272806	0.0172595	0.320131	FALSE	TRUE	C3:Trm (Itgae, Junb)
Mfsd6	0.558124	2.97118e-06	3.98472e-05	1.79364	FALSE	TRUE	C3:Trm (Itgae, Junb)
Tnfrsf9	0.557958	0.00340022	0.0206501	1.84256	FALSE	TRUE	C3:Trm (Itgae, Junb)
Atp2b1	0.557864	0.00825006	0.0426189	0.637711	FALSE	TRUE	C3:Trm (Itgae, Junb)
Gm11478	0.557505	0.00856333	0.043916	0.919957	FALSE	TRUE	C3:Trm (Itgae, Junb)
Rnf19a	0.557419	0.000360605	0.00304751	1.88714	FALSE	TRUE	C3:Trm (Itgae, Junb)
Cwc25	0.557238	1.38454e-11	2.51017e-10	2.04428	FALSE	TRUE	C3:Trm (Itgae, Junb)
Gzmc	0.557135	0.00337084	0.0205055	3.68294	FALSE	TRUE	C3:Trm (Itgae, Junb)
Ostf1	0.557057	0.00771079	0.0403035	0.417168	FALSE	TRUE	C3:Trm (Itgae, Junb)
Ptp4a2	0.557	0.000674459	0.00524955	0.540953	FALSE	TRUE	C3:Trm (Itgae, Junb)
Ell2	0.55648	0.000207179	0.00188176	2.4058	FALSE	TRUE	C3:Trm (Itgae, Junb)
Tgoln1	0.556203	7.36805e-07	1.06854e-05	0.955064	FALSE	TRUE	C3:Trm (Itgae, Junb)
Tinf2	0.556041	1.4527e-09	2.51822e-08	1.89225	FALSE	TRUE	C3:Trm (Itgae, Junb)
Evi2a	0.556013	0.00992453	0.0493881	0.914133	FALSE	TRUE	C3:Trm (Itgae, Junb)
Plp2	0.555822	0.00152599	0.01058	1.20007	FALSE	TRUE	C3:Trm (Itgae, Junb)
Pcnp	0.555607	0.00020043	0.00183039	0.744577	FALSE	TRUE	C3:Trm (Itgae, Junb)
Pde7a	0.555537	0.00200199	0.0133023	0.924443	FALSE	TRUE	C3:Trm (Itgae, Junb)
Cd3e	0.555532	0.00269506	0.0170898	0.683889	FALSE	TRUE	C3:Trm (Itgae, Junb)
Sdcbp	0.55547	0.000952318	0.00703922	0.6478	FALSE	TRUE	C3:Trm (Itgae, Junb)
Zc3h12a	0.555436	0.00071791	0.00553069	1.98685	FALSE	TRUE	C3:Trm (Itgae, Junb)
Cited2	0.555226	0.00022751	0.00204285	1.72326	FALSE	TRUE	C3:Trm (Itgae, Junb)
Lats2	0.554918	1.6357e-06	2.28433e-05	1.73074	FALSE	TRUE	C3:Trm (Itgae, Junb)
Prrc2c	0.554849	2.43335e-06	3.30513e-05	0.640867	FALSE	TRUE	C3:Trm (Itgae, Junb)
Ptpn1	0.554811	4.87842e-07	7.21033e-06	0.815214	FALSE	TRUE	C3:Trm (Itgae, Junb)
Cdk11b	0.554762	3.08956e-06	4.12389e-05	1.03901	FALSE	TRUE	C3:Trm (Itgae, Junb)
Gpx4	0.554709	3.67425e-05	0.000403341	0.733066	FALSE	TRUE	C3:Trm (Itgae, Junb)
Tacc1	0.554679	0.000564955	0.00450563	0.735044	FALSE	TRUE	C3:Trm (Itgae, Junb)
Bcl10	0.55462	3.18576e-06	4.23357e-05	0.928384	FALSE	TRUE	C3:Trm (Itgae, Junb)
Bnip3l	0.554472	0.00115032	0.00828509	0.876909	FALSE	TRUE	C3:Trm (Itgae, Junb)
Gm6023	0.554351	0.00486276	0.0276838	1.02493	FALSE	TRUE	C3:Trm (Itgae, Junb)
Dusp4	0.554027	0.00219018	0.0143205	3.02337	FALSE	TRUE	C3:Trm (Itgae, Junb)
Sfn	0.553327	1.34884e-05	0.000160719	2.4408	FALSE	TRUE	C3:Trm (Itgae, Junb)
Igsf8	0.55329	8.09607e-07	1.17004e-05	2.02979	FALSE	TRUE	C3:Trm (Itgae, Junb)
Slk	0.553012	0.000262822	0.00231607	1.47362	FALSE	TRUE	C3:Trm (Itgae, Junb)
Stk11	0.553009	5.70574e-05	0.000597878	1.27504	FALSE	TRUE	C3:Trm (Itgae, Junb)
Map3k8	0.553004	0.00419914	0.0245413	1.54281	FALSE	TRUE	C3:Trm (Itgae, Junb)
Tm2d2	0.553004	1.47741e-07	2.28644e-06	1.22574	FALSE	TRUE	C3:Trm (Itgae, Junb)
Prkca	0.552999	5.5122e-07	8.09302e-06	1.274	FALSE	TRUE	C3:Trm (Itgae, Junb)
Itsn1	0.552868	0.000663725	0.00517571	2.53114	FALSE	TRUE	C3:Trm (Itgae, Junb)
Sgip1	0.552773	0.000253655	0.00224602	4.31704	FALSE	TRUE	C3:Trm (Itgae, Junb)
Clcf1	0.552432	1.22998e-05	0.000148366	1.72842	FALSE	TRUE	C3:Trm (Itgae, Junb)
Tmem30a	0.552393	6.07969e-07	8.88298e-06	0.961902	FALSE	TRUE	C3:Trm (Itgae, Junb)
Ddit3	0.552283	7.63128e-05	0.000772874	1.36375	FALSE	TRUE	C3:Trm (Itgae, Junb)
Hnrnpl	0.551687	0.00118842	0.00850784	0.738731	FALSE	TRUE	C3:Trm (Itgae, Junb)
Cd82	0.55147	5.80183e-05	0.000606951	0.74639	FALSE	TRUE	C3:Trm (Itgae, Junb)
Ube2d3	0.551451	0.00016529	0.00153912	0.384196	FALSE	TRUE	C3:Trm (Itgae, Junb)
Prex1	0.550966	0.00716987	0.0380148	0.689931	FALSE	TRUE	C3:Trm (Itgae, Junb)
Irak2	0.550948	6.55842e-05	0.000676548	2.41081	FALSE	TRUE	C3:Trm (Itgae, Junb)
Rps13	0.550784	0.00130865	0.00924888	0.737109	FALSE	TRUE	C3:Trm (Itgae, Junb)
Slamf1	0.550402	0.00148193	0.0103111	1.69606	FALSE	TRUE	C3:Trm (Itgae, Junb)
Spsb1	0.550091	1.78474e-05	0.000207736	3.42905	FALSE	TRUE	C3:Trm (Itgae, Junb)
Ptbp3	0.550007	0.00014946	0.00140871	0.590455	FALSE	TRUE	C3:Trm (Itgae, Junb)
Ccdc107	0.549969	1.78277e-05	0.00020758	1.10462	FALSE	TRUE	C3:Trm (Itgae, Junb)
Ddx3x	0.549875	0.000646688	0.00506475	0.987493	FALSE	TRUE	C3:Trm (Itgae, Junb)
Gm29216	0.549805	0.000263096	0.00231787	1.26065	FALSE	TRUE	C3:Trm (Itgae, Junb)
Mif4gd	0.549745	0.000246946	0.00219834	0.894447	FALSE	TRUE	C3:Trm (Itgae, Junb)
Grb2	0.549526	0.00126359	0.00897437	0.863742	FALSE	TRUE	C3:Trm (Itgae, Junb)
Zbtb1	0.549445	1.48385e-06	2.08454e-05	1.37435	FALSE	TRUE	C3:Trm (Itgae, Junb)
Gm37390	0.549406	4.02688e-08	6.48915e-07	1.7331	FALSE	TRUE	C3:Trm (Itgae, Junb)
Rab4a	0.549194	1.44685e-12	2.64481e-11	2.41284	FALSE	TRUE	C3:Trm (Itgae, Junb)
Tut7	0.549069	2.90703e-07	4.40648e-06	0.970952	FALSE	TRUE	C3:Trm (Itgae, Junb)
Cd274	0.548877	0.000126269	0.0012118	2.01924	FALSE	TRUE	C3:Trm (Itgae, Junb)
Top1	0.548803	2.5998e-05	0.000293847	0.649644	FALSE	TRUE	C3:Trm (Itgae, Junb)
Msn	0.548786	0.00384861	0.0228303	0.420053	FALSE	TRUE	C3:Trm (Itgae, Junb)
Raph1	0.548769	0.000174471	0.00161916	1.67999	FALSE	TRUE	C3:Trm (Itgae, Junb)
Fndc3a	0.548621	1.41788e-05	0.000167979	1.5068	FALSE	TRUE	C3:Trm (Itgae, Junb)
Clk4	0.548575	7.20494e-06	9.05624e-05	1.14615	FALSE	TRUE	C3:Trm (Itgae, Junb)
Slc37a3	0.548549	3.14143e-08	5.09941e-07	2.04001	FALSE	TRUE	C3:Trm (Itgae, Junb)
Fbxo34	0.548477	3.85172e-10	6.80115e-09	2.48149	FALSE	TRUE	C3:Trm (Itgae, Junb)
Nfe2l2	0.548455	5.50848e-06	7.06021e-05	1.39154	FALSE	TRUE	C3:Trm (Itgae, Junb)
Rab5a	0.54843	1.23305e-06	1.74477e-05	0.938994	FALSE	TRUE	C3:Trm (Itgae, Junb)
Diaph1	0.548422	9.99136e-07	1.4321e-05	0.817984	FALSE	TRUE	C3:Trm (Itgae, Junb)
Rhog	0.547989	1.30522e-05	0.000156081	0.706513	FALSE	TRUE	C3:Trm (Itgae, Junb)
Srp9	0.547845	0.00059143	0.00468459	0.398567	FALSE	TRUE	C3:Trm (Itgae, Junb)
Snx9	0.547812	2.23493e-06	3.04684e-05	1.98312	FALSE	TRUE	C3:Trm (Itgae, Junb)
5330406M23Rik	0.547658	0.000116731	0.00113172	1.62127	FALSE	TRUE	C3:Trm (Itgae, Junb)
Hipk1	0.547613	0.00323221	0.0198073	0.77305	FALSE	TRUE	C3:Trm (Itgae, Junb)
Slc38a1	0.547485	1.86293e-06	2.5746e-05	0.955646	FALSE	TRUE	C3:Trm (Itgae, Junb)
Pofut2	0.547452	0.000476727	0.00388068	1.4446	FALSE	TRUE	C3:Trm (Itgae, Junb)
Rnf157	0.547399	7.50087e-06	9.40684e-05	1.92653	FALSE	TRUE	C3:Trm (Itgae, Junb)
Krt83	0.54737	0.00317163	0.0195262	3.81738	FALSE	TRUE	C3:Trm (Itgae, Junb)
Snx18	0.547338	1.44253e-05	0.000170778	1.89152	FALSE	TRUE	C3:Trm (Itgae, Junb)
Rpl36-ps12	0.547101	0.00537396	0.0300377	0.785693	FALSE	TRUE	C3:Trm (Itgae, Junb)
Tgfbr2	0.546994	8.82607e-06	0.000109284	0.997597	FALSE	TRUE	C3:Trm (Itgae, Junb)
Comt	0.546966	0.000129304	0.00123807	0.821483	FALSE	TRUE	C3:Trm (Itgae, Junb)
Tet3	0.546946	9.21215e-11	1.64855e-09	1.27828	FALSE	TRUE	C3:Trm (Itgae, Junb)
Eif4e3	0.546698	0.000257316	0.0022748	1.4737	FALSE	TRUE	C3:Trm (Itgae, Junb)
Arl5b	0.54669	3.02781e-05	0.000338536	2.18839	FALSE	TRUE	C3:Trm (Itgae, Junb)
mt-Atp6	0.546525	0.00265046	0.0168521	0.988693	FALSE	TRUE	C3:Trm (Itgae, Junb)
Ing2	0.546462	7.5868e-05	0.000769012	1.14608	FALSE	TRUE	C3:Trm (Itgae, Junb)
Klhl24	0.546418	0.00399512	0.0235647	1.13785	FALSE	TRUE	C3:Trm (Itgae, Junb)
F2r	0.546336	0.00110165	0.00798831	1.38415	FALSE	TRUE	C3:Trm (Itgae, Junb)
Bcl2l11	0.546205	3.57774e-05	0.000393398	1.81741	FALSE	TRUE	C3:Trm (Itgae, Junb)
Ccr1	0.546187	0.00042725	0.00353602	2.8773	FALSE	TRUE	C3:Trm (Itgae, Junb)
Ypel5	0.546175	0.00275537	0.0173925	1.16786	FALSE	TRUE	C3:Trm (Itgae, Junb)
Ythdc1	0.546132	0.00045958	0.00376393	0.959805	FALSE	TRUE	C3:Trm (Itgae, Junb)
Irs2	0.546083	0.00303568	0.0188189	2.85569	FALSE	TRUE	C3:Trm (Itgae, Junb)
Rpl24	0.545938	3.09324e-06	4.12548e-05	0.897449	FALSE	TRUE	C3:Trm (Itgae, Junb)
Nptn	0.545923	0.00585102	0.0322321	0.751549	FALSE	TRUE	C3:Trm (Itgae, Junb)
Uap1	0.545837	9.12922e-05	0.000909524	1.13825	FALSE	TRUE	C3:Trm (Itgae, Junb)
Sidt2	0.545827	0.00085287	0.00642138	1.1444	FALSE	TRUE	C3:Trm (Itgae, Junb)
Fam117b	0.545805	3.32654e-05	0.000368216	1.68961	FALSE	TRUE	C3:Trm (Itgae, Junb)
Ramp3	0.54576	0.00276319	0.0174253	2.86578	FALSE	TRUE	C3:Trm (Itgae, Junb)
Lpxn	0.54573	3.28984e-05	0.000364762	0.802752	FALSE	TRUE	C3:Trm (Itgae, Junb)
Sla2	0.545679	1.0637e-07	1.66403e-06	1.34883	FALSE	TRUE	C3:Trm (Itgae, Junb)
Gpcpd1	0.545437	0.00011275	0.00109633	1.1848	FALSE	TRUE	C3:Trm (Itgae, Junb)
Bpnt1	0.545413	3.57137e-12	6.51402e-11	1.98321	FALSE	TRUE	C3:Trm (Itgae, Junb)
Plekha2	0.545395	2.92771e-10	5.17785e-09	1.16702	FALSE	TRUE	C3:Trm (Itgae, Junb)
Rpl6	0.545333	0.00119575	0.00855291	0.650011	FALSE	TRUE	C3:Trm (Itgae, Junb)
Mef2d	0.545075	0.000260732	0.00230132	1.12422	FALSE	TRUE	C3:Trm (Itgae, Junb)
Tex2	0.545047	4.07927e-05	0.000442119	2.6015	FALSE	TRUE	C3:Trm (Itgae, Junb)
Plcxd2	0.544833	1.71805e-05	0.000200478	1.38878	FALSE	TRUE	C3:Trm (Itgae, Junb)
1190002N15Rik	0.544753	0.000452174	0.00371177	1.77743	FALSE	TRUE	C3:Trm (Itgae, Junb)
Cdh1	0.544649	0.00110732	0.00802592	3.01755	FALSE	TRUE	C3:Trm (Itgae, Junb)
Padi2	0.544573	9.24058e-05	0.000918964	1.45136	FALSE	TRUE	C3:Trm (Itgae, Junb)
Ski	0.544459	7.73869e-06	9.67584e-05	1.36867	FALSE	TRUE	C3:Trm (Itgae, Junb)
Fxyd7	0.544279	0.00809174	0.0419316	2.82369	FALSE	TRUE	C3:Trm (Itgae, Junb)
Znrf1	0.54416	0.00169961	0.0115909	1.1787	FALSE	TRUE	C3:Trm (Itgae, Junb)
5430416N02Rik	0.544059	3.87718e-08	6.26006e-07	2.11679	FALSE	TRUE	C3:Trm (Itgae, Junb)
Adgrg1	0.543926	0.00893776	0.045464	3.39003	FALSE	TRUE	C3:Trm (Itgae, Junb)
Mir22hg	0.543801	0.00491986	0.0279275	2.365	FALSE	TRUE	C3:Trm (Itgae, Junb)
Tiprl	0.543612	4.8474e-08	7.7774e-07	1.04665	FALSE	TRUE	C3:Trm (Itgae, Junb)
Yes1	0.543595	0.00191023	0.0128094	2.35563	FALSE	TRUE	C3:Trm (Itgae, Junb)
Zfas1	0.543583	0.00992589	0.0493881	0.522133	FALSE	TRUE	C3:Trm (Itgae, Junb)
Dusp11	0.543555	0.00588029	0.0323665	0.485277	FALSE	TRUE	C3:Trm (Itgae, Junb)
Oser1	0.543322	3.19192e-09	5.43379e-08	1.12527	FALSE	TRUE	C3:Trm (Itgae, Junb)
Ly6g5b	0.543251	0.000150849	0.00141979	2.74059	FALSE	TRUE	C3:Trm (Itgae, Junb)
Ubald1	0.543207	3.21758e-09	5.47468e-08	1.20369	FALSE	TRUE	C3:Trm (Itgae, Junb)
Edem1	0.54317	0.000119439	0.00115561	0.884983	FALSE	TRUE	C3:Trm (Itgae, Junb)
Gm38062	0.543159	0.000109398	0.00106811	1.08284	FALSE	TRUE	C3:Trm (Itgae, Junb)
Cyth2	0.542978	3.56903e-08	5.77657e-07	1.31636	FALSE	TRUE	C3:Trm (Itgae, Junb)
Sytl2	0.542972	0.00202709	0.0134287	1.2171	FALSE	TRUE	C3:Trm (Itgae, Junb)
Fam102a	0.542955	0.00263545	0.0167727	1.03438	FALSE	TRUE	C3:Trm (Itgae, Junb)
Tprgl	0.542907	0.000694818	0.00537525	0.634672	FALSE	TRUE	C3:Trm (Itgae, Junb)
A630081D01Rik	0.542875	0.000120238	0.00116233	1.15328	FALSE	TRUE	C3:Trm (Itgae, Junb)
Maff	0.542458	0.00181723	0.0122811	3.10166	FALSE	TRUE	C3:Trm (Itgae, Junb)
BC031181	0.542452	4.10486e-10	7.24044e-09	0.750684	FALSE	TRUE	C3:Trm (Itgae, Junb)
Zfp672	0.542401	0.000115703	0.00112295	1.09377	FALSE	TRUE	C3:Trm (Itgae, Junb)
Adipor2	0.542271	3.96819e-08	6.40389e-07	1.49392	FALSE	TRUE	C3:Trm (Itgae, Junb)
Tsc22d2	0.542257	0.00290693	0.0181661	1.21968	FALSE	TRUE	C3:Trm (Itgae, Junb)
Dnajb4	0.54225	0.00811241	0.042019	1.35522	FALSE	TRUE	C3:Trm (Itgae, Junb)
Madd	0.542196	1.24885e-06	1.76487e-05	0.983786	FALSE	TRUE	C3:Trm (Itgae, Junb)
5031425E22Rik	0.542124	6.56976e-05	0.000677507	1.05458	FALSE	TRUE	C3:Trm (Itgae, Junb)
Kmt2e	0.542076	0.000643441	0.00504957	0.574825	FALSE	TRUE	C3:Trm (Itgae, Junb)
Clta	0.541968	0.000255291	0.00225809	0.367167	FALSE	TRUE	C3:Trm (Itgae, Junb)
Phldb3	0.541927	1.41582e-07	2.19317e-06	2.46816	FALSE	TRUE	C3:Trm (Itgae, Junb)
Mob4	0.541822	4.5724e-05	0.00048966	0.790347	FALSE	TRUE	C3:Trm (Itgae, Junb)
Sult2b1	0.541771	0.0020025	0.013303	2.45438	FALSE	TRUE	C3:Trm (Itgae, Junb)
Ubn1	0.541428	0.00121282	0.0086601	1.00214	FALSE	TRUE	C3:Trm (Itgae, Junb)
Gm5547	0.541423	0.000718469	0.00553243	1.0299	FALSE	TRUE	C3:Trm (Itgae, Junb)
Ar	0.5414	2.51494e-07	3.82437e-06	2.08204	FALSE	TRUE	C3:Trm (Itgae, Junb)
Fam204a	0.541351	0.000300412	0.00260106	0.851874	FALSE	TRUE	C3:Trm (Itgae, Junb)
AC154232.2	0.541317	0.000422582	0.00350438	1.09561	FALSE	TRUE	C3:Trm (Itgae, Junb)
Gm43065	0.541203	0.000440947	0.00363037	1.73901	FALSE	TRUE	C3:Trm (Itgae, Junb)
Pdxk	0.541118	6.31819e-07	9.22334e-06	1.88053	FALSE	TRUE	C3:Trm (Itgae, Junb)
AU020206	0.541105	0.0019401	0.0129689	0.958083	FALSE	TRUE	C3:Trm (Itgae, Junb)
Csde1	0.541079	0.000204412	0.00186011	0.602291	FALSE	TRUE	C3:Trm (Itgae, Junb)
Il12rb2	0.541079	0.000553847	0.00442704	1.93122	FALSE	TRUE	C3:Trm (Itgae, Junb)
Nufip2	0.540909	0.00110324	0.00799805	1.06619	FALSE	TRUE	C3:Trm (Itgae, Junb)
Rab11a	0.540543	8.91049e-07	1.28382e-05	0.745892	FALSE	TRUE	C3:Trm (Itgae, Junb)
Dpm1	0.540455	2.751e-05	0.000309252	1.01628	FALSE	TRUE	C3:Trm (Itgae, Junb)
Cdv3	0.540283	0.00377243	0.0224587	0.945964	FALSE	TRUE	C3:Trm (Itgae, Junb)
Ip6k1	0.540249	0.000241701	0.00215686	1.08998	FALSE	TRUE	C3:Trm (Itgae, Junb)
Glul	0.540046	2.93604e-06	3.94435e-05	1.26175	FALSE	TRUE	C3:Trm (Itgae, Junb)
Crebrf	0.539761	0.00272509	0.017244	1.07694	FALSE	TRUE	C3:Trm (Itgae, Junb)
Cript	0.539686	1.86517e-07	2.87315e-06	0.562996	FALSE	TRUE	C3:Trm (Itgae, Junb)
Peak1	0.539585	0.00775509	0.0404586	0.881626	FALSE	TRUE	C3:Trm (Itgae, Junb)
Nfkbiz	0.539524	0.00318213	0.0195727	1.35406	FALSE	TRUE	C3:Trm (Itgae, Junb)
Serp1	0.539369	0.0046826	0.0268469	0.565462	FALSE	TRUE	C3:Trm (Itgae, Junb)
N4bp2l1	0.539341	0.00664207	0.0357474	0.783341	FALSE	TRUE	C3:Trm (Itgae, Junb)
Gm37728	0.539182	0.00131263	0.00927305	1.98499	FALSE	TRUE	C3:Trm (Itgae, Junb)
Tent5c	0.538985	0.00528721	0.0296427	1.40531	FALSE	TRUE	C3:Trm (Itgae, Junb)
Nfkb2	0.538911	0.00276427	0.0174288	1.04454	FALSE	TRUE	C3:Trm (Itgae, Junb)
Gpr55	0.538907	7.65022e-06	9.57965e-05	1.78845	FALSE	TRUE	C3:Trm (Itgae, Junb)
Vamp1	0.538861	6.07017e-07	8.87298e-06	2.24766	FALSE	TRUE	C3:Trm (Itgae, Junb)
Chic2	0.538786	0.00183585	0.0123867	0.863263	FALSE	TRUE	C3:Trm (Itgae, Junb)
Rsbn1l	0.538659	0.000872697	0.00653656	0.511977	FALSE	TRUE	C3:Trm (Itgae, Junb)
Chp1	0.538641	8.58293e-07	1.23824e-05	1.00284	FALSE	TRUE	C3:Trm (Itgae, Junb)
Hbp1	0.538621	0.00321384	0.0197239	1.08945	FALSE	TRUE	C3:Trm (Itgae, Junb)
Rbbp6	0.538512	0.000243758	0.00217346	0.717747	FALSE	TRUE	C3:Trm (Itgae, Junb)
Heca	0.53851	0.00292411	0.0182597	0.956654	FALSE	TRUE	C3:Trm (Itgae, Junb)
Cdk17	0.538506	0.000153828	0.00144495	1.14684	FALSE	TRUE	C3:Trm (Itgae, Junb)
Gm1821	0.538412	9.39544e-05	0.000933526	0.91349	FALSE	TRUE	C3:Trm (Itgae, Junb)
Fcho2	0.538252	0.00496617	0.0281566	1.00952	FALSE	TRUE	C3:Trm (Itgae, Junb)
Nek8	0.538205	4.66507e-09	7.90514e-08	2.28802	FALSE	TRUE	C3:Trm (Itgae, Junb)
Slc20a1	0.53811	0.000706889	0.00546099	0.985184	FALSE	TRUE	C3:Trm (Itgae, Junb)
Ddx50	0.537943	0.000286946	0.00250012	0.673779	FALSE	TRUE	C3:Trm (Itgae, Junb)
Oaz1	0.537918	0.00232266	0.0150386	0.276982	FALSE	TRUE	C3:Trm (Itgae, Junb)
Cnppd1	0.537789	1.47536e-07	2.28433e-06	0.934877	FALSE	TRUE	C3:Trm (Itgae, Junb)
Cltc	0.53772	0.000686645	0.00531946	0.797352	FALSE	TRUE	C3:Trm (Itgae, Junb)
Tmx4	0.537615	0.0003584	0.00303197	1.55154	FALSE	TRUE	C3:Trm (Itgae, Junb)
Abcb1a	0.537394	0.000407705	0.00340055	1.71438	FALSE	TRUE	C3:Trm (Itgae, Junb)
Gm4986	0.537366	0.00710562	0.0377385	1.01599	FALSE	TRUE	C3:Trm (Itgae, Junb)
Crlf2	0.537352	0.000993637	0.00731532	0.743445	FALSE	TRUE	C3:Trm (Itgae, Junb)
Anxa11	0.53725	5.41729e-05	0.000569992	1.24807	FALSE	TRUE	C3:Trm (Itgae, Junb)
Ppp1r3b	0.53719	0.00166286	0.0113839	3.52453	FALSE	TRUE	C3:Trm (Itgae, Junb)
Chd1	0.53712	2.24936e-06	3.06377e-05	1.03004	FALSE	TRUE	C3:Trm (Itgae, Junb)
Map3k1	0.537109	0.00231341	0.0149992	0.899201	FALSE	TRUE	C3:Trm (Itgae, Junb)
Taf1d	0.537093	7.57594e-05	0.000768199	0.809614	FALSE	TRUE	C3:Trm (Itgae, Junb)
Picalm	0.537057	0.00399864	0.0235812	0.794809	FALSE	TRUE	C3:Trm (Itgae, Junb)
Rhoq	0.536932	8.33115e-09	1.39396e-07	2.50853	FALSE	TRUE	C3:Trm (Itgae, Junb)
Slc7a5	0.536749	0.000463646	0.0037928	1.97141	FALSE	TRUE	C3:Trm (Itgae, Junb)
Gstp3	0.536652	0.00100839	0.00740262	0.976652	FALSE	TRUE	C3:Trm (Itgae, Junb)
Peli1	0.536625	0.0093356	0.0470665	0.724279	FALSE	TRUE	C3:Trm (Itgae, Junb)
March7	0.536564	1.10795e-05	0.00013507	0.863914	FALSE	TRUE	C3:Trm (Itgae, Junb)
Igf2r	0.53648	0.000675801	0.00525482	1.40577	FALSE	TRUE	C3:Trm (Itgae, Junb)
Rpl21-ps10	0.536385	0.00880768	0.0449262	0.924623	FALSE	TRUE	C3:Trm (Itgae, Junb)
Gm10925	0.53638	0.00116572	0.0083742	1.11808	FALSE	TRUE	C3:Trm (Itgae, Junb)
Gramd1a	0.536067	0.00826079	0.0426556	0.663645	FALSE	TRUE	C3:Trm (Itgae, Junb)
Maf	0.535999	0.00640958	0.0347384	1.63895	FALSE	TRUE	C3:Trm (Itgae, Junb)
Sertad2	0.535773	5.57898e-06	7.14231e-05	1.25231	FALSE	TRUE	C3:Trm (Itgae, Junb)
N4bp1	0.535712	0.00473124	0.0270744	0.98186	FALSE	TRUE	C3:Trm (Itgae, Junb)
Gm20186	0.535712	0.000175407	0.00162557	2.02194	FALSE	TRUE	C3:Trm (Itgae, Junb)
Pde3b	0.53564	0.000177474	0.00164198	0.98844	FALSE	TRUE	C3:Trm (Itgae, Junb)
Senp2	0.535557	1.69134e-05	0.000197626	1.08453	FALSE	TRUE	C3:Trm (Itgae, Junb)
Gpbp1l1	0.535467	0.00344082	0.0208547	0.833022	FALSE	TRUE	C3:Trm (Itgae, Junb)
Golph3	0.535401	1.73972e-09	3.00166e-08	1.07648	FALSE	TRUE	C3:Trm (Itgae, Junb)
Gm43430	0.5354	9.04431e-05	0.000901606	1.94503	FALSE	TRUE	C3:Trm (Itgae, Junb)
Rbm33	0.535323	5.30543e-05	0.000558754	1.21707	FALSE	TRUE	C3:Trm (Itgae, Junb)
Rps25	0.535305	0.00311294	0.0192149	0.73189	FALSE	TRUE	C3:Trm (Itgae, Junb)
Tor1aip1	0.535238	3.0746e-06	4.10887e-05	0.675267	FALSE	TRUE	C3:Trm (Itgae, Junb)
Bex3	0.535111	0.00132576	0.00935187	0.718497	FALSE	TRUE	C3:Trm (Itgae, Junb)
Purb	0.534929	4.39331e-05	0.00047274	0.796767	FALSE	TRUE	C3:Trm (Itgae, Junb)
Rell1	0.534871	9.55973e-05	0.000947581	1.60537	FALSE	TRUE	C3:Trm (Itgae, Junb)
Gabpb1	0.534842	2.28866e-07	3.49147e-06	1.5466	FALSE	TRUE	C3:Trm (Itgae, Junb)
Gm12254	0.534821	7.83169e-05	0.000791177	1.02803	FALSE	TRUE	C3:Trm (Itgae, Junb)
Ttc19	0.53478	0.00555797	0.0308635	1.16041	FALSE	TRUE	C3:Trm (Itgae, Junb)
Usp38	0.534576	3.25176e-06	4.31092e-05	1.32036	FALSE	TRUE	C3:Trm (Itgae, Junb)
Riok1	0.534505	9.95432e-13	1.82063e-11	1.00395	FALSE	TRUE	C3:Trm (Itgae, Junb)
Khdc4	0.534375	7.02985e-06	8.85628e-05	0.990583	FALSE	TRUE	C3:Trm (Itgae, Junb)
Ccdc117	0.534366	0.00020773	0.00188616	1.54244	FALSE	TRUE	C3:Trm (Itgae, Junb)
Rb1cc1	0.534263	0.00155506	0.0107483	0.830688	FALSE	TRUE	C3:Trm (Itgae, Junb)
Gabarapl1	0.534206	0.000539642	0.00433123	1.75271	FALSE	TRUE	C3:Trm (Itgae, Junb)
Ptbp1	0.534056	0.00257518	0.0164332	0.836199	FALSE	TRUE	C3:Trm (Itgae, Junb)
Tfip11	0.534042	1.1653e-05	0.000141283	1.62841	FALSE	TRUE	C3:Trm (Itgae, Junb)
Cblb	0.533821	0.00824757	0.0426151	0.871919	FALSE	TRUE	C3:Trm (Itgae, Junb)
Glud1	0.533778	0.00344931	0.0208975	0.66982	FALSE	TRUE	C3:Trm (Itgae, Junb)
Gpr68	0.533696	0.00711871	0.0377798	1.10515	FALSE	TRUE	C3:Trm (Itgae, Junb)
Hivep2	0.533643	0.000219084	0.00197575	1.05309	FALSE	TRUE	C3:Trm (Itgae, Junb)
Inpp4b	0.533585	0.00922295	0.0466211	1.00065	FALSE	TRUE	C3:Trm (Itgae, Junb)
Tor1aip2	0.533492	1.0164e-05	0.000124504	1.05862	FALSE	TRUE	C3:Trm (Itgae, Junb)
Gata3	0.533431	0.000519617	0.00419382	1.03183	FALSE	TRUE	C3:Trm (Itgae, Junb)
Gpr34	0.533362	0.00624014	0.0339921	2.16999	FALSE	TRUE	C3:Trm (Itgae, Junb)
Gm11531	0.533274	0.000438781	0.00361613	1.4999	FALSE	TRUE	C3:Trm (Itgae, Junb)
Lysmd3	0.533176	2.00236e-05	0.000231363	1.43751	FALSE	TRUE	C3:Trm (Itgae, Junb)
Degs1	0.533109	6.76203e-06	8.54156e-05	0.697491	FALSE	TRUE	C3:Trm (Itgae, Junb)
Tnfrsf1a	0.533053	4.14265e-05	0.000448238	1.15759	FALSE	TRUE	C3:Trm (Itgae, Junb)
Rlf	0.532961	0.000861039	0.00647261	0.92866	FALSE	TRUE	C3:Trm (Itgae, Junb)
Kansl1	0.532942	0.00268776	0.01705	0.846974	FALSE	TRUE	C3:Trm (Itgae, Junb)
Sh2b1	0.532898	1.80089e-06	2.49613e-05	1.08854	FALSE	TRUE	C3:Trm (Itgae, Junb)
Jarid2	0.53273	0.00583183	0.0321423	0.97394	FALSE	TRUE	C3:Trm (Itgae, Junb)
Uba52-ps	0.532602	0.000944249	0.00698892	1.11674	FALSE	TRUE	C3:Trm (Itgae, Junb)
Nktr	0.532567	0.000144265	0.00136439	0.501383	FALSE	TRUE	C3:Trm (Itgae, Junb)
Lin7c	0.532544	9.99314e-06	0.000122682	1.01636	FALSE	TRUE	C3:Trm (Itgae, Junb)
Abr	0.532509	0.000235223	0.00210357	1.03336	FALSE	TRUE	C3:Trm (Itgae, Junb)
Snrpg	0.53238	0.00749357	0.0394226	0.565972	FALSE	TRUE	C3:Trm (Itgae, Junb)
Ss18	0.532322	1.6417e-05	0.000192413	0.844714	FALSE	TRUE	C3:Trm (Itgae, Junb)
Hmces	0.532201	8.55989e-06	0.000106305	1.01423	FALSE	TRUE	C3:Trm (Itgae, Junb)
Ern1	0.532082	0.0012959	0.00917437	2.52725	FALSE	TRUE	C3:Trm (Itgae, Junb)
Fnip1	0.531981	0.000161105	0.00150394	1.37202	FALSE	TRUE	C3:Trm (Itgae, Junb)
Tet2	0.531943	0.00118578	0.00849257	1.14767	FALSE	TRUE	C3:Trm (Itgae, Junb)
Ep300	0.531798	0.00117398	0.00841897	0.9431	FALSE	TRUE	C3:Trm (Itgae, Junb)
Ccni	0.531733	0.00112416	0.00813728	0.703844	FALSE	TRUE	C3:Trm (Itgae, Junb)
1700020I14Rik	0.531566	1.99772e-08	3.27165e-07	0.658164	FALSE	TRUE	C3:Trm (Itgae, Junb)
Tceal9	0.531548	6.46142e-06	8.18052e-05	1.05576	FALSE	TRUE	C3:Trm (Itgae, Junb)
Pja1	0.53145	3.76032e-11	6.7694e-10	1.48936	FALSE	TRUE	C3:Trm (Itgae, Junb)
Wac	0.531376	0.000175363	0.00162557	0.817432	FALSE	TRUE	C3:Trm (Itgae, Junb)
Pafah1b1	0.531319	8.14645e-06	0.000101615	0.542528	FALSE	TRUE	C3:Trm (Itgae, Junb)
Irf2bpl	0.531267	5.09387e-06	6.56939e-05	0.973253	FALSE	TRUE	C3:Trm (Itgae, Junb)
Gm19585	0.53108	0.00234209	0.0151408	0.631467	FALSE	TRUE	C3:Trm (Itgae, Junb)
Arl4a	0.531077	4.01348e-05	0.000436253	0.984032	FALSE	TRUE	C3:Trm (Itgae, Junb)
Plk3	0.531068	0.000271904	0.00238471	2.43442	FALSE	TRUE	C3:Trm (Itgae, Junb)
Sik3	0.530827	0.00423593	0.0247128	1.26123	FALSE	TRUE	C3:Trm (Itgae, Junb)
1600020E01Rik	0.530712	0.00188649	0.0126641	1.07693	FALSE	TRUE	C3:Trm (Itgae, Junb)
Frmd4b	0.530707	0.000383124	0.00321898	1.78248	FALSE	TRUE	C3:Trm (Itgae, Junb)
Hist3h2a	0.53067	0.000675927	0.00525482	1.26516	FALSE	TRUE	C3:Trm (Itgae, Junb)
Sik2	0.530594	2.11684e-06	2.90015e-05	1.52103	FALSE	TRUE	C3:Trm (Itgae, Junb)
Cdkn2aip	0.530578	0.00345227	0.0209089	0.909318	FALSE	TRUE	C3:Trm (Itgae, Junb)
Rpl11	0.530321	0.000418622	0.00347849	0.744211	FALSE	TRUE	C3:Trm (Itgae, Junb)
Pttg1ip	0.530306	0.000295537	0.00256689	0.987931	FALSE	TRUE	C3:Trm (Itgae, Junb)
Arih1	0.530125	0.00219519	0.0143504	0.865551	FALSE	TRUE	C3:Trm (Itgae, Junb)
Mindy3	0.529962	0.00757535	0.0397363	0.79322	FALSE	TRUE	C3:Trm (Itgae, Junb)
Nrd1	0.529884	0.000100255	0.000986972	0.723405	FALSE	TRUE	C3:Trm (Itgae, Junb)
Nr1d2	0.52984	0.000746145	0.00570583	1.77845	FALSE	TRUE	C3:Trm (Itgae, Junb)
Gm28661	0.52984	6.48443e-05	0.000669332	1.21135	FALSE	TRUE	C3:Trm (Itgae, Junb)
Tuba4a	0.529837	0.00211696	0.0139378	0.872643	FALSE	TRUE	C3:Trm (Itgae, Junb)
Sf3b1	0.529791	0.00237614	0.0153311	0.368843	FALSE	TRUE	C3:Trm (Itgae, Junb)
Arih2	0.529708	1.97466e-06	2.71544e-05	1.31035	FALSE	TRUE	C3:Trm (Itgae, Junb)
Usp9x	0.529657	0.000151266	0.00142331	0.901398	FALSE	TRUE	C3:Trm (Itgae, Junb)
Gpr65	0.529655	0.000160239	0.00149671	1.08176	FALSE	TRUE	C3:Trm (Itgae, Junb)
Sv2c	0.529634	0.000481851	0.00391759	2.0182	FALSE	TRUE	C3:Trm (Itgae, Junb)
Sec31a	0.529553	2.31964e-11	4.19177e-10	1.28713	FALSE	TRUE	C3:Trm (Itgae, Junb)
Susd6	0.52951	0.000745006	0.00569844	1.30093	FALSE	TRUE	C3:Trm (Itgae, Junb)
Cbarp	0.529452	1.99085e-06	2.73657e-05	2.78874	FALSE	TRUE	C3:Trm (Itgae, Junb)
Dnaja4	0.529374	0.000153669	0.00144428	1.52372	FALSE	TRUE	C3:Trm (Itgae, Junb)
Tmem191c	0.529275	0.000885747	0.00662087	1.14507	FALSE	TRUE	C3:Trm (Itgae, Junb)
Gm13827	0.52914	0.0074909	0.0394148	0.993706	FALSE	TRUE	C3:Trm (Itgae, Junb)
Abhd2	0.529138	0.00130585	0.00923501	1.05534	FALSE	TRUE	C3:Trm (Itgae, Junb)
Ptk2b	0.529071	0.000100343	0.000987248	0.763666	FALSE	TRUE	C3:Trm (Itgae, Junb)
Rhof	0.529001	0.000684392	0.00530324	0.752844	FALSE	TRUE	C3:Trm (Itgae, Junb)
Dhrs11	0.528947	7.40403e-13	1.35493e-11	2.07583	FALSE	TRUE	C3:Trm (Itgae, Junb)
Mafk	0.528877	2.23414e-06	3.04684e-05	1.73887	FALSE	TRUE	C3:Trm (Itgae, Junb)
Rps25-ps1	0.528829	0.000906632	0.00674508	0.927833	FALSE	TRUE	C3:Trm (Itgae, Junb)
Rps11-ps2	0.528807	7.02303e-05	0.000717784	0.618694	FALSE	TRUE	C3:Trm (Itgae, Junb)
Crybg1	0.528767	0.000317007	0.00272274	0.915736	FALSE	TRUE	C3:Trm (Itgae, Junb)
Kras	0.528752	0.000122415	0.00118131	0.798501	FALSE	TRUE	C3:Trm (Itgae, Junb)
Braf	0.528726	0.000355959	0.00301362	1.47086	FALSE	TRUE	C3:Trm (Itgae, Junb)
Tspyl1	0.528503	1.77354e-06	2.46337e-05	0.964079	FALSE	TRUE	C3:Trm (Itgae, Junb)
Ldlrad4	0.528468	3.97334e-07	5.92006e-06	2.5859	FALSE	TRUE	C3:Trm (Itgae, Junb)
Rps10-ps1	0.528367	0.00104308	0.00761683	0.676936	FALSE	TRUE	C3:Trm (Itgae, Junb)
Rps23-ps2	0.528235	0.00849531	0.0436122	0.960064	FALSE	TRUE	C3:Trm (Itgae, Junb)
Gm38034	0.528185	1.442e-06	2.02919e-05	2.12224	FALSE	TRUE	C3:Trm (Itgae, Junb)
Nr1h2	0.528172	0.00160496	0.0110536	0.694226	FALSE	TRUE	C3:Trm (Itgae, Junb)
Klf10	0.528068	0.000838235	0.00632554	1.36572	FALSE	TRUE	C3:Trm (Itgae, Junb)
Tapbpl	0.527996	0.00733896	0.0387505	0.589177	FALSE	TRUE	C3:Trm (Itgae, Junb)
Ranbp2	0.527888	0.000449315	0.00369103	0.802479	FALSE	TRUE	C3:Trm (Itgae, Junb)
Xbp1	0.527684	0.000359962	0.00304286	0.915643	FALSE	TRUE	C3:Trm (Itgae, Junb)
Fam76a	0.527598	3.38121e-06	4.46825e-05	1.11901	FALSE	TRUE	C3:Trm (Itgae, Junb)
Pik3r5	0.527546	0.000757184	0.00578625	0.935402	FALSE	TRUE	C3:Trm (Itgae, Junb)
Wwc1	0.527504	0.00218393	0.0142881	4.00676	FALSE	TRUE	C3:Trm (Itgae, Junb)
Gm10054	0.527347	0.00685974	0.0366988	0.902581	FALSE	TRUE	C3:Trm (Itgae, Junb)
Gm42685	0.52733	5.23532e-06	6.7335e-05	2.08387	FALSE	TRUE	C3:Trm (Itgae, Junb)
Atp6ap2	0.527254	0.00868824	0.0443715	0.617983	FALSE	TRUE	C3:Trm (Itgae, Junb)
Ndfip2	0.527172	0.000934473	0.00692582	0.630844	FALSE	TRUE	C3:Trm (Itgae, Junb)
Tab2	0.527072	0.000224374	0.00201742	0.732088	FALSE	TRUE	C3:Trm (Itgae, Junb)
Slc35d1	0.526959	8.59392e-09	1.43647e-07	2.1264	FALSE	TRUE	C3:Trm (Itgae, Junb)
Atp2b4	0.526864	0.00275618	0.0173943	1.06736	FALSE	TRUE	C3:Trm (Itgae, Junb)
Rhoc	0.526781	0.00117125	0.00840301	1.54583	FALSE	TRUE	C3:Trm (Itgae, Junb)
Lrrc8d	0.526716	1.68465e-05	0.00019717	1.92297	FALSE	TRUE	C3:Trm (Itgae, Junb)
Ndrg1	0.526597	0.00144056	0.0100485	1.6936	FALSE	TRUE	C3:Trm (Itgae, Junb)
Ccnc	0.526554	1.5663e-08	2.58295e-07	1.12731	FALSE	TRUE	C3:Trm (Itgae, Junb)
Ddrgk1	0.526507	0.000117516	0.00113866	0.604622	FALSE	TRUE	C3:Trm (Itgae, Junb)
I730030J21Rik	0.526475	4.40542e-06	5.72601e-05	1.63367	FALSE	TRUE	C3:Trm (Itgae, Junb)
Stx5a	0.526427	1.56689e-07	2.42154e-06	0.888874	FALSE	TRUE	C3:Trm (Itgae, Junb)
Gm13009	0.526424	0.00572083	0.0316356	1.38498	FALSE	TRUE	C3:Trm (Itgae, Junb)
AC160336.1	0.526385	0.000565144	0.00450563	1.39388	FALSE	TRUE	C3:Trm (Itgae, Junb)
Rnaset2b	0.526271	2.78636e-08	4.52968e-07	1.34924	FALSE	TRUE	C3:Trm (Itgae, Junb)
Dhrs1	0.526261	6.45502e-06	8.17553e-05	0.924981	FALSE	TRUE	C3:Trm (Itgae, Junb)
Ncoa2	0.526201	2.43929e-06	3.31184e-05	0.909375	FALSE	TRUE	C3:Trm (Itgae, Junb)
Mvb12b	0.526182	0.000122837	0.00118503	1.44752	FALSE	TRUE	C3:Trm (Itgae, Junb)
Got1	0.526124	0.000109726	0.00107037	1.30043	FALSE	TRUE	C3:Trm (Itgae, Junb)
Snhg5	0.52611	0.000123306	0.00118887	1.20908	FALSE	TRUE	C3:Trm (Itgae, Junb)
Med10	0.525986	6.905e-07	1.00314e-05	0.585527	FALSE	TRUE	C3:Trm (Itgae, Junb)
Chfr	0.525864	0.000147939	0.00139517	0.801748	FALSE	TRUE	C3:Trm (Itgae, Junb)
Epb41l4aos	0.525806	0.000545894	0.004374	0.974811	FALSE	TRUE	C3:Trm (Itgae, Junb)
Nrip1	0.525773	1.28426e-05	0.000154185	1.00169	FALSE	TRUE	C3:Trm (Itgae, Junb)
Atg2a	0.525727	0.000714933	0.00551031	1.17331	FALSE	TRUE	C3:Trm (Itgae, Junb)
Btbd9	0.525726	8.76995e-08	1.3798e-06	1.15544	FALSE	TRUE	C3:Trm (Itgae, Junb)
Ivns1abp	0.525721	0.000576586	0.00457903	0.750949	FALSE	TRUE	C3:Trm (Itgae, Junb)
Golt1b	0.525552	0.00339836	0.0206426	0.972335	FALSE	TRUE	C3:Trm (Itgae, Junb)
Slc5a3	0.525494	0.0053301	0.0298378	1.59449	FALSE	TRUE	C3:Trm (Itgae, Junb)
Fbxo30	0.525413	0.000286332	0.00249673	2.03588	FALSE	TRUE	C3:Trm (Itgae, Junb)
Pip5k1a	0.525395	3.4905e-05	0.000384314	0.932814	FALSE	TRUE	C3:Trm (Itgae, Junb)
Mosmo	0.525279	0.00347094	0.0210066	1.25308	FALSE	TRUE	C3:Trm (Itgae, Junb)
Yipf4	0.525218	0.000379075	0.00318747	0.611333	FALSE	TRUE	C3:Trm (Itgae, Junb)
1810013L24Rik	0.525192	3.77846e-07	5.65508e-06	1.12254	FALSE	TRUE	C3:Trm (Itgae, Junb)
Gm19327	0.525172	0.000216569	0.00195678	1.61261	FALSE	TRUE	C3:Trm (Itgae, Junb)
Gm11483	0.525144	0.010045	0.0499258	0.951363	FALSE	TRUE	C3:Trm (Itgae, Junb)
Mex3c	0.525082	0.000116058	0.00112552	1.82577	FALSE	TRUE	C3:Trm (Itgae, Junb)
Ccnt1	0.52503	7.83882e-08	1.23972e-06	0.918288	FALSE	TRUE	C3:Trm (Itgae, Junb)
Atp6v0d1	0.525027	0.000851915	0.00641565	0.680233	FALSE	TRUE	C3:Trm (Itgae, Junb)
Itgav	0.525015	0.000353731	0.00299859	1.43094	FALSE	TRUE	C3:Trm (Itgae, Junb)
Arrdc3	0.525009	1.53644e-05	0.000180992	1.92674	FALSE	TRUE	C3:Trm (Itgae, Junb)
Rpl10	0.524918	1.13057e-06	1.61075e-05	1.20451	FALSE	TRUE	C3:Trm (Itgae, Junb)
Lztfl1	0.524888	0.00915784	0.0463491	1.00443	FALSE	TRUE	C3:Trm (Itgae, Junb)
Dxo	0.524783	1.00901e-08	1.67896e-07	1.32184	FALSE	TRUE	C3:Trm (Itgae, Junb)
Insig1	0.524718	0.00156032	0.0107729	1.55794	FALSE	TRUE	C3:Trm (Itgae, Junb)
Cisd2	0.524688	2.67101e-05	0.00030128	0.573477	FALSE	TRUE	C3:Trm (Itgae, Junb)
Fam133b	0.524657	1.18361e-05	0.000143346	0.708047	FALSE	TRUE	C3:Trm (Itgae, Junb)
Med31	0.524656	9.79859e-09	1.6329e-07	1.33902	FALSE	TRUE	C3:Trm (Itgae, Junb)
Gm13340	0.524565	0.00201526	0.0133659	1.23207	FALSE	TRUE	C3:Trm (Itgae, Junb)
Mfsd14a	0.524398	3.16097e-06	4.20567e-05	0.88256	FALSE	TRUE	C3:Trm (Itgae, Junb)
Nudt9	0.524395	5.03454e-07	7.42455e-06	1.11824	FALSE	TRUE	C3:Trm (Itgae, Junb)
Arl8a	0.52432	0.00553587	0.0307718	1.14132	FALSE	TRUE	C3:Trm (Itgae, Junb)
Qpct	0.524271	3.3339e-05	0.000368784	2.14454	FALSE	TRUE	C3:Trm (Itgae, Junb)
Dkkl1	0.524187	0.00113036	0.0081697	1.35596	FALSE	TRUE	C3:Trm (Itgae, Junb)
Src	0.524181	0.0037822	0.0225047	2.80695	FALSE	TRUE	C3:Trm (Itgae, Junb)
Atp5l	0.524126	3.0678e-05	0.000342315	0.876297	FALSE	TRUE	C3:Trm (Itgae, Junb)
Fnbp1	0.524049	0.00228323	0.0148441	0.61898	FALSE	TRUE	C3:Trm (Itgae, Junb)
Gm14539	0.523996	1.4424e-08	2.38218e-07	1.90099	FALSE	TRUE	C3:Trm (Itgae, Junb)
Gla	0.523927	0.000341312	0.00290517	2.06848	FALSE	TRUE	C3:Trm (Itgae, Junb)
Kansl1l	0.523878	9.19257e-05	0.000915012	1.67635	FALSE	TRUE	C3:Trm (Itgae, Junb)
4921524J17Rik	0.523815	0.00032205	0.00276104	0.933123	FALSE	TRUE	C3:Trm (Itgae, Junb)
Smco4	0.523766	7.58332e-09	1.27268e-07	1.12875	FALSE	TRUE	C3:Trm (Itgae, Junb)
Inpp5d	0.523746	0.000646352	0.00506403	0.75621	FALSE	TRUE	C3:Trm (Itgae, Junb)
Ubxn4	0.523686	1.67827e-05	0.000196515	0.523367	FALSE	TRUE	C3:Trm (Itgae, Junb)
mt-Co2	0.523672	6.03885e-05	0.000628075	1.15006	FALSE	TRUE	C3:Trm (Itgae, Junb)
2310010J17Rik	0.523666	0.00326614	0.0199821	1.16299	FALSE	TRUE	C3:Trm (Itgae, Junb)
Dnaja2	0.523666	1.34075e-05	0.000159869	0.641032	FALSE	TRUE	C3:Trm (Itgae, Junb)
Nmt2	0.52366	1.81904e-06	2.51742e-05	1.40478	FALSE	TRUE	C3:Trm (Itgae, Junb)
Nab1	0.523651	0.000416221	0.00346233	0.831246	FALSE	TRUE	C3:Trm (Itgae, Junb)
Gm10689	0.523623	0.000420649	0.00349271	1.03309	FALSE	TRUE	C3:Trm (Itgae, Junb)
Fam53c	0.52352	7.14716e-05	0.000728677	1.49579	FALSE	TRUE	C3:Trm (Itgae, Junb)
Dcaf12	0.523506	2.50821e-05	0.00028427	0.794159	FALSE	TRUE	C3:Trm (Itgae, Junb)
Vamp2	0.52349	4.15387e-05	0.000449306	1.15282	FALSE	TRUE	C3:Trm (Itgae, Junb)
Tulp4	0.523475	1.30742e-05	0.000156231	0.915154	FALSE	TRUE	C3:Trm (Itgae, Junb)
Nrarp	0.523475	0.000587687	0.00465828	1.77232	FALSE	TRUE	C3:Trm (Itgae, Junb)
Zmiz1	0.523473	5.97639e-06	7.60998e-05	0.803966	FALSE	TRUE	C3:Trm (Itgae, Junb)
Cmip	0.523362	1.78562e-06	2.47807e-05	1.42752	FALSE	TRUE	C3:Trm (Itgae, Junb)
Map3k2	0.523281	9.79542e-05	0.000968052	1.0628	FALSE	TRUE	C3:Trm (Itgae, Junb)
Tmf1	0.523273	0.000254738	0.00225381	0.885078	FALSE	TRUE	C3:Trm (Itgae, Junb)
Cobll1	0.523259	4.08019e-05	0.000442119	1.61215	FALSE	TRUE	C3:Trm (Itgae, Junb)
Cdadc1	0.523175	5.84203e-09	9.85427e-08	1.24661	FALSE	TRUE	C3:Trm (Itgae, Junb)
Baz1a	0.523044	0.00193543	0.0129455	0.6584	FALSE	TRUE	C3:Trm (Itgae, Junb)
Gm19244	0.523023	0.00468087	0.0268416	1.4985	FALSE	TRUE	C3:Trm (Itgae, Junb)
Ccpg1	0.523018	0.000708167	0.00546705	1.20746	FALSE	TRUE	C3:Trm (Itgae, Junb)
Gm43411	0.522981	6.85411e-06	8.65129e-05	2.77359	FALSE	TRUE	C3:Trm (Itgae, Junb)
Rpl3-ps1	0.522893	0.000897819	0.00669903	0.659907	FALSE	TRUE	C3:Trm (Itgae, Junb)
Herc1	0.522866	0.00119372	0.00854109	0.583467	FALSE	TRUE	C3:Trm (Itgae, Junb)
Fbxo11	0.522842	0.00345712	0.0209345	0.920994	FALSE	TRUE	C3:Trm (Itgae, Junb)
Jakmip1	0.52276	0.00614	0.0335415	0.804757	FALSE	TRUE	C3:Trm (Itgae, Junb)
Gon7	0.522729	1.46018e-06	2.05216e-05	1.03242	FALSE	TRUE	C3:Trm (Itgae, Junb)
Eprs	0.522686	3.53228e-06	4.65862e-05	1.15725	FALSE	TRUE	C3:Trm (Itgae, Junb)
Herpud2	0.522636	0.000185226	0.00170831	0.95355	FALSE	TRUE	C3:Trm (Itgae, Junb)
Rundc3b	0.522588	4.63408e-05	0.000495558	1.64753	FALSE	TRUE	C3:Trm (Itgae, Junb)
Rps10-ps2	0.522574	0.00424897	0.0247541	0.538033	FALSE	TRUE	C3:Trm (Itgae, Junb)
Qsox1	0.522573	5.25848e-05	0.000554623	1.10905	FALSE	TRUE	C3:Trm (Itgae, Junb)
Ahi1	0.522539	2.73042e-05	0.000307355	1.47725	FALSE	TRUE	C3:Trm (Itgae, Junb)
Sap18b	0.522481	5.97937e-08	9.52453e-07	1.20562	FALSE	TRUE	C3:Trm (Itgae, Junb)
Zfp131	0.522437	2.03407e-07	3.12461e-06	0.943165	FALSE	TRUE	C3:Trm (Itgae, Junb)
Rpl9-ps6	0.522361	0.000932087	0.00690968	0.945037	FALSE	TRUE	C3:Trm (Itgae, Junb)
Gm20696	0.522342	0.00497641	0.028205	1.04649	FALSE	TRUE	C3:Trm (Itgae, Junb)
Rps11-ps1	0.522328	0.000544519	0.00436571	0.460664	FALSE	TRUE	C3:Trm (Itgae, Junb)
Gm19557	0.522328	3.65461e-05	0.000401451	2.97938	FALSE	TRUE	C3:Trm (Itgae, Junb)
Dip2b	0.52232	2.684e-05	0.000302643	1.12006	FALSE	TRUE	C3:Trm (Itgae, Junb)
Cbx4	0.522247	0.00176274	0.0119738	0.8641	FALSE	TRUE	C3:Trm (Itgae, Junb)
Unc45a	0.522237	0.000919616	0.00683555	0.949138	FALSE	TRUE	C3:Trm (Itgae, Junb)
Esco1	0.52212	0.00204783	0.0135531	0.689773	FALSE	TRUE	C3:Trm (Itgae, Junb)
Cipc	0.522096	1.14577e-07	1.7882e-06	1.17778	FALSE	TRUE	C3:Trm (Itgae, Junb)
Dok2	0.522086	0.00888941	0.0452736	0.569456	FALSE	TRUE	C3:Trm (Itgae, Junb)
Zbtb25	0.52202	1.69178e-08	2.78159e-07	1.11564	FALSE	TRUE	C3:Trm (Itgae, Junb)
Fbxo33	0.522019	0.00598401	0.0328285	1.01764	FALSE	TRUE	C3:Trm (Itgae, Junb)
Cebpg	0.522019	8.74699e-05	0.000875649	0.686053	FALSE	TRUE	C3:Trm (Itgae, Junb)
Wbp2	0.521869	0.000203482	0.00185367	0.653202	FALSE	TRUE	C3:Trm (Itgae, Junb)
Ddhd2	0.521808	0.000459663	0.00376393	0.837449	FALSE	TRUE	C3:Trm (Itgae, Junb)
Gm43652	0.521737	4.86041e-05	0.000516639	0.873991	FALSE	TRUE	C3:Trm (Itgae, Junb)
Arl2bp	0.521728	2.66794e-05	0.000301036	0.592365	FALSE	TRUE	C3:Trm (Itgae, Junb)
Gm10288	0.521557	0.000331671	0.00283402	1.05448	FALSE	TRUE	C3:Trm (Itgae, Junb)
Rpsa-ps10	0.521553	0.000498412	0.00403839	0.676281	FALSE	TRUE	C3:Trm (Itgae, Junb)
Muc1	0.521551	0.000792967	0.00602503	2.86824	FALSE	TRUE	C3:Trm (Itgae, Junb)
Gm4525	0.521531	0.00924355	0.0466975	1.17495	FALSE	TRUE	C3:Trm (Itgae, Junb)
Zfp703	0.521529	0.000699409	0.00540824	1.72773	FALSE	TRUE	C3:Trm (Itgae, Junb)
Sun2	0.521475	0.00758149	0.0397528	0.671257	FALSE	TRUE	C3:Trm (Itgae, Junb)
Ginm1	0.521456	0.00116194	0.00835656	0.807859	FALSE	TRUE	C3:Trm (Itgae, Junb)
mt-Co3	0.521452	0.00826102	0.0426556	0.882072	FALSE	TRUE	C3:Trm (Itgae, Junb)
Tiam1	0.521401	0.00394553	0.0232988	2.04276	FALSE	TRUE	C3:Trm (Itgae, Junb)
Mctp2	0.521385	6.63875e-05	0.00068356	1.23762	FALSE	TRUE	C3:Trm (Itgae, Junb)
Zfp87	0.521341	0.0075276	0.0395327	1.11363	FALSE	TRUE	C3:Trm (Itgae, Junb)
Txndc11	0.521311	1.70314e-09	2.94159e-08	1.16124	FALSE	TRUE	C3:Trm (Itgae, Junb)
Carnmt1	0.521306	5.28676e-05	0.000556964	1.11924	FALSE	TRUE	C3:Trm (Itgae, Junb)
Gm7691	0.521218	0.00217414	0.0142296	1.21407	FALSE	TRUE	C3:Trm (Itgae, Junb)
Rnf11	0.521163	0.00161338	0.0110977	1.29169	FALSE	TRUE	C3:Trm (Itgae, Junb)
Prkx	0.521157	0.000875129	0.00654985	0.927427	FALSE	TRUE	C3:Trm (Itgae, Junb)
Pex13	0.521149	6.60898e-05	0.000681129	0.918253	FALSE	TRUE	C3:Trm (Itgae, Junb)
Usp2	0.521003	1.01426e-05	0.000124287	2.29854	FALSE	TRUE	C3:Trm (Itgae, Junb)
Spata6	0.520982	0.00376531	0.0224324	0.893928	FALSE	TRUE	C3:Trm (Itgae, Junb)
Drap1	0.520982	0.00514786	0.0289986	0.606811	FALSE	TRUE	C3:Trm (Itgae, Junb)
Sesn3	0.520979	0.00299725	0.0186323	0.736661	FALSE	TRUE	C3:Trm (Itgae, Junb)
Gm37352	0.520949	0.00829149	0.0427863	2.29469	FALSE	TRUE	C3:Trm (Itgae, Junb)
Gm37531	0.520908	0.000844549	0.00637029	1.67274	FALSE	TRUE	C3:Trm (Itgae, Junb)
Blcap	0.520852	2.61287e-06	3.53163e-05	1.71917	FALSE	TRUE	C3:Trm (Itgae, Junb)
Gm11808	0.520831	0.00195056	0.0130231	0.856436	FALSE	TRUE	C3:Trm (Itgae, Junb)
Eif2ak3	0.52083	0.00609613	0.0333389	1.58443	FALSE	TRUE	C3:Trm (Itgae, Junb)
Gm46142	0.520829	0.00017152	0.00159311	1.07273	FALSE	TRUE	C3:Trm (Itgae, Junb)
Stk24	0.520748	0.00299032	0.0186032	0.566269	FALSE	TRUE	C3:Trm (Itgae, Junb)
Osbpl8	0.520713	0.00593417	0.0326093	0.756175	FALSE	TRUE	C3:Trm (Itgae, Junb)
Higd1a	0.520681	1.39303e-05	0.00016539	0.635943	FALSE	TRUE	C3:Trm (Itgae, Junb)
Wdfy1	0.520671	0.00744366	0.0391911	1.27898	FALSE	TRUE	C3:Trm (Itgae, Junb)
Rps26-ps1	0.520646	0.00057341	0.00455882	0.813224	FALSE	TRUE	C3:Trm (Itgae, Junb)
Dbf4	0.520627	0.00958674	0.0480945	0.923186	FALSE	TRUE	C3:Trm (Itgae, Junb)
Fbxl3	0.520583	0.000604968	0.00477927	1.16773	FALSE	TRUE	C3:Trm (Itgae, Junb)
Arnt	0.520425	3.49237e-06	4.60965e-05	1.30667	FALSE	TRUE	C3:Trm (Itgae, Junb)
Trmt61b	0.52039	1.56945e-10	2.79654e-09	1.77053	FALSE	TRUE	C3:Trm (Itgae, Junb)
Ubn2	0.520372	0.00597276	0.0327814	0.685987	FALSE	TRUE	C3:Trm (Itgae, Junb)
Paxx	0.520372	0.000874004	0.00654488	0.735276	FALSE	TRUE	C3:Trm (Itgae, Junb)
Gm9385	0.520271	0.000128773	0.00123405	0.850799	FALSE	TRUE	C3:Trm (Itgae, Junb)
Taf7	0.520241	0.000434616	0.00358804	0.710473	FALSE	TRUE	C3:Trm (Itgae, Junb)
Acsl4	0.520127	0.000101876	0.000999373	1.31552	FALSE	TRUE	C3:Trm (Itgae, Junb)
Adgrg3	0.520105	0.00532717	0.0298314	2.22231	FALSE	TRUE	C3:Trm (Itgae, Junb)
Gm15661	0.520051	0.0095114	0.0477816	1.00358	FALSE	TRUE	C3:Trm (Itgae, Junb)
Chst12	0.520046	5.19998e-09	8.79345e-08	1.38301	FALSE	TRUE	C3:Trm (Itgae, Junb)
Midn	0.520026	0.00130825	0.009248	0.834342	FALSE	TRUE	C3:Trm (Itgae, Junb)
Cab39	0.520024	0.000311914	0.00268315	0.595677	FALSE	TRUE	C3:Trm (Itgae, Junb)
Olfr373	0.520002	0.00113868	0.00822266	3.25361	FALSE	TRUE	C3:Trm (Itgae, Junb)
Dedd2	0.519979	0.00095227	0.00703922	0.778981	FALSE	TRUE	C3:Trm (Itgae, Junb)
Oat	0.519934	0.00196047	0.0130787	0.698616	FALSE	TRUE	C3:Trm (Itgae, Junb)
Gng2	0.519839	0.0027861	0.0175531	0.583529	FALSE	TRUE	C3:Trm (Itgae, Junb)
Gcnt1	0.519833	0.000211912	0.00191784	1.79766	FALSE	TRUE	C3:Trm (Itgae, Junb)
Ppm1a	0.519717	0.00222264	0.0144992	0.809734	FALSE	TRUE	C3:Trm (Itgae, Junb)
Gm5614	0.519707	0.00257227	0.016421	1.06774	FALSE	TRUE	C3:Trm (Itgae, Junb)
Csnk1d	0.519689	1.17812e-05	0.000142733	0.755534	FALSE	TRUE	C3:Trm (Itgae, Junb)
Hdgfl3	0.519682	0.00271573	0.0171979	1.01158	FALSE	TRUE	C3:Trm (Itgae, Junb)
Slc16a10	0.519665	0.000216384	0.00195618	1.98539	FALSE	TRUE	C3:Trm (Itgae, Junb)
Btbd1	0.51966	0.000247282	0.00220015	1.06434	FALSE	TRUE	C3:Trm (Itgae, Junb)
Rsbn1	0.519595	0.000102964	0.00100886	0.70852	FALSE	TRUE	C3:Trm (Itgae, Junb)
Gfod1	0.519517	0.00739	0.0389704	1.29384	FALSE	TRUE	C3:Trm (Itgae, Junb)
Gatad2a	0.519515	0.00101733	0.00745502	0.761087	FALSE	TRUE	C3:Trm (Itgae, Junb)
Rab6a	0.519466	6.31805e-10	1.10445e-08	0.808349	FALSE	TRUE	C3:Trm (Itgae, Junb)
Atf6	0.519462	0.00560345	0.031059	1.0325	FALSE	TRUE	C3:Trm (Itgae, Junb)
Ube2i	0.519377	0.00773484	0.0403974	0.312717	FALSE	TRUE	C3:Trm (Itgae, Junb)
Snapc1	0.519293	1.0773e-05	0.000131478	0.979311	FALSE	TRUE	C3:Trm (Itgae, Junb)
Ppm1d	0.5192	0.000682907	0.00529544	1.26145	FALSE	TRUE	C3:Trm (Itgae, Junb)
Tmem156	0.519174	3.32126e-13	6.09804e-12	1.56555	FALSE	TRUE	C3:Trm (Itgae, Junb)
Atf7ip	0.519168	0.00632456	0.0343786	0.569332	FALSE	TRUE	C3:Trm (Itgae, Junb)
Bend4	0.519154	0.000596907	0.00472346	1.70591	FALSE	TRUE	C3:Trm (Itgae, Junb)
Rusc1	0.519095	5.87841e-06	7.49384e-05	0.953197	FALSE	TRUE	C3:Trm (Itgae, Junb)
Sirt1	0.519057	0.000599756	0.00474149	1.30637	FALSE	TRUE	C3:Trm (Itgae, Junb)
Npc1	0.519049	0.000101278	0.000995267	0.922867	FALSE	TRUE	C3:Trm (Itgae, Junb)
Zkscan14	0.518993	0.000970261	0.00716196	1.06203	FALSE	TRUE	C3:Trm (Itgae, Junb)
Gm14648	0.518934	0.000660558	0.00515258	1.33503	FALSE	TRUE	C3:Trm (Itgae, Junb)
Dennd4c	0.518908	0.000769809	0.00587057	1.01086	FALSE	TRUE	C3:Trm (Itgae, Junb)
Gm5055	0.518892	0.0052229	0.0293515	0.990013	FALSE	TRUE	C3:Trm (Itgae, Junb)
Pank2	0.518877	1.37129e-05	0.000163101	0.756267	FALSE	TRUE	C3:Trm (Itgae, Junb)
Zfp655	0.518863	1.94847e-07	2.9959e-06	1.06948	FALSE	TRUE	C3:Trm (Itgae, Junb)
Tnfsf11	0.518832	3.76739e-05	0.00041261	4.31425	FALSE	TRUE	C3:Trm (Itgae, Junb)
Ppfia1	0.518803	7.08341e-05	0.000723066	1.16408	FALSE	TRUE	C3:Trm (Itgae, Junb)
Gm17430	0.518765	0.000660327	0.00515258	1.0117	FALSE	TRUE	C3:Trm (Itgae, Junb)
Ldb1	0.518737	0.000778951	0.00593075	0.780235	FALSE	TRUE	C3:Trm (Itgae, Junb)
Gm4342	0.518717	0.000775371	0.00590756	1.09901	FALSE	TRUE	C3:Trm (Itgae, Junb)
Tecr	0.518706	0.000216516	0.00195678	0.455837	FALSE	TRUE	C3:Trm (Itgae, Junb)
Matr3	0.518704	0.00849414	0.0436122	0.443088	FALSE	TRUE	C3:Trm (Itgae, Junb)
Xpr1	0.518686	0.000764863	0.00583821	0.874302	FALSE	TRUE	C3:Trm (Itgae, Junb)
Erf	0.518618	8.44384e-05	0.000849657	1.70156	FALSE	TRUE	C3:Trm (Itgae, Junb)
Fbxo21	0.518598	8.34069e-12	1.51631e-10	1.46265	FALSE	TRUE	C3:Trm (Itgae, Junb)
Slc25a36	0.518589	0.00206347	0.0136289	0.944122	FALSE	TRUE	C3:Trm (Itgae, Junb)
Btaf1	0.518588	0.000144568	0.00136648	1.00847	FALSE	TRUE	C3:Trm (Itgae, Junb)
Rpl29	0.518511	0.00380344	0.0226027	0.378799	FALSE	TRUE	C3:Trm (Itgae, Junb)
Ap2a2	0.518494	1.33141e-05	0.00015887	0.895074	FALSE	TRUE	C3:Trm (Itgae, Junb)
Gclc	0.518441	0.00618247	0.0337333	0.922552	FALSE	TRUE	C3:Trm (Itgae, Junb)
Ptgfrn	0.518423	9.2259e-07	1.32811e-05	1.58376	FALSE	TRUE	C3:Trm (Itgae, Junb)
Phf20l1	0.518407	0.000359246	0.00303758	0.505331	FALSE	TRUE	C3:Trm (Itgae, Junb)
Gm8797	0.518403	0.000128984	0.00123536	1.17742	FALSE	TRUE	C3:Trm (Itgae, Junb)
Vat1	0.518399	0.000292005	0.00254087	1.56786	FALSE	TRUE	C3:Trm (Itgae, Junb)
Kif13b	0.518389	0.00025266	0.002239	1.13644	FALSE	TRUE	C3:Trm (Itgae, Junb)
Rps23-ps1	0.518374	0.00349206	0.0211075	1.02851	FALSE	TRUE	C3:Trm (Itgae, Junb)
1500011B03Rik	0.518365	0.00014153	0.00134312	1.07234	FALSE	TRUE	C3:Trm (Itgae, Junb)
Gm36933	0.518354	0.000300817	0.00260321	1.59458	FALSE	TRUE	C3:Trm (Itgae, Junb)
Trim36	0.518343	0.00176854	0.0120058	2.1761	FALSE	TRUE	C3:Trm (Itgae, Junb)
Stn1	0.518308	3.95851e-07	5.90061e-06	1.00502	FALSE	TRUE	C3:Trm (Itgae, Junb)
Leng1	0.518296	1.36363e-05	0.000162247	1.02061	FALSE	TRUE	C3:Trm (Itgae, Junb)
Nrbp1	0.51827	0.00996779	0.0495717	0.500342	FALSE	TRUE	C3:Trm (Itgae, Junb)
Zranb1	0.518257	7.31543e-05	0.000744689	0.85593	FALSE	TRUE	C3:Trm (Itgae, Junb)
Mdfic	0.51825	0.000346661	0.00294769	1.12905	FALSE	TRUE	C3:Trm (Itgae, Junb)
Rc3h1	0.518226	0.00144296	0.0100568	0.917887	FALSE	TRUE	C3:Trm (Itgae, Junb)
Runx2os1	0.518148	0.00135188	0.00952195	1.55692	FALSE	TRUE	C3:Trm (Itgae, Junb)
Tnfrsf12a	0.518147	0.00206448	0.0136329	2.04999	FALSE	TRUE	C3:Trm (Itgae, Junb)
D5Ertd579e	0.518134	6.06095e-05	0.000629534	0.92598	FALSE	TRUE	C3:Trm (Itgae, Junb)
Gm15459	0.518121	0.0083932	0.0432238	1.03871	FALSE	TRUE	C3:Trm (Itgae, Junb)
Nmb	0.518118	0.00400518	0.023603	0.9955	FALSE	TRUE	C3:Trm (Itgae, Junb)
Rpl17-ps1	0.518087	0.00606229	0.0331866	1.04302	FALSE	TRUE	C3:Trm (Itgae, Junb)
Vps37a	0.518067	6.44228e-05	0.000665395	0.835587	FALSE	TRUE	C3:Trm (Itgae, Junb)
Faah	0.518003	0.00235631	0.0152209	0.78147	FALSE	TRUE	C3:Trm (Itgae, Junb)
Uimc1	0.517996	3.44631e-05	0.000380458	0.644034	FALSE	TRUE	C3:Trm (Itgae, Junb)
1700028N14Rik	0.517981	0.000270065	0.00237171	2.93929	FALSE	TRUE	C3:Trm (Itgae, Junb)
Prdm2	0.517969	0.00374478	0.0223341	0.777682	FALSE	TRUE	C3:Trm (Itgae, Junb)
Slc30a9	0.517938	1.57997e-06	2.21115e-05	1.05695	FALSE	TRUE	C3:Trm (Itgae, Junb)
Gm11688	0.517906	0.000655152	0.00512089	0.954631	FALSE	TRUE	C3:Trm (Itgae, Junb)
Chkb	0.517894	0.000310251	0.00267162	0.964719	FALSE	TRUE	C3:Trm (Itgae, Junb)
Inf2	0.517887	1.7712e-06	2.46115e-05	1.47844	FALSE	TRUE	C3:Trm (Itgae, Junb)
Emsy	0.517883	7.02609e-06	8.8549e-05	0.797061	FALSE	TRUE	C3:Trm (Itgae, Junb)
Thap6	0.517877	2.32099e-09	3.97358e-08	2.21117	FALSE	TRUE	C3:Trm (Itgae, Junb)
Slc4a7	0.517867	0.00356203	0.0214407	0.906458	FALSE	TRUE	C3:Trm (Itgae, Junb)
Rock1	0.517847	1.84269e-05	0.000213955	0.484525	FALSE	TRUE	C3:Trm (Itgae, Junb)
Gm7670	0.51778	0.000512246	0.00414138	1.19108	FALSE	TRUE	C3:Trm (Itgae, Junb)
Rab10os	0.517707	1.68954e-05	0.000197486	0.912284	FALSE	TRUE	C3:Trm (Itgae, Junb)
Clk3	0.517688	9.72842e-05	0.000962004	0.686007	FALSE	TRUE	C3:Trm (Itgae, Junb)
4930417O13Rik	0.517629	0.000875469	0.00654994	2.54825	FALSE	TRUE	C3:Trm (Itgae, Junb)
Fzd5	0.517571	0.000201226	0.00183665	1.99184	FALSE	TRUE	C3:Trm (Itgae, Junb)
Rps13-ps2	0.517501	0.00329086	0.0201111	0.935257	FALSE	TRUE	C3:Trm (Itgae, Junb)
Vamp3	0.517486	8.07102e-12	1.46889e-10	0.845791	FALSE	TRUE	C3:Trm (Itgae, Junb)
Gm16335	0.517468	0.00304091	0.0188438	1.31718	FALSE	TRUE	C3:Trm (Itgae, Junb)
Camk2n1	0.517468	0.00657399	0.0354443	1.99173	FALSE	TRUE	C3:Trm (Itgae, Junb)
Spin1	0.517389	0.00274901	0.0173689	0.697565	FALSE	TRUE	C3:Trm (Itgae, Junb)
Trp53inp2	0.517352	0.000769576	0.00587014	2.20939	FALSE	TRUE	C3:Trm (Itgae, Junb)
Taf13	0.517338	3.27181e-12	5.97092e-11	0.897756	FALSE	TRUE	C3:Trm (Itgae, Junb)
Dyrk1a	0.517303	0.00953919	0.0478777	0.743607	FALSE	TRUE	C3:Trm (Itgae, Junb)
Plekhb2	0.51729	0.00580779	0.0320364	0.587347	FALSE	TRUE	C3:Trm (Itgae, Junb)
Tssk6	0.517173	4.52236e-05	0.000485054	3.01964	FALSE	TRUE	C3:Trm (Itgae, Junb)
Arl13b	0.517153	0.000420567	0.00349271	1.24555	FALSE	TRUE	C3:Trm (Itgae, Junb)
Pink1	0.517139	0.00557448	0.0309397	0.844736	FALSE	TRUE	C3:Trm (Itgae, Junb)
St8sia1	0.517115	0.000432894	0.00357472	1.26393	FALSE	TRUE	C3:Trm (Itgae, Junb)
Ulk1	0.517078	0.00114976	0.00828469	1.53364	FALSE	TRUE	C3:Trm (Itgae, Junb)
Dnajb2	0.517071	0.00114556	0.00826018	1.301	FALSE	TRUE	C3:Trm (Itgae, Junb)
5830408C22Rik	0.51705	8.75437e-05	0.000876123	1.40386	FALSE	TRUE	C3:Trm (Itgae, Junb)
Zmym5	0.516973	0.00307348	0.0190171	0.724734	FALSE	TRUE	C3:Trm (Itgae, Junb)
Josd1	0.516968	3.002e-06	4.01994e-05	1.53524	FALSE	TRUE	C3:Trm (Itgae, Junb)
Maco1	0.516953	1.30371e-05	0.000156014	1.08472	FALSE	TRUE	C3:Trm (Itgae, Junb)
Rabgef1	0.516847	6.43194e-08	1.0216e-06	1.43121	FALSE	TRUE	C3:Trm (Itgae, Junb)
Gm14586	0.516826	0.00685532	0.0366811	0.717752	FALSE	TRUE	C3:Trm (Itgae, Junb)
Zbtb11	0.51681	0.000544596	0.00436571	0.81644	FALSE	TRUE	C3:Trm (Itgae, Junb)
Rgmb	0.516787	0.00867974	0.0443411	1.87145	FALSE	TRUE	C3:Trm (Itgae, Junb)
Rpl31-ps10	0.516776	0.00204873	0.0135559	1.03678	FALSE	TRUE	C3:Trm (Itgae, Junb)
Gm17971	0.516749	1.114e-05	0.000135707	1.38998	FALSE	TRUE	C3:Trm (Itgae, Junb)
Rpl27	0.516667	0.000960021	0.00709142	0.847808	FALSE	TRUE	C3:Trm (Itgae, Junb)
Tpp2	0.516663	0.000321794	0.00275956	0.591255	FALSE	TRUE	C3:Trm (Itgae, Junb)
Bambi	0.51664	0.00139279	0.00975835	2.56584	FALSE	TRUE	C3:Trm (Itgae, Junb)
Gm43362	0.516624	0.00292647	0.0182676	0.651274	FALSE	TRUE	C3:Trm (Itgae, Junb)
Trim39	0.516612	0.00302955	0.0187882	1.0269	FALSE	TRUE	C3:Trm (Itgae, Junb)
Ppp3ca	0.516591	0.00125295	0.00890834	0.464491	FALSE	TRUE	C3:Trm (Itgae, Junb)
1700017B05Rik	0.516547	0.00803217	0.0416879	1.10935	FALSE	TRUE	C3:Trm (Itgae, Junb)
Tatdn2	0.516535	0.000920368	0.00683905	1.22792	FALSE	TRUE	C3:Trm (Itgae, Junb)
Rpl27-ps2	0.516532	0.00260597	0.016601	1.04371	FALSE	TRUE	C3:Trm (Itgae, Junb)
Abcb9	0.516514	0.000178374	0.00164893	0.945575	FALSE	TRUE	C3:Trm (Itgae, Junb)
Ntan1	0.5165	0.00101665	0.00745214	0.492651	FALSE	TRUE	C3:Trm (Itgae, Junb)
Tnip1	0.516461	0.000871337	0.00652932	0.744983	FALSE	TRUE	C3:Trm (Itgae, Junb)
Taf4b	0.516382	0.00330958	0.0202106	1.48517	FALSE	TRUE	C3:Trm (Itgae, Junb)
Ankrd13c	0.516376	0.00349933	0.0211322	0.776567	FALSE	TRUE	C3:Trm (Itgae, Junb)
Yy1	0.516365	0.00758032	0.0397528	0.484589	FALSE	TRUE	C3:Trm (Itgae, Junb)
Cd101	0.516321	0.00099906	0.00734377	1.69573	FALSE	TRUE	C3:Trm (Itgae, Junb)
Axin2	0.516281	0.000103641	0.00101519	1.40699	FALSE	TRUE	C3:Trm (Itgae, Junb)
Polg2	0.516279	1.15954e-05	0.000140668	1.4927	FALSE	TRUE	C3:Trm (Itgae, Junb)
Acbd5	0.516251	0.00113486	0.00820044	0.735859	FALSE	TRUE	C3:Trm (Itgae, Junb)
Morf4l2	0.51624	0.00282725	0.0177685	0.699174	FALSE	TRUE	C3:Trm (Itgae, Junb)
Ets2	0.516216	4.58943e-10	8.08227e-09	1.96553	FALSE	TRUE	C3:Trm (Itgae, Junb)
Cdc42se2	0.516159	0.000363524	0.00306997	0.547853	FALSE	TRUE	C3:Trm (Itgae, Junb)
Gm47402	0.516105	0.00791185	0.0411277	0.869788	FALSE	TRUE	C3:Trm (Itgae, Junb)
Usp19	0.516103	0.00600713	0.0329172	0.617798	FALSE	TRUE	C3:Trm (Itgae, Junb)
Zgpat	0.516031	8.10007e-08	1.2786e-06	0.949521	FALSE	TRUE	C3:Trm (Itgae, Junb)
Gm11281	0.515944	0.00350672	0.0211691	1.04351	FALSE	TRUE	C3:Trm (Itgae, Junb)
L1cam	0.515942	0.00269807	0.0171024	1.58157	FALSE	TRUE	C3:Trm (Itgae, Junb)
Gm13492	0.515934	0.00703011	0.0374413	1.00367	FALSE	TRUE	C3:Trm (Itgae, Junb)
Smad4	0.515892	0.00934717	0.0470991	0.647943	FALSE	TRUE	C3:Trm (Itgae, Junb)
Dubr	0.515887	4.47402e-05	0.000480646	1.66906	FALSE	TRUE	C3:Trm (Itgae, Junb)
Apaf1	0.515868	5.68549e-07	8.33269e-06	1.31403	FALSE	TRUE	C3:Trm (Itgae, Junb)
Gpx4-ps2	0.515853	6.81724e-05	0.00069977	0.841205	FALSE	TRUE	C3:Trm (Itgae, Junb)
Gnai3	0.51583	0.0061964	0.0337982	0.460494	FALSE	TRUE	C3:Trm (Itgae, Junb)
Galc	0.515827	0.00273554	0.0172969	1.59178	FALSE	TRUE	C3:Trm (Itgae, Junb)
Gm28373	0.51577	0.000419392	0.00348402	1.29126	FALSE	TRUE	C3:Trm (Itgae, Junb)
Mdp1	0.515745	0.00668913	0.0359471	0.381235	FALSE	TRUE	C3:Trm (Itgae, Junb)
Rlim	0.515735	4.02706e-05	0.000437299	0.82864	FALSE	TRUE	C3:Trm (Itgae, Junb)
Ssr1	0.515732	0.00265309	0.0168591	0.537796	FALSE	TRUE	C3:Trm (Itgae, Junb)
Kdm3a	0.515725	0.00340635	0.0206772	0.871358	FALSE	TRUE	C3:Trm (Itgae, Junb)
Nedd9	0.515678	0.00681513	0.0365171	0.62866	FALSE	TRUE	C3:Trm (Itgae, Junb)
A130048G24Rik	0.515675	0.000167444	0.00155787	0.820085	FALSE	TRUE	C3:Trm (Itgae, Junb)
Tgfbr3	0.515653	0.00174405	0.011859	1.93111	FALSE	TRUE	C3:Trm (Itgae, Junb)
Rps13-ps6	0.515647	0.001485	0.0103259	1.07561	FALSE	TRUE	C3:Trm (Itgae, Junb)
Atp10a	0.515613	0.000110268	0.00107456	1.30345	FALSE	TRUE	C3:Trm (Itgae, Junb)
Soat1	0.515599	0.00733897	0.0387505	0.724844	FALSE	TRUE	C3:Trm (Itgae, Junb)
Ythdf3	0.515598	0.00511583	0.0288475	0.666075	FALSE	TRUE	C3:Trm (Itgae, Junb)
Kansl3	0.515551	0.000121694	0.00117537	0.753266	FALSE	TRUE	C3:Trm (Itgae, Junb)
Plpbp	0.515539	7.18446e-06	9.03746e-05	0.794197	FALSE	TRUE	C3:Trm (Itgae, Junb)
Tox4	0.515538	0.000263855	0.00232394	0.595304	FALSE	TRUE	C3:Trm (Itgae, Junb)
Tspan14	0.515526	0.000660602	0.00515258	0.823608	FALSE	TRUE	C3:Trm (Itgae, Junb)
Tcf12	0.515522	0.0035218	0.0212447	0.581053	FALSE	TRUE	C3:Trm (Itgae, Junb)
Zfp52	0.515494	0.00463848	0.0266353	1.00151	FALSE	TRUE	C3:Trm (Itgae, Junb)
Gm37881	0.515476	0.00642114	0.0347815	2.1042	FALSE	TRUE	C3:Trm (Itgae, Junb)
Trp53i11	0.515429	0.00283675	0.0178181	0.841404	FALSE	TRUE	C3:Trm (Itgae, Junb)
Gm12421	0.515401	0.00508861	0.028733	1.05622	FALSE	TRUE	C3:Trm (Itgae, Junb)
Gm43028	0.515385	0.000644993	0.00505935	1.14418	FALSE	TRUE	C3:Trm (Itgae, Junb)
Gm5621	0.515355	0.0023912	0.0154222	0.950257	FALSE	TRUE	C3:Trm (Itgae, Junb)
Cplane1	0.515349	0.00264138	0.016804	1.03943	FALSE	TRUE	C3:Trm (Itgae, Junb)
Gm32031	0.515312	0.00352945	0.0212792	1.57083	FALSE	TRUE	C3:Trm (Itgae, Junb)
Gm17786	0.515246	0.000351216	0.00297879	1.33621	FALSE	TRUE	C3:Trm (Itgae, Junb)
Atp6ap1	0.515243	0.00350958	0.0211787	0.589245	FALSE	TRUE	C3:Trm (Itgae, Junb)
Gpr160	0.515142	5.59426e-05	0.000587309	1.33822	FALSE	TRUE	C3:Trm (Itgae, Junb)
Ubxn11	0.515121	0.00360929	0.021674	0.849523	FALSE	TRUE	C3:Trm (Itgae, Junb)
Gm28875	0.515101	0.003481	0.0210521	1.10119	FALSE	TRUE	C3:Trm (Itgae, Junb)
Gm40309	0.515035	4.05078e-05	0.000439444	1.03433	FALSE	TRUE	C3:Trm (Itgae, Junb)
Ctnnb1	0.515007	0.00059725	0.00472505	0.614056	FALSE	TRUE	C3:Trm (Itgae, Junb)
Atg7	0.515001	6.17879e-10	1.08067e-08	1.21138	FALSE	TRUE	C3:Trm (Itgae, Junb)
Gm15607	0.515	0.000994542	0.00732036	0.878747	FALSE	TRUE	C3:Trm (Itgae, Junb)
Senp6	0.514971	0.000527739	0.00425318	0.581901	FALSE	TRUE	C3:Trm (Itgae, Junb)
Usp53	0.51494	0.00520114	0.029249	0.819256	FALSE	TRUE	C3:Trm (Itgae, Junb)
E330009J07Rik	0.514933	6.13252e-06	7.79874e-05	1.65658	FALSE	TRUE	C3:Trm (Itgae, Junb)
Gm44937	0.514897	3.31849e-06	4.39412e-05	1.81076	FALSE	TRUE	C3:Trm (Itgae, Junb)
Nckap1	0.514889	0.00102049	0.00747651	1.55733	FALSE	TRUE	C3:Trm (Itgae, Junb)
Gt(ROSA)26Sor	0.514871	0.000128943	0.00123533	0.653721	FALSE	TRUE	C3:Trm (Itgae, Junb)
Brap	0.514866	0.000273985	0.00240105	0.742374	FALSE	TRUE	C3:Trm (Itgae, Junb)
Mthfr	0.514846	3.46336e-05	0.000382087	2.05905	FALSE	TRUE	C3:Trm (Itgae, Junb)
Pcbp2	0.514833	0.00302968	0.0187882	0.238802	FALSE	TRUE	C3:Trm (Itgae, Junb)
Arhgef12	0.514826	0.00117378	0.00841897	1.33439	FALSE	TRUE	C3:Trm (Itgae, Junb)
Mob2	0.514769	9.5408e-06	0.000117651	0.727799	FALSE	TRUE	C3:Trm (Itgae, Junb)
Fli1	0.514732	0.000362032	0.0030588	0.55073	FALSE	TRUE	C3:Trm (Itgae, Junb)
H2-Q5	0.514709	1.72269e-05	0.000200936	1.59181	FALSE	TRUE	C3:Trm (Itgae, Junb)
Fbxo32	0.514706	0.00206203	0.013624	1.39424	FALSE	TRUE	C3:Trm (Itgae, Junb)
Gm37039	0.514688	0.000296846	0.00257421	2.4626	FALSE	TRUE	C3:Trm (Itgae, Junb)
Ggta1	0.514685	5.89101e-05	0.000614962	1.19867	FALSE	TRUE	C3:Trm (Itgae, Junb)
Epc1	0.514659	0.0072817	0.0385148	0.621336	FALSE	TRUE	C3:Trm (Itgae, Junb)
Klhl21	0.514657	4.08077e-05	0.000442119	1.42008	FALSE	TRUE	C3:Trm (Itgae, Junb)
Tmem128	0.514609	0.00176443	0.0119828	0.42178	FALSE	TRUE	C3:Trm (Itgae, Junb)
Hspa2	0.514563	0.000417161	0.00346809	2.17832	FALSE	TRUE	C3:Trm (Itgae, Junb)
Stk32c	0.51456	0.00679208	0.0364249	2.03436	FALSE	TRUE	C3:Trm (Itgae, Junb)
Prpf39	0.514545	0.00754112	0.0395974	0.670352	FALSE	TRUE	C3:Trm (Itgae, Junb)
Lemd3	0.514486	0.000541557	0.0043442	1.30385	FALSE	TRUE	C3:Trm (Itgae, Junb)
Rpl21	0.514476	0.00100905	0.00740578	0.820055	FALSE	TRUE	C3:Trm (Itgae, Junb)
Faap100	0.514418	8.88543e-08	1.39659e-06	1.21169	FALSE	TRUE	C3:Trm (Itgae, Junb)
Gm10029	0.514365	0.00304724	0.0188737	0.819847	FALSE	TRUE	C3:Trm (Itgae, Junb)
Tshz1	0.514353	2.12962e-08	3.48251e-07	1.07423	FALSE	TRUE	C3:Trm (Itgae, Junb)
Gm45051	0.514275	0.000538464	0.00432281	1.44492	FALSE	TRUE	C3:Trm (Itgae, Junb)
Gm45772	0.514237	0.00837703	0.0431673	1.31817	FALSE	TRUE	C3:Trm (Itgae, Junb)
C1qtnf4	0.514217	0.00757079	0.0397218	1.23858	FALSE	TRUE	C3:Trm (Itgae, Junb)
Pard6a	0.5142	1.58807e-07	2.45312e-06	1.31661	FALSE	TRUE	C3:Trm (Itgae, Junb)
Rpl31-ps11	0.514192	0.0010052	0.00738078	1.19526	FALSE	TRUE	C3:Trm (Itgae, Junb)
Gm15503	0.514172	0.000723356	0.00555939	1.59009	FALSE	TRUE	C3:Trm (Itgae, Junb)
Gm11472	0.51414	0.00435999	0.0253121	1.11044	FALSE	TRUE	C3:Trm (Itgae, Junb)
Donson	0.514022	0.00291713	0.018223	0.901268	FALSE	TRUE	C3:Trm (Itgae, Junb)
Fam216a	0.513999	8.05502e-07	1.16461e-05	1.13884	FALSE	TRUE	C3:Trm (Itgae, Junb)
Gm37510	0.513994	1.3774e-07	2.13664e-06	1.88069	FALSE	TRUE	C3:Trm (Itgae, Junb)
Snhg4	0.513967	0.00129216	0.00915767	0.683626	FALSE	TRUE	C3:Trm (Itgae, Junb)
9930120I10Rik	0.513937	0.00198441	0.0132052	1.29187	FALSE	TRUE	C3:Trm (Itgae, Junb)
Cerk	0.513937	0.000124799	0.00120047	1.15832	FALSE	TRUE	C3:Trm (Itgae, Junb)
Sod1	0.513925	0.00152238	0.0105593	0.530171	FALSE	TRUE	C3:Trm (Itgae, Junb)
Paip2b	0.5139	4.353e-05	0.000468706	0.939742	FALSE	TRUE	C3:Trm (Itgae, Junb)
Swt1	0.5139	0.00952117	0.047815	0.570605	FALSE	TRUE	C3:Trm (Itgae, Junb)
Gm15730	0.513879	3.93758e-05	0.000428904	1.26017	FALSE	TRUE	C3:Trm (Itgae, Junb)
Wdr45b	0.513878	7.36204e-06	9.23622e-05	0.772505	FALSE	TRUE	C3:Trm (Itgae, Junb)
Gpn3	0.513878	0.000851261	0.00641218	0.71451	FALSE	TRUE	C3:Trm (Itgae, Junb)
Panx1	0.513871	1.70999e-06	2.38408e-05	0.87946	FALSE	TRUE	C3:Trm (Itgae, Junb)
Ipmk	0.513809	0.00334636	0.0204052	1.43211	FALSE	TRUE	C3:Trm (Itgae, Junb)
Adipor1	0.51378	3.88819e-05	0.000424162	0.542671	FALSE	TRUE	C3:Trm (Itgae, Junb)
Amfr	0.513756	0.00421126	0.0245905	0.661851	FALSE	TRUE	C3:Trm (Itgae, Junb)
Ralgds	0.5137	0.00373149	0.0222748	1.63355	FALSE	TRUE	C3:Trm (Itgae, Junb)
Gm5528	0.513637	0.000739612	0.0056701	1.16847	FALSE	TRUE	C3:Trm (Itgae, Junb)
Kcnk7	0.513606	4.49604e-06	5.84151e-05	1.61836	FALSE	TRUE	C3:Trm (Itgae, Junb)
Mepce	0.51355	0.00379089	0.0225443	0.752656	FALSE	TRUE	C3:Trm (Itgae, Junb)
Gm17541	0.513539	0.0038258	0.0227153	0.900161	FALSE	TRUE	C3:Trm (Itgae, Junb)
Rnf6	0.513538	0.00067269	0.00523824	0.682089	FALSE	TRUE	C3:Trm (Itgae, Junb)
Ppp1r2	0.513501	0.00524974	0.0294774	0.546675	FALSE	TRUE	C3:Trm (Itgae, Junb)
Pnpla2	0.513492	0.00194873	0.0130135	0.612313	FALSE	TRUE	C3:Trm (Itgae, Junb)
Arhgef10	0.513464	4.10831e-06	5.36504e-05	2.11689	FALSE	TRUE	C3:Trm (Itgae, Junb)
Rpl21-ps8	0.513419	0.00158902	0.0109506	1.07891	FALSE	TRUE	C3:Trm (Itgae, Junb)
Abt1	0.51337	2.1847e-07	3.34208e-06	1.01431	FALSE	TRUE	C3:Trm (Itgae, Junb)
Gm11517	0.51333	0.00857265	0.0439412	0.864158	FALSE	TRUE	C3:Trm (Itgae, Junb)
Rpl35a-ps7	0.513322	0.00335115	0.0204223	0.94562	FALSE	TRUE	C3:Trm (Itgae, Junb)
Samd4b	0.513298	0.00360634	0.0216602	0.893446	FALSE	TRUE	C3:Trm (Itgae, Junb)
Plcg1	0.513273	0.00257466	0.0164331	0.670279	FALSE	TRUE	C3:Trm (Itgae, Junb)
Dot1l	0.513248	0.00248093	0.0159236	1.02204	FALSE	TRUE	C3:Trm (Itgae, Junb)
BC005624	0.513239	0.000783962	0.00596753	0.432454	FALSE	TRUE	C3:Trm (Itgae, Junb)
Fbxw2	0.513222	0.000304591	0.00263176	0.430612	FALSE	TRUE	C3:Trm (Itgae, Junb)
Tspyl2	0.513199	0.00264579	0.0168289	1.14199	FALSE	TRUE	C3:Trm (Itgae, Junb)
Gm8624	0.513181	0.00922287	0.0466211	0.765794	FALSE	TRUE	C3:Trm (Itgae, Junb)
Chuk	0.513162	1.92832e-06	2.65722e-05	0.677812	FALSE	TRUE	C3:Trm (Itgae, Junb)
Pacs2	0.513157	0.000948783	0.00701622	0.849124	FALSE	TRUE	C3:Trm (Itgae, Junb)
Hspa4l	0.513116	0.00418113	0.0244577	1.04238	FALSE	TRUE	C3:Trm (Itgae, Junb)
Syap1	0.513111	0.000440251	0.00362555	0.745023	FALSE	TRUE	C3:Trm (Itgae, Junb)
Cmtm6	0.513091	0.00089727	0.00669644	0.633645	FALSE	TRUE	C3:Trm (Itgae, Junb)
Nbdy	0.513045	0.00300888	0.0186889	0.624911	FALSE	TRUE	C3:Trm (Itgae, Junb)
Shoc2	0.513033	0.00212361	0.0139761	0.708903	FALSE	TRUE	C3:Trm (Itgae, Junb)
Xlr4b	0.512997	0.00068285	0.00529544	0.715566	FALSE	TRUE	C3:Trm (Itgae, Junb)
Prr14	0.512992	0.00364684	0.0218718	0.656831	FALSE	TRUE	C3:Trm (Itgae, Junb)
Fam214a	0.512963	0.000309851	0.00266956	1.15906	FALSE	TRUE	C3:Trm (Itgae, Junb)
Nt5e	0.512914	0.00435886	0.0253099	1.43799	FALSE	TRUE	C3:Trm (Itgae, Junb)
Stk40	0.512909	1.83366e-05	0.000213057	1.00076	FALSE	TRUE	C3:Trm (Itgae, Junb)
Tmem64	0.512895	7.49147e-05	0.000761675	1.60384	FALSE	TRUE	C3:Trm (Itgae, Junb)
Gm12778	0.512881	0.00424543	0.0247465	0.958195	FALSE	TRUE	C3:Trm (Itgae, Junb)
Mnt	0.512828	3.92107e-05	0.000427327	1.13326	FALSE	TRUE	C3:Trm (Itgae, Junb)
Gm49553	0.51282	0.000335921	0.00286534	1.99807	FALSE	TRUE	C3:Trm (Itgae, Junb)
Ero1l	0.512792	0.00300916	0.0186889	0.981832	FALSE	TRUE	C3:Trm (Itgae, Junb)
Nfatc2	0.512776	2.93402e-06	3.94323e-05	0.778562	FALSE	TRUE	C3:Trm (Itgae, Junb)
Gm6485	0.512762	0.000141633	0.00134372	1.29319	FALSE	TRUE	C3:Trm (Itgae, Junb)
Rhbdf2	0.512757	0.00743192	0.0391479	1.00396	FALSE	TRUE	C3:Trm (Itgae, Junb)
Pkn2	0.512742	9.67419e-06	0.000118986	0.48928	FALSE	TRUE	C3:Trm (Itgae, Junb)
Ormdl3	0.512725	1.40635e-05	0.000166763	0.881223	FALSE	TRUE	C3:Trm (Itgae, Junb)
Spata2	0.512713	5.81281e-06	7.41591e-05	1.16071	FALSE	TRUE	C3:Trm (Itgae, Junb)
Ppp1cb	0.51271	1.1598e-05	0.000140668	0.434243	FALSE	TRUE	C3:Trm (Itgae, Junb)
Rpl36-ps2	0.512661	1.27083e-05	0.000152904	1.42547	FALSE	TRUE	C3:Trm (Itgae, Junb)
Flt3l	0.512578	0.0055618	0.0308745	0.697762	FALSE	TRUE	C3:Trm (Itgae, Junb)
Tm9sf3	0.512553	4.48745e-05	0.000481933	0.414533	FALSE	TRUE	C3:Trm (Itgae, Junb)
Nucb1	0.512549	7.14522e-05	0.000728677	0.748892	FALSE	TRUE	C3:Trm (Itgae, Junb)
Nsmf	0.512534	2.08315e-05	0.000239613	1.82631	FALSE	TRUE	C3:Trm (Itgae, Junb)
Gm45343	0.512532	0.000711187	0.00548654	1.16193	FALSE	TRUE	C3:Trm (Itgae, Junb)
Proser1	0.512531	0.000301814	0.00261116	0.747595	FALSE	TRUE	C3:Trm (Itgae, Junb)
Topors	0.512522	0.000143422	0.0013572	0.769453	FALSE	TRUE	C3:Trm (Itgae, Junb)
Btbd7	0.512502	0.00866469	0.0442853	0.617482	FALSE	TRUE	C3:Trm (Itgae, Junb)
Srrd	0.512452	2.53308e-05	0.000286794	1.12809	FALSE	TRUE	C3:Trm (Itgae, Junb)
Rnf10	0.512445	8.79973e-05	0.000880397	0.569475	FALSE	TRUE	C3:Trm (Itgae, Junb)
Syvn1	0.512442	0.00270686	0.0171483	0.916877	FALSE	TRUE	C3:Trm (Itgae, Junb)
Mgat4a	0.512424	0.000393139	0.00329209	0.852283	FALSE	TRUE	C3:Trm (Itgae, Junb)
Mbnl2	0.512413	0.00683558	0.0365931	0.629194	FALSE	TRUE	C3:Trm (Itgae, Junb)
Gm47050	0.512395	0.00618216	0.0337333	3.2874	FALSE	TRUE	C3:Trm (Itgae, Junb)
Gm15542	0.512381	1.22061e-06	1.72938e-05	1.63015	FALSE	TRUE	C3:Trm (Itgae, Junb)
Rab33b	0.512327	0.000769328	0.00586959	1.15411	FALSE	TRUE	C3:Trm (Itgae, Junb)
Zfp862-ps	0.512324	0.00622781	0.0339416	0.895718	FALSE	TRUE	C3:Trm (Itgae, Junb)
Gm13341	0.512322	8.1287e-05	0.000820432	1.19597	FALSE	TRUE	C3:Trm (Itgae, Junb)
Atf2	0.512316	0.00683507	0.0365931	0.58275	FALSE	TRUE	C3:Trm (Itgae, Junb)
Slc25a19	0.512289	8.49925e-05	0.000854455	0.932174	FALSE	TRUE	C3:Trm (Itgae, Junb)
Rab26os	0.512201	0.000308795	0.00266255	1.58486	FALSE	TRUE	C3:Trm (Itgae, Junb)
Synj2	0.51215	0.00101671	0.00745214	1.66821	FALSE	TRUE	C3:Trm (Itgae, Junb)
Kctd10	0.512036	1.69011e-06	2.35735e-05	0.754611	FALSE	TRUE	C3:Trm (Itgae, Junb)
Tmed5	0.511977	3.07902e-05	0.00034329	0.460046	FALSE	TRUE	C3:Trm (Itgae, Junb)
Rnf149	0.511959	0.00296838	0.018484	1.17524	FALSE	TRUE	C3:Trm (Itgae, Junb)
Gm5857	0.511933	0.000529778	0.00426302	1.25895	FALSE	TRUE	C3:Trm (Itgae, Junb)
Ppp2r2d	0.511912	0.00898378	0.0456444	0.946143	FALSE	TRUE	C3:Trm (Itgae, Junb)
Mzt1	0.511872	0.00312166	0.0192615	0.549643	FALSE	TRUE	C3:Trm (Itgae, Junb)
Zswim8	0.511871	0.00106281	0.00774143	0.805004	FALSE	TRUE	C3:Trm (Itgae, Junb)
Pwwp2b	0.511832	0.000702893	0.00543265	2.38191	FALSE	TRUE	C3:Trm (Itgae, Junb)
Samd11	0.511739	0.000220772	0.00198934	2.265	FALSE	TRUE	C3:Trm (Itgae, Junb)
Tlcd1	0.511677	0.000606405	0.00478835	1.58533	FALSE	TRUE	C3:Trm (Itgae, Junb)
Mtmr12	0.511664	0.00167078	0.0114334	0.872738	FALSE	TRUE	C3:Trm (Itgae, Junb)
6530402F18Rik	0.511648	1.21487e-05	0.000146596	1.40903	FALSE	TRUE	C3:Trm (Itgae, Junb)
Gm8209	0.511633	0.00474289	0.0271223	1.18798	FALSE	TRUE	C3:Trm (Itgae, Junb)
Gm7043	0.511625	0.00827456	0.042711	0.758624	FALSE	TRUE	C3:Trm (Itgae, Junb)
Gm37474	0.511612	0.00408864	0.0240068	0.756257	FALSE	TRUE	C3:Trm (Itgae, Junb)
Ptpn13	0.511612	0.00318981	0.0196091	1.71411	FALSE	TRUE	C3:Trm (Itgae, Junb)
Cfap20	0.511569	0.00628173	0.0341794	0.754323	FALSE	TRUE	C3:Trm (Itgae, Junb)
Gm2225	0.511543	0.00213727	0.0140337	1.35945	FALSE	TRUE	C3:Trm (Itgae, Junb)
Bsdc1	0.511525	0.0018076	0.0122284	0.838416	FALSE	TRUE	C3:Trm (Itgae, Junb)
Rab28	0.511499	0.000234111	0.00209419	0.854972	FALSE	TRUE	C3:Trm (Itgae, Junb)
A630072M18Rik	0.511464	0.00400366	0.0236011	0.873352	FALSE	TRUE	C3:Trm (Itgae, Junb)
Wdr90	0.51145	0.00138735	0.00972643	1.40814	FALSE	TRUE	C3:Trm (Itgae, Junb)
Cystm1	0.511449	0.000164807	0.00153506	2.53615	FALSE	TRUE	C3:Trm (Itgae, Junb)
Srp54a	0.511437	0.000560589	0.00447662	0.898246	FALSE	TRUE	C3:Trm (Itgae, Junb)
Stau1	0.511437	1.6996e-05	0.000198452	0.896174	FALSE	TRUE	C3:Trm (Itgae, Junb)
Lrrc58	0.511437	3.52526e-05	0.000388012	0.805103	FALSE	TRUE	C3:Trm (Itgae, Junb)
Fem1c	0.511425	0.00043161	0.003565	0.80199	FALSE	TRUE	C3:Trm (Itgae, Junb)
Lzts1	0.511395	0.000126745	0.00121531	2.61246	FALSE	TRUE	C3:Trm (Itgae, Junb)
Adam9	0.511368	0.00106294	0.00774143	1.59795	FALSE	TRUE	C3:Trm (Itgae, Junb)
Zfp949	0.511364	2.89951e-07	4.39709e-06	1.30944	FALSE	TRUE	C3:Trm (Itgae, Junb)
C2cd2	0.511333	6.85238e-05	0.000703158	1.48224	FALSE	TRUE	C3:Trm (Itgae, Junb)
Tmem167b	0.511322	0.00052986	0.00426302	0.953912	FALSE	TRUE	C3:Trm (Itgae, Junb)
Edem3	0.511293	8.86173e-05	0.000886066	1.3401	FALSE	TRUE	C3:Trm (Itgae, Junb)
Maml1	0.511286	0.00471071	0.0269848	1.06117	FALSE	TRUE	C3:Trm (Itgae, Junb)
Tapt1	0.511282	0.00666054	0.0358236	0.812551	FALSE	TRUE	C3:Trm (Itgae, Junb)
Gm13611	0.511269	0.00354963	0.0213737	0.976348	FALSE	TRUE	C3:Trm (Itgae, Junb)
Klf16	0.511249	0.00322057	0.0197543	1.33133	FALSE	TRUE	C3:Trm (Itgae, Junb)
Rnf4	0.511239	2.24699e-10	3.98456e-09	0.65555	FALSE	TRUE	C3:Trm (Itgae, Junb)
AI854703	0.511235	6.5111e-09	1.0955e-07	2.17975	FALSE	TRUE	C3:Trm (Itgae, Junb)
Togaram1	0.511206	0.00352652	0.0212693	0.877611	FALSE	TRUE	C3:Trm (Itgae, Junb)
Rpl7a	0.511189	0.000145395	0.00137313	0.646829	FALSE	TRUE	C3:Trm (Itgae, Junb)
Pqlc1	0.511176	0.0080634	0.0418223	0.862255	FALSE	TRUE	C3:Trm (Itgae, Junb)
P4ha1	0.511143	0.00131808	0.00930364	0.900247	FALSE	TRUE	C3:Trm (Itgae, Junb)
Eif3h	0.511083	0.000252433	0.00223811	0.304057	FALSE	TRUE	C3:Trm (Itgae, Junb)
Hif1an	0.511078	0.000369741	0.003116	0.802029	FALSE	TRUE	C3:Trm (Itgae, Junb)
Pabpc1	0.511077	0.00224459	0.0146215	0.273182	FALSE	TRUE	C3:Trm (Itgae, Junb)
Pcnx	0.511076	0.00168614	0.0115195	1.10138	FALSE	TRUE	C3:Trm (Itgae, Junb)
Ugdh	0.511024	1.87411e-06	2.58897e-05	0.804519	FALSE	TRUE	C3:Trm (Itgae, Junb)
Chpt1	0.511018	0.00408131	0.0239793	0.804098	FALSE	TRUE	C3:Trm (Itgae, Junb)
Ccdc186	0.511006	0.000241927	0.00215829	0.874978	FALSE	TRUE	C3:Trm (Itgae, Junb)
Pgap1	0.510989	7.82116e-08	1.23752e-06	1.62261	FALSE	TRUE	C3:Trm (Itgae, Junb)
Rpl36-ps3	0.510986	0.00383266	0.0227438	0.898927	FALSE	TRUE	C3:Trm (Itgae, Junb)
Rnf103	0.510984	0.00185116	0.0124713	1.19891	FALSE	TRUE	C3:Trm (Itgae, Junb)
4930522L14Rik	0.510957	0.00542554	0.0302649	0.840099	FALSE	TRUE	C3:Trm (Itgae, Junb)
Zbtb44	0.510929	0.00662135	0.0356417	0.870059	FALSE	TRUE	C3:Trm (Itgae, Junb)
Amd1	0.510925	3.99501e-05	0.000434672	2.60435	FALSE	TRUE	C3:Trm (Itgae, Junb)
Gm18811	0.510918	0.00877169	0.0447702	2.2917	FALSE	TRUE	C3:Trm (Itgae, Junb)
Gm29228	0.510911	0.00544048	0.0303126	0.771685	FALSE	TRUE	C3:Trm (Itgae, Junb)
Cage1	0.510867	0.00050619	0.00409641	2.71885	FALSE	TRUE	C3:Trm (Itgae, Junb)
Tmem251	0.510844	2.30431e-10	4.08185e-09	0.61455	FALSE	TRUE	C3:Trm (Itgae, Junb)
Gm13092	0.510808	0.00386745	0.0229216	0.726931	FALSE	TRUE	C3:Trm (Itgae, Junb)
Tnfrsf10b	0.510778	0.000942936	0.00698075	1.91672	FALSE	TRUE	C3:Trm (Itgae, Junb)
Gm8662	0.510762	0.0025118	0.0160845	0.907762	FALSE	TRUE	C3:Trm (Itgae, Junb)
Samd8	0.510752	1.53998e-05	0.00018128	1.38326	FALSE	TRUE	C3:Trm (Itgae, Junb)
Gm38380	0.51072	5.90984e-05	0.00061654	0.978558	FALSE	TRUE	C3:Trm (Itgae, Junb)
Gm8451	0.510701	7.56927e-05	0.000767939	1.19284	FALSE	TRUE	C3:Trm (Itgae, Junb)
Epb41	0.51069	0.0051233	0.0288798	0.628294	FALSE	TRUE	C3:Trm (Itgae, Junb)
Rpl19-ps6	0.510674	0.00597136	0.0327807	0.78677	FALSE	TRUE	C3:Trm (Itgae, Junb)
Galnt6	0.510657	0.000724109	0.00556166	0.750611	FALSE	TRUE	C3:Trm (Itgae, Junb)
Cfap36	0.510649	3.89238e-05	0.000424408	0.74463	FALSE	TRUE	C3:Trm (Itgae, Junb)
Retreg3	0.510639	0.00634805	0.034478	0.627441	FALSE	TRUE	C3:Trm (Itgae, Junb)
Lmtk3	0.510639	0.00503742	0.028507	2.12978	FALSE	TRUE	C3:Trm (Itgae, Junb)
Pxn	0.510636	0.00491069	0.0278897	0.595954	FALSE	TRUE	C3:Trm (Itgae, Junb)
Sbno1	0.510635	0.000224461	0.00201766	0.429879	FALSE	TRUE	C3:Trm (Itgae, Junb)
Mynn	0.510606	0.00213367	0.0140174	0.769456	FALSE	TRUE	C3:Trm (Itgae, Junb)
Rxra	0.5106	0.00171728	0.0116889	1.29516	FALSE	TRUE	C3:Trm (Itgae, Junb)
Antxr2	0.510597	0.00526418	0.0295285	0.926946	FALSE	TRUE	C3:Trm (Itgae, Junb)
B3galt5	0.510587	0.000920499	0.00683905	2.70486	FALSE	TRUE	C3:Trm (Itgae, Junb)
Brwd1	0.510544	0.00686571	0.0367248	0.67121	FALSE	TRUE	C3:Trm (Itgae, Junb)
Pgm2l1	0.510522	0.00475968	0.027209	0.913453	FALSE	TRUE	C3:Trm (Itgae, Junb)
Slc52a3	0.510457	0.000900771	0.00671502	1.49884	FALSE	TRUE	C3:Trm (Itgae, Junb)
Retreg2	0.510453	9.38039e-05	0.000932309	0.604214	FALSE	TRUE	C3:Trm (Itgae, Junb)
Appl1	0.510438	0.000296034	0.00256919	0.59736	FALSE	TRUE	C3:Trm (Itgae, Junb)
Mthfd2l	0.510438	0.00245855	0.0158013	1.16626	FALSE	TRUE	C3:Trm (Itgae, Junb)
Atl3	0.510436	0.0014243	0.0099476	0.792407	FALSE	TRUE	C3:Trm (Itgae, Junb)
Zbtb21	0.510426	2.68909e-05	0.000303114	1.44652	FALSE	TRUE	C3:Trm (Itgae, Junb)
Pcsk7	0.510384	0.000121985	0.00117784	0.76342	FALSE	TRUE	C3:Trm (Itgae, Junb)
Gm16238	0.510382	0.00446872	0.0258393	0.823099	FALSE	TRUE	C3:Trm (Itgae, Junb)
Simc1	0.510378	0.00491236	0.0278944	1.23735	FALSE	TRUE	C3:Trm (Itgae, Junb)
Arhgap18	0.510321	0.00044016	0.00362555	0.851567	FALSE	TRUE	C3:Trm (Itgae, Junb)
Flcn	0.510287	0.00118353	0.00847829	0.896012	FALSE	TRUE	C3:Trm (Itgae, Junb)
Rnf2	0.510281	7.87773e-05	0.000795586	0.846042	FALSE	TRUE	C3:Trm (Itgae, Junb)
Narf	0.510267	0.00158231	0.0109112	0.914085	FALSE	TRUE	C3:Trm (Itgae, Junb)
Rbm18	0.510263	0.000244369	0.00217773	0.708359	FALSE	TRUE	C3:Trm (Itgae, Junb)
Mapk6	0.510257	0.00953732	0.0478755	1.05069	FALSE	TRUE	C3:Trm (Itgae, Junb)
Ahctf1	0.51025	0.00347024	0.0210062	0.662539	FALSE	TRUE	C3:Trm (Itgae, Junb)
9930021J03Rik	0.510245	0.00295213	0.0183966	0.868916	FALSE	TRUE	C3:Trm (Itgae, Junb)
Slc2a1	0.510234	0.00104292	0.00761683	0.856688	FALSE	TRUE	C3:Trm (Itgae, Junb)
Ftl1-ps1	0.510234	0.000911994	0.00678042	1.28694	FALSE	TRUE	C3:Trm (Itgae, Junb)
E430021H15Rik	0.510213	0.00481427	0.0274618	0.813757	FALSE	TRUE	C3:Trm (Itgae, Junb)
Rptor	0.5102	0.00300768	0.0186867	0.737242	FALSE	TRUE	C3:Trm (Itgae, Junb)
Pisd-ps2	0.510195	0.000806938	0.00611997	1.6952	FALSE	TRUE	C3:Trm (Itgae, Junb)
Col4a3bp	0.510164	0.00308306	0.0190552	0.77174	FALSE	TRUE	C3:Trm (Itgae, Junb)
Ube2j2	0.510099	0.00229027	0.014887	0.5414	FALSE	TRUE	C3:Trm (Itgae, Junb)
Mkln1	0.510046	0.00340655	0.0206772	0.410187	FALSE	TRUE	C3:Trm (Itgae, Junb)
Cry1	0.510025	0.000214234	0.00193727	0.933826	FALSE	TRUE	C3:Trm (Itgae, Junb)
Slc25a25	0.509996	0.000114637	0.00111337	1.10063	FALSE	TRUE	C3:Trm (Itgae, Junb)
Arntl	0.509992	0.001776	0.0120398	1.05027	FALSE	TRUE	C3:Trm (Itgae, Junb)
Gm42748	0.50998	2.0754e-05	0.000238959	1.7756	FALSE	TRUE	C3:Trm (Itgae, Junb)
A930006K02Rik	0.509979	0.00586957	0.0323182	0.885789	FALSE	TRUE	C3:Trm (Itgae, Junb)
Ctnnd2	0.509944	0.00292158	0.0182474	2.76611	FALSE	TRUE	C3:Trm (Itgae, Junb)
Pank3	0.509931	0.00037754	0.00317689	0.975283	FALSE	TRUE	C3:Trm (Itgae, Junb)
Tollip	0.509919	0.000813615	0.00616357	0.852913	FALSE	TRUE	C3:Trm (Itgae, Junb)
Hdac5	0.509866	0.00982512	0.0489869	0.796691	FALSE	TRUE	C3:Trm (Itgae, Junb)
Gm13532	0.509863	0.00108758	0.00789485	0.883601	FALSE	TRUE	C3:Trm (Itgae, Junb)
Kbtbd2	0.509839	0.00152046	0.0105482	0.775674	FALSE	TRUE	C3:Trm (Itgae, Junb)
Gtf2b	0.509829	0.0037436	0.0223341	0.466616	FALSE	TRUE	C3:Trm (Itgae, Junb)
Gm12155	0.509814	0.0001921	0.00176208	2.0819	FALSE	TRUE	C3:Trm (Itgae, Junb)
Gm10243	0.50977	0.000944991	0.00699285	1.01441	FALSE	TRUE	C3:Trm (Itgae, Junb)
Rpl19-ps3	0.509752	0.00143399	0.0100069	0.902788	FALSE	TRUE	C3:Trm (Itgae, Junb)
Gm2387	0.509741	0.00616383	0.0336481	0.985501	FALSE	TRUE	C3:Trm (Itgae, Junb)
Gm48720	0.509695	0.00287305	0.0179984	1.01836	FALSE	TRUE	C3:Trm (Itgae, Junb)
Hccs	0.509655	5.20494e-05	0.00054974	0.868861	FALSE	TRUE	C3:Trm (Itgae, Junb)
Rpl19-ps9	0.509651	0.00424538	0.0247465	0.809822	FALSE	TRUE	C3:Trm (Itgae, Junb)
Calcoco1	0.509644	0.00293406	0.0183116	1.33569	FALSE	TRUE	C3:Trm (Itgae, Junb)
Wdr26	0.50963	0.005959	0.0327237	0.445262	FALSE	TRUE	C3:Trm (Itgae, Junb)
Pik3c2a	0.509624	0.00209748	0.0138344	0.759656	FALSE	TRUE	C3:Trm (Itgae, Junb)
Wdr20	0.509622	0.00160982	0.0110774	0.659063	FALSE	TRUE	C3:Trm (Itgae, Junb)
Cox17	0.509609	0.0084686	0.043516	0.400216	FALSE	TRUE	C3:Trm (Itgae, Junb)
Bet1l	0.509604	0.00057094	0.0045418	0.667403	FALSE	TRUE	C3:Trm (Itgae, Junb)
Yipf6	0.509569	0.00015651	0.00146724	0.65654	FALSE	TRUE	C3:Trm (Itgae, Junb)
Crk	0.509563	0.000518148	0.00418502	0.576833	FALSE	TRUE	C3:Trm (Itgae, Junb)
Rnf113a2	0.509558	0.000279716	0.00244483	0.589924	FALSE	TRUE	C3:Trm (Itgae, Junb)
Abhd5	0.509513	0.000587479	0.00465774	0.919134	FALSE	TRUE	C3:Trm (Itgae, Junb)
Rab2b	0.509505	0.000129386	0.00123814	1.10005	FALSE	TRUE	C3:Trm (Itgae, Junb)
Gm4963	0.509505	0.00187264	0.0125889	1.08253	FALSE	TRUE	C3:Trm (Itgae, Junb)
Gm45223	0.5095	0.00274772	0.0173641	0.646897	FALSE	TRUE	C3:Trm (Itgae, Junb)
Gm3800	0.50949	0.00289858	0.0181345	1.16836	FALSE	TRUE	C3:Trm (Itgae, Junb)
Lmbr1l	0.509478	0.00816319	0.0422293	0.656472	FALSE	TRUE	C3:Trm (Itgae, Junb)
Ubxn2a	0.509461	3.66904e-06	4.82175e-05	0.704834	FALSE	TRUE	C3:Trm (Itgae, Junb)
Zswim4	0.509456	0.000461052	0.00377437	1.8613	FALSE	TRUE	C3:Trm (Itgae, Junb)
Pbx4	0.509447	0.00461575	0.0265369	1.31506	FALSE	TRUE	C3:Trm (Itgae, Junb)
Clasp2	0.509431	0.00575059	0.0317684	0.899942	FALSE	TRUE	C3:Trm (Itgae, Junb)
Grb7	0.509425	0.00216252	0.014176	2.64942	FALSE	TRUE	C3:Trm (Itgae, Junb)
Gm26699	0.50936	0.000569666	0.00453275	0.695251	FALSE	TRUE	C3:Trm (Itgae, Junb)
Krtcap3	0.50934	0.00103615	0.00757624	0.94143	FALSE	TRUE	C3:Trm (Itgae, Junb)
Gm42659	0.509335	0.0050526	0.0285652	0.745349	FALSE	TRUE	C3:Trm (Itgae, Junb)
Gm47015	0.509297	0.00042304	0.00350555	1.93168	FALSE	TRUE	C3:Trm (Itgae, Junb)
Neil1	0.509252	8.61581e-06	0.00010692	1.21715	FALSE	TRUE	C3:Trm (Itgae, Junb)
Gm45220	0.509238	0.0051987	0.0292402	0.93729	FALSE	TRUE	C3:Trm (Itgae, Junb)
Gm13815	0.509212	0.00585905	0.0322656	0.923189	FALSE	TRUE	C3:Trm (Itgae, Junb)
Gm28791	0.509204	0.000337613	0.00287812	0.902978	FALSE	TRUE	C3:Trm (Itgae, Junb)
Map9	0.509192	0.000211271	0.0019136	2.69585	FALSE	TRUE	C3:Trm (Itgae, Junb)
Gm6745	0.509171	0.00185568	0.0124951	0.966011	FALSE	TRUE	C3:Trm (Itgae, Junb)
Rnf38	0.509149	0.00726972	0.0384582	0.633427	FALSE	TRUE	C3:Trm (Itgae, Junb)
Gm16082	0.509142	0.00153281	0.0106206	1.0051	FALSE	TRUE	C3:Trm (Itgae, Junb)
Hnrnph3	0.509124	0.000239398	0.00213817	0.540761	FALSE	TRUE	C3:Trm (Itgae, Junb)
Gm47585	0.509082	0.000434987	0.00358948	1.68056	FALSE	TRUE	C3:Trm (Itgae, Junb)
N4bp3	0.509072	0.000204564	0.00186098	0.967764	FALSE	TRUE	C3:Trm (Itgae, Junb)
Tmem65	0.509055	0.000866548	0.00650224	1.25086	FALSE	TRUE	C3:Trm (Itgae, Junb)
AC125141.3	0.509036	0.0063097	0.0343147	1.83024	FALSE	TRUE	C3:Trm (Itgae, Junb)
Mtmr6	0.509022	6.94976e-05	0.000711397	0.815106	FALSE	TRUE	C3:Trm (Itgae, Junb)
Foxo3	0.509014	0.00986258	0.0491294	0.789165	FALSE	TRUE	C3:Trm (Itgae, Junb)
Gm43813	0.50901	0.00540937	0.0301899	0.712338	FALSE	TRUE	C3:Trm (Itgae, Junb)
Lpin2	0.508995	0.00197172	0.0131379	0.739394	FALSE	TRUE	C3:Trm (Itgae, Junb)
Gm48838	0.508994	0.000484695	0.00393782	1.20599	FALSE	TRUE	C3:Trm (Itgae, Junb)
Gm5093	0.508992	0.00104079	0.00760682	0.873004	FALSE	TRUE	C3:Trm (Itgae, Junb)
Tmod3	0.508974	0.00195174	0.0130257	0.42528	FALSE	TRUE	C3:Trm (Itgae, Junb)
Stard4	0.508967	0.00059757	0.00472645	1.13816	FALSE	TRUE	C3:Trm (Itgae, Junb)
Rab18	0.508948	0.000177045	0.00163847	0.514083	FALSE	TRUE	C3:Trm (Itgae, Junb)
Nab2	0.508942	0.00132965	0.00937735	1.09803	FALSE	TRUE	C3:Trm (Itgae, Junb)
Zfp664	0.508935	0.000970649	0.00716196	0.714649	FALSE	TRUE	C3:Trm (Itgae, Junb)
Zfand2a	0.508897	0.00723521	0.0383062	1.13064	FALSE	TRUE	C3:Trm (Itgae, Junb)
Gm13216	0.50887	0.000309729	0.0026692	0.937508	FALSE	TRUE	C3:Trm (Itgae, Junb)
Zbtb42	0.508843	0.00388661	0.0230105	1.28656	FALSE	TRUE	C3:Trm (Itgae, Junb)
Pwwp2a	0.508812	0.00421498	0.0246036	0.670067	FALSE	TRUE	C3:Trm (Itgae, Junb)
Cep120	0.508792	2.9148e-05	0.00032678	0.898638	FALSE	TRUE	C3:Trm (Itgae, Junb)
Gbe1	0.508791	0.00400383	0.0236011	0.801799	FALSE	TRUE	C3:Trm (Itgae, Junb)
Pcgf2	0.508782	0.00820941	0.0424485	1.28194	FALSE	TRUE	C3:Trm (Itgae, Junb)
Gnl1	0.508779	0.00488731	0.0277854	0.892845	FALSE	TRUE	C3:Trm (Itgae, Junb)
4930570N18Rik	0.508747	4.75397e-05	0.000506622	1.70385	FALSE	TRUE	C3:Trm (Itgae, Junb)
Tmem234	0.508741	0.00138722	0.00972643	0.370264	FALSE	TRUE	C3:Trm (Itgae, Junb)
Fam174b	0.508737	3.92893e-07	5.85915e-06	1.75122	FALSE	TRUE	C3:Trm (Itgae, Junb)
Agap2	0.508704	0.00934493	0.0470949	0.920827	FALSE	TRUE	C3:Trm (Itgae, Junb)
Rnf227	0.508666	0.00431293	0.0250739	1.17192	FALSE	TRUE	C3:Trm (Itgae, Junb)
Rabggtb	0.508666	0.000551499	0.00441033	0.624907	FALSE	TRUE	C3:Trm (Itgae, Junb)
Rps15a-ps6	0.508629	0.00512952	0.0289099	0.870976	FALSE	TRUE	C3:Trm (Itgae, Junb)
Themis	0.508601	0.00711577	0.0377702	0.497426	FALSE	TRUE	C3:Trm (Itgae, Junb)
Fam13b	0.508593	0.00925937	0.0467703	0.72789	FALSE	TRUE	C3:Trm (Itgae, Junb)
Vps51	0.50859	0.000478276	0.00389139	0.715433	FALSE	TRUE	C3:Trm (Itgae, Junb)
A430027C01Rik	0.508512	0.000760148	0.00580411	0.899593	FALSE	TRUE	C3:Trm (Itgae, Junb)
Gm8444	0.508502	0.00247183	0.0158744	0.977515	FALSE	TRUE	C3:Trm (Itgae, Junb)
Clp1	0.508501	0.00124334	0.00885139	0.64715	FALSE	TRUE	C3:Trm (Itgae, Junb)
Gm7380	0.508491	0.00137794	0.00967101	1.1651	FALSE	TRUE	C3:Trm (Itgae, Junb)
Slc39a14	0.508482	0.000993269	0.00731424	1.04336	FALSE	TRUE	C3:Trm (Itgae, Junb)
Zfx	0.508481	0.00323299	0.0198085	0.577905	FALSE	TRUE	C3:Trm (Itgae, Junb)
Katnbl1	0.508475	3.43149e-05	0.000378948	0.717057	FALSE	TRUE	C3:Trm (Itgae, Junb)
Gm16062	0.508473	0.00036718	0.00309835	1.66891	FALSE	TRUE	C3:Trm (Itgae, Junb)
Ppm1g	0.508412	0.000125514	0.0012063	0.599446	FALSE	TRUE	C3:Trm (Itgae, Junb)
Slc25a24	0.508385	0.00830878	0.0428622	1.07237	FALSE	TRUE	C3:Trm (Itgae, Junb)
Cyb561	0.508352	0.000415432	0.00345718	2.24131	FALSE	TRUE	C3:Trm (Itgae, Junb)
St3gal4	0.508323	0.00832685	0.0429354	0.478395	FALSE	TRUE	C3:Trm (Itgae, Junb)
Gm5451	0.508309	0.00902947	0.0458251	0.758679	FALSE	TRUE	C3:Trm (Itgae, Junb)
Hook2	0.508265	0.00420334	0.0245529	0.891613	FALSE	TRUE	C3:Trm (Itgae, Junb)
Ubash3a	0.508263	5.34473e-06	6.86358e-05	0.870578	FALSE	TRUE	C3:Trm (Itgae, Junb)
Gm48302	0.508235	0.00354505	0.02135	2.21804	FALSE	TRUE	C3:Trm (Itgae, Junb)
Zfp326	0.508228	0.00465763	0.0267222	0.627281	FALSE	TRUE	C3:Trm (Itgae, Junb)
Lnpk	0.508198	0.00307576	0.0190171	0.649244	FALSE	TRUE	C3:Trm (Itgae, Junb)
Cgrrf1	0.50819	0.00332872	0.0203125	0.799241	FALSE	TRUE	C3:Trm (Itgae, Junb)
Brox	0.508188	8.77071e-06	0.000108642	0.823774	FALSE	TRUE	C3:Trm (Itgae, Junb)
Chmp1b	0.508154	0.00607392	0.0332339	0.600752	FALSE	TRUE	C3:Trm (Itgae, Junb)
Tbc1d10a	0.508151	0.00326257	0.0199639	0.538792	FALSE	TRUE	C3:Trm (Itgae, Junb)
Mapk8ip3	0.508131	0.00218546	0.0142953	0.73618	FALSE	TRUE	C3:Trm (Itgae, Junb)
Gm8526	0.508119	0.00119258	0.00853579	1.0287	FALSE	TRUE	C3:Trm (Itgae, Junb)
Etfdh	0.50804	1.31875e-07	2.04853e-06	0.757227	FALSE	TRUE	C3:Trm (Itgae, Junb)
Rpl17-ps10	0.508037	0.00129421	0.00917022	0.941664	FALSE	TRUE	C3:Trm (Itgae, Junb)
Gm37255	0.508019	0.00221678	0.0144688	1.03497	FALSE	TRUE	C3:Trm (Itgae, Junb)
Tmem41b	0.508013	4.73863e-05	0.000505149	0.879429	FALSE	TRUE	C3:Trm (Itgae, Junb)
CT010490.2	0.507996	0.00070773	0.00546499	1.18978	FALSE	TRUE	C3:Trm (Itgae, Junb)
Crkl	0.507979	0.000146796	0.00138518	0.698853	FALSE	TRUE	C3:Trm (Itgae, Junb)
Tgif2	0.507975	5.90953e-07	8.64197e-06	1.67182	FALSE	TRUE	C3:Trm (Itgae, Junb)
Pdp1	0.507934	3.43556e-06	4.53828e-05	1.52685	FALSE	TRUE	C3:Trm (Itgae, Junb)
Gm8337	0.507909	7.66917e-07	1.11027e-05	1.34612	FALSE	TRUE	C3:Trm (Itgae, Junb)
Nanos1	0.507909	0.00175279	0.0119135	1.23543	FALSE	TRUE	C3:Trm (Itgae, Junb)
Cds2	0.507904	3.3792e-07	5.09196e-06	0.738364	FALSE	TRUE	C3:Trm (Itgae, Junb)
Gm26724	0.507895	0.00815281	0.0421887	0.772305	FALSE	TRUE	C3:Trm (Itgae, Junb)
Tcf25	0.507866	0.000262306	0.00231214	0.352571	FALSE	TRUE	C3:Trm (Itgae, Junb)
A930024E05Rik	0.507839	0.00721764	0.0382315	1.21163	FALSE	TRUE	C3:Trm (Itgae, Junb)
Prmt2	0.507827	0.000249012	0.00221199	1.12906	FALSE	TRUE	C3:Trm (Itgae, Junb)
Zfp382	0.50782	0.00197064	0.0131334	1.48225	FALSE	TRUE	C3:Trm (Itgae, Junb)
Bcl2a1c	0.507797	3.23519e-05	0.000359302	2.24268	FALSE	TRUE	C3:Trm (Itgae, Junb)
Dars2	0.507789	0.000645508	0.00506101	1.2607	FALSE	TRUE	C3:Trm (Itgae, Junb)
Exoc5	0.507784	0.00136829	0.00962122	0.548474	FALSE	TRUE	C3:Trm (Itgae, Junb)
AI480526	0.507767	0.0082749	0.042711	0.694765	FALSE	TRUE	C3:Trm (Itgae, Junb)
Mapre2	0.507746	0.0040896	0.0240068	0.557284	FALSE	TRUE	C3:Trm (Itgae, Junb)
Dclre1c	0.507744	0.00347319	0.0210126	0.897985	FALSE	TRUE	C3:Trm (Itgae, Junb)
Kdm5c	0.507721	0.00837208	0.0431485	0.599468	FALSE	TRUE	C3:Trm (Itgae, Junb)
Lrch1	0.507717	0.00881604	0.0449619	0.635181	FALSE	TRUE	C3:Trm (Itgae, Junb)
Pum1	0.507708	0.00555612	0.0308635	0.523223	FALSE	TRUE	C3:Trm (Itgae, Junb)
Rpl35-ps1	0.507678	0.00578038	0.0319277	0.976643	FALSE	TRUE	C3:Trm (Itgae, Junb)
Trp53bp1	0.507664	0.000537438	0.00431771	0.874625	FALSE	TRUE	C3:Trm (Itgae, Junb)
Gm48986	0.507628	0.00035301	0.00299324	1.99289	FALSE	TRUE	C3:Trm (Itgae, Junb)
4931406P16Rik	0.507626	0.00636466	0.0345287	0.679203	FALSE	TRUE	C3:Trm (Itgae, Junb)
Mvk	0.507621	0.00109743	0.00796287	0.907295	FALSE	TRUE	C3:Trm (Itgae, Junb)
Ccser2	0.507615	0.00901911	0.0457796	0.595105	FALSE	TRUE	C3:Trm (Itgae, Junb)
Mex3b	0.507602	0.00372832	0.0222719	1.35397	FALSE	TRUE	C3:Trm (Itgae, Junb)
Ubap1	0.507586	0.000983101	0.00724437	0.641013	FALSE	TRUE	C3:Trm (Itgae, Junb)
Gm37289	0.507579	0.000188573	0.00173499	1.36074	FALSE	TRUE	C3:Trm (Itgae, Junb)
Cep85l	0.507559	0.000605178	0.0047798	1.55543	FALSE	TRUE	C3:Trm (Itgae, Junb)
Mysm1	0.507506	0.00165702	0.0113509	0.583443	FALSE	TRUE	C3:Trm (Itgae, Junb)
Lgals7	0.507495	0.00200053	0.0132968	2.34962	FALSE	TRUE	C3:Trm (Itgae, Junb)
Rab3gap2	0.507485	0.000359076	0.00303692	1.11904	FALSE	TRUE	C3:Trm (Itgae, Junb)
Rnf145	0.507478	0.0083797	0.0431744	0.522761	FALSE	TRUE	C3:Trm (Itgae, Junb)
Tle1	0.507465	0.0058575	0.0322624	1.06241	FALSE	TRUE	C3:Trm (Itgae, Junb)
Unkl	0.50746	8.55063e-06	0.00010623	0.800593	FALSE	TRUE	C3:Trm (Itgae, Junb)
Gm42798	0.507446	4.45826e-05	0.000479108	1.38601	FALSE	TRUE	C3:Trm (Itgae, Junb)
Npepps	0.507444	0.00208838	0.0137798	0.596968	FALSE	TRUE	C3:Trm (Itgae, Junb)
Wdr47	0.50744	0.0098096	0.0489242	0.77449	FALSE	TRUE	C3:Trm (Itgae, Junb)
Gm37368	0.507438	0.00631597	0.0343432	1.34719	FALSE	TRUE	C3:Trm (Itgae, Junb)
Asphd2	0.507433	0.00741349	0.0390816	2.55624	FALSE	TRUE	C3:Trm (Itgae, Junb)
Clock	0.507425	0.00447105	0.0258483	0.62193	FALSE	TRUE	C3:Trm (Itgae, Junb)
Gm47088	0.507421	0.00917518	0.0464227	1.83418	FALSE	TRUE	C3:Trm (Itgae, Junb)
Tsc1	0.507391	0.00186014	0.0125227	0.794315	FALSE	TRUE	C3:Trm (Itgae, Junb)
Ago3	0.507388	0.000399543	0.00334002	0.738086	FALSE	TRUE	C3:Trm (Itgae, Junb)
Trip11	0.507378	0.00970369	0.0485711	0.458723	FALSE	TRUE	C3:Trm (Itgae, Junb)
Zdhhc23	0.507374	0.00106492	0.00775242	1.50414	FALSE	TRUE	C3:Trm (Itgae, Junb)
Ube2o	0.50737	0.00737229	0.0388832	1.02578	FALSE	TRUE	C3:Trm (Itgae, Junb)
Tmem2	0.507367	0.00301546	0.0187175	1.34646	FALSE	TRUE	C3:Trm (Itgae, Junb)
Gm11110	0.507325	0.00507406	0.0286704	1.06152	FALSE	TRUE	C3:Trm (Itgae, Junb)
Psma3	0.507314	2.16977e-05	0.000248714	0.44006	FALSE	TRUE	C3:Trm (Itgae, Junb)
Pcyox1	0.507312	7.81999e-05	0.000790365	1.30354	FALSE	TRUE	C3:Trm (Itgae, Junb)
Klhl28	0.507301	0.00492755	0.0279568	0.661287	FALSE	TRUE	C3:Trm (Itgae, Junb)
Fam210b	0.507295	0.000997394	0.00733485	1.03751	FALSE	TRUE	C3:Trm (Itgae, Junb)
Trim13	0.507271	1.51109e-05	0.000178386	1.41961	FALSE	TRUE	C3:Trm (Itgae, Junb)
Gm11450	0.507247	0.000386613	0.00324501	0.941632	FALSE	TRUE	C3:Trm (Itgae, Junb)
Rmnd5a	0.507238	0.00274413	0.0173447	0.629878	FALSE	TRUE	C3:Trm (Itgae, Junb)
Mir17hg	0.507235	0.000743635	0.00569057	1.28018	FALSE	TRUE	C3:Trm (Itgae, Junb)
Aktip	0.507228	0.00248417	0.0159331	0.795879	FALSE	TRUE	C3:Trm (Itgae, Junb)
Gm5654	0.507223	0.00521356	0.0293078	1.03992	FALSE	TRUE	C3:Trm (Itgae, Junb)
Gm37642	0.507222	0.00766501	0.0401084	0.921819	FALSE	TRUE	C3:Trm (Itgae, Junb)
Ccno	0.507211	0.00564568	0.0312513	2.26195	FALSE	TRUE	C3:Trm (Itgae, Junb)
Gm5277	0.50721	0.00374103	0.0223278	1.11114	FALSE	TRUE	C3:Trm (Itgae, Junb)
Phf13	0.507207	0.00121193	0.00865743	1.00343	FALSE	TRUE	C3:Trm (Itgae, Junb)
Nsun4	0.507205	8.50735e-05	0.000855011	0.896587	FALSE	TRUE	C3:Trm (Itgae, Junb)
Gm37399	0.507201	0.000983127	0.00724437	1.22894	FALSE	TRUE	C3:Trm (Itgae, Junb)
Mib1	0.507179	0.00104173	0.00761202	0.921789	FALSE	TRUE	C3:Trm (Itgae, Junb)
Coq10a	0.507158	0.00373098	0.0222748	0.987602	FALSE	TRUE	C3:Trm (Itgae, Junb)
Cnnm4	0.507147	0.00175549	0.0119294	1.28662	FALSE	TRUE	C3:Trm (Itgae, Junb)
Pdcd6	0.507122	5.22392e-06	6.72313e-05	0.392381	FALSE	TRUE	C3:Trm (Itgae, Junb)
Ikzf5	0.507114	2.07603e-05	0.000238959	0.793833	FALSE	TRUE	C3:Trm (Itgae, Junb)
Uba52	0.507101	0.00767196	0.0401321	0.559821	FALSE	TRUE	C3:Trm (Itgae, Junb)
Rragc	0.507092	0.000201113	0.00183612	0.601219	FALSE	TRUE	C3:Trm (Itgae, Junb)
Gm12944	0.507053	0.00288861	0.0180891	1.11103	FALSE	TRUE	C3:Trm (Itgae, Junb)
Slc2a8	0.507046	0.00041714	0.00346809	1.0594	FALSE	TRUE	C3:Trm (Itgae, Junb)
Zrsr1	0.507042	0.00733312	0.0387381	1.07218	FALSE	TRUE	C3:Trm (Itgae, Junb)
Snx14	0.507037	0.00742579	0.0391243	0.654374	FALSE	TRUE	C3:Trm (Itgae, Junb)
Tmem218	0.507003	0.00155599	0.010752	0.98781	FALSE	TRUE	C3:Trm (Itgae, Junb)
Gm10012	0.506952	7.04684e-05	0.000719997	0.909392	FALSE	TRUE	C3:Trm (Itgae, Junb)
Gm29170	0.506926	0.00226622	0.014748	1.26879	FALSE	TRUE	C3:Trm (Itgae, Junb)
Gm13132	0.506905	0.000133661	0.00127574	1.23407	FALSE	TRUE	C3:Trm (Itgae, Junb)
Ing3	0.50689	1.45998e-06	2.05216e-05	0.822717	FALSE	TRUE	C3:Trm (Itgae, Junb)
Zfp868	0.506888	0.000157446	0.00147352	0.980353	FALSE	TRUE	C3:Trm (Itgae, Junb)
Gm45715	0.506887	0.000506703	0.00409957	1.1853	FALSE	TRUE	C3:Trm (Itgae, Junb)
Zfyve27	0.506853	0.00184828	0.012458	0.718179	FALSE	TRUE	C3:Trm (Itgae, Junb)
2900026A02Rik	0.506847	0.00717526	0.0380374	2.1747	FALSE	TRUE	C3:Trm (Itgae, Junb)
Gm42814	0.506841	0.00179541	0.0121534	1.14258	FALSE	TRUE	C3:Trm (Itgae, Junb)
Atg101	0.506832	8.88181e-06	0.000109933	0.835024	FALSE	TRUE	C3:Trm (Itgae, Junb)
Slc41a1	0.506826	0.00104917	0.00765622	1.00737	FALSE	TRUE	C3:Trm (Itgae, Junb)
Tmbim1	0.506823	0.000890948	0.00665375	1.26303	FALSE	TRUE	C3:Trm (Itgae, Junb)
Gm4034	0.506803	0.00141525	0.00989691	0.904684	FALSE	TRUE	C3:Trm (Itgae, Junb)
5430434F05Rik	0.506801	9.42718e-06	0.000116423	1.16111	FALSE	TRUE	C3:Trm (Itgae, Junb)
Gm7071	0.506763	0.00326694	0.0199833	1.12377	FALSE	TRUE	C3:Trm (Itgae, Junb)
Gm13653	0.506738	0.00256346	0.0163742	1.03927	FALSE	TRUE	C3:Trm (Itgae, Junb)
Emc3	0.506716	0.000871651	0.0065302	0.463094	FALSE	TRUE	C3:Trm (Itgae, Junb)
Sar1a	0.506697	0.00541429	0.0302072	0.416628	FALSE	TRUE	C3:Trm (Itgae, Junb)
Cep170b	0.506683	0.00472794	0.0270601	1.17472	FALSE	TRUE	C3:Trm (Itgae, Junb)
Mob1b	0.506679	0.000713124	0.0055002	0.644623	FALSE	TRUE	C3:Trm (Itgae, Junb)
Rps13-ps1	0.506663	0.000888677	0.00664127	0.812857	FALSE	TRUE	C3:Trm (Itgae, Junb)
Mapk1ip1l	0.50664	0.00283378	0.0178041	0.574134	FALSE	TRUE	C3:Trm (Itgae, Junb)
Tlnrd1	0.506618	0.00682431	0.0365505	0.934475	FALSE	TRUE	C3:Trm (Itgae, Junb)
Gm42611	0.506611	6.59042e-05	0.000679427	1.25282	FALSE	TRUE	C3:Trm (Itgae, Junb)
Nipa2	0.50661	0.00176817	0.0120058	0.543359	FALSE	TRUE	C3:Trm (Itgae, Junb)
Gm14336	0.506599	0.00543207	0.0302887	1.16517	FALSE	TRUE	C3:Trm (Itgae, Junb)
Gm9372	0.506597	0.0036635	0.021948	1.08971	FALSE	TRUE	C3:Trm (Itgae, Junb)
Sec24d	0.506577	0.00233345	0.0150917	1.04091	FALSE	TRUE	C3:Trm (Itgae, Junb)
Rpl31-ps17	0.506558	0.000308796	0.00266255	1.22973	FALSE	TRUE	C3:Trm (Itgae, Junb)
Gm15483	0.506555	0.00552442	0.0307183	0.872919	FALSE	TRUE	C3:Trm (Itgae, Junb)
3110001I22Rik	0.506503	2.09294e-07	3.21059e-06	1.3163	FALSE	TRUE	C3:Trm (Itgae, Junb)
Gm9703	0.506487	0.00530453	0.0297298	1.01111	FALSE	TRUE	C3:Trm (Itgae, Junb)
Smndc1	0.506465	0.00770833	0.040297	0.410531	FALSE	TRUE	C3:Trm (Itgae, Junb)
Otud3	0.506443	0.00956274	0.0479814	1.27463	FALSE	TRUE	C3:Trm (Itgae, Junb)
Aldoc	0.506419	0.00104946	0.00765668	1.66375	FALSE	TRUE	C3:Trm (Itgae, Junb)
Adrb1	0.506407	0.00480926	0.0274451	1.9535	FALSE	TRUE	C3:Trm (Itgae, Junb)
Brwd3	0.50639	0.000792792	0.00602503	0.905954	FALSE	TRUE	C3:Trm (Itgae, Junb)
Ccdc127	0.506359	1.22678e-06	1.73664e-05	0.806567	FALSE	TRUE	C3:Trm (Itgae, Junb)
Supt20	0.506349	0.00514603	0.0289932	0.513538	FALSE	TRUE	C3:Trm (Itgae, Junb)
1810055G02Rik	0.506348	0.000114437	0.00111175	1.43996	FALSE	TRUE	C3:Trm (Itgae, Junb)
Gm7232	0.506337	9.58044e-08	1.50299e-06	1.41713	FALSE	TRUE	C3:Trm (Itgae, Junb)
Prkch	0.506335	0.0012962	0.00917454	0.537379	FALSE	TRUE	C3:Trm (Itgae, Junb)
Socs4	0.506323	0.000820378	0.00620914	0.580798	FALSE	TRUE	C3:Trm (Itgae, Junb)
Hspa13	0.506321	0.000180307	0.00166587	1.00909	FALSE	TRUE	C3:Trm (Itgae, Junb)
Gm16490	0.506293	0.000534912	0.00429846	1.54817	FALSE	TRUE	C3:Trm (Itgae, Junb)
Slc35a2	0.506291	3.66615e-05	0.000402585	0.792642	FALSE	TRUE	C3:Trm (Itgae, Junb)
Ptger4	0.506279	0.0012443	0.00885633	0.628922	FALSE	TRUE	C3:Trm (Itgae, Junb)
Gm11631	0.506269	0.00613751	0.0335385	1.02853	FALSE	TRUE	C3:Trm (Itgae, Junb)
Gm7299	0.506229	1.04623e-05	0.000127969	1.22202	FALSE	TRUE	C3:Trm (Itgae, Junb)
Gm38190	0.506223	0.000243243	0.00216945	1.51699	FALSE	TRUE	C3:Trm (Itgae, Junb)
Gm5845	0.506217	0.000240992	0.00215111	1.14932	FALSE	TRUE	C3:Trm (Itgae, Junb)
Kat6b	0.506176	0.00307547	0.0190171	0.95391	FALSE	TRUE	C3:Trm (Itgae, Junb)
Rpl21-ps12	0.506137	0.000404574	0.00337868	1.27391	FALSE	TRUE	C3:Trm (Itgae, Junb)
Mbd1	0.506136	0.000292242	0.00254226	0.605773	FALSE	TRUE	C3:Trm (Itgae, Junb)
Epc2	0.506108	0.000101665	0.000997888	0.681407	FALSE	TRUE	C3:Trm (Itgae, Junb)
Acox3	0.506101	0.00689026	0.0367909	0.760921	FALSE	TRUE	C3:Trm (Itgae, Junb)
Ubxn7	0.506029	0.00533393	0.0298441	0.678294	FALSE	TRUE	C3:Trm (Itgae, Junb)
Myo1e	0.506021	0.00299432	0.0186211	1.54239	FALSE	TRUE	C3:Trm (Itgae, Junb)
Twf1	0.506014	0.0061001	0.0333551	0.567052	FALSE	TRUE	C3:Trm (Itgae, Junb)
Slc25a51	0.506013	3.35199e-07	5.05326e-06	0.717494	FALSE	TRUE	C3:Trm (Itgae, Junb)
AK157302	0.50601	8.2254e-09	1.37696e-07	2.14045	FALSE	TRUE	C3:Trm (Itgae, Junb)
Rcn2	0.506009	0.000413292	0.00344282	0.568239	FALSE	TRUE	C3:Trm (Itgae, Junb)
Kremen1	0.505988	0.00129541	0.00917437	1.0585	FALSE	TRUE	C3:Trm (Itgae, Junb)
Osbpl11	0.505958	0.000648914	0.00507931	0.71762	FALSE	TRUE	C3:Trm (Itgae, Junb)
Gm44164	0.505953	0.00181802	0.0122823	0.945865	FALSE	TRUE	C3:Trm (Itgae, Junb)
Gm48146	0.505939	0.00393795	0.0232647	0.762584	FALSE	TRUE	C3:Trm (Itgae, Junb)
Gm32256	0.505929	0.0067071	0.0360215	0.884687	FALSE	TRUE	C3:Trm (Itgae, Junb)
C2cd2l	0.505926	0.000299139	0.00259072	1.13088	FALSE	TRUE	C3:Trm (Itgae, Junb)
Pi4k2b	0.505902	0.00114209	0.0082401	1.32397	FALSE	TRUE	C3:Trm (Itgae, Junb)
Fpgt	0.505871	0.00760796	0.039879	0.874786	FALSE	TRUE	C3:Trm (Itgae, Junb)
Gm44835	0.505851	0.0003786	0.003185	1.30739	FALSE	TRUE	C3:Trm (Itgae, Junb)
Tbc1d20	0.50585	0.00160744	0.0110661	0.497172	FALSE	TRUE	C3:Trm (Itgae, Junb)
Wdyhv1	0.505844	0.000159025	0.00148662	0.594813	FALSE	TRUE	C3:Trm (Itgae, Junb)
Fbxo8	0.50583	0.000556478	0.00444486	0.637024	FALSE	TRUE	C3:Trm (Itgae, Junb)
Gm7990	0.505823	0.0073195	0.0386846	0.902591	FALSE	TRUE	C3:Trm (Itgae, Junb)
Gm29389	0.505807	0.00985089	0.0490878	1.23395	FALSE	TRUE	C3:Trm (Itgae, Junb)
Sc5d	0.505801	0.00280144	0.017633	0.776455	FALSE	TRUE	C3:Trm (Itgae, Junb)
Stk26	0.505793	0.00901209	0.0457509	0.596931	FALSE	TRUE	C3:Trm (Itgae, Junb)
Gdap2	0.505763	7.0185e-09	1.17908e-07	0.906484	FALSE	TRUE	C3:Trm (Itgae, Junb)
Gm15710	0.505756	0.00140361	0.00982377	0.974647	FALSE	TRUE	C3:Trm (Itgae, Junb)
Mfsd14b	0.505754	0.00537713	0.0300504	0.512286	FALSE	TRUE	C3:Trm (Itgae, Junb)
Rab22a	0.505752	0.000270453	0.00237324	0.608582	FALSE	TRUE	C3:Trm (Itgae, Junb)
Zfp212	0.505689	0.000591594	0.00468477	0.787478	FALSE	TRUE	C3:Trm (Itgae, Junb)
Gm43423	0.505663	0.00157215	0.0108456	2.10839	FALSE	TRUE	C3:Trm (Itgae, Junb)
Gm42908	0.505655	0.00550409	0.0306258	1.07702	FALSE	TRUE	C3:Trm (Itgae, Junb)
B9d2	0.505648	0.000551623	0.00441033	0.795928	FALSE	TRUE	C3:Trm (Itgae, Junb)
Gm48953	0.505609	0.00898524	0.0456444	1.18473	FALSE	TRUE	C3:Trm (Itgae, Junb)
Trove2	0.505595	0.00200552	0.0133177	1.23976	FALSE	TRUE	C3:Trm (Itgae, Junb)
Slc7a6os	0.50556	0.000789993	0.00601068	0.651235	FALSE	TRUE	C3:Trm (Itgae, Junb)
Gm12328	0.505556	0.00056909	0.00452925	1.07804	FALSE	TRUE	C3:Trm (Itgae, Junb)
Fam213a	0.505549	0.000175319	0.00162557	1.34262	FALSE	TRUE	C3:Trm (Itgae, Junb)
Mospd1	0.505505	0.00370054	0.0221328	0.638127	FALSE	TRUE	C3:Trm (Itgae, Junb)
R3hdm4	0.5055	0.00379816	0.0225794	0.426297	FALSE	TRUE	C3:Trm (Itgae, Junb)
Rpl21-ps13	0.505486	0.00434722	0.0252467	1.05223	FALSE	TRUE	C3:Trm (Itgae, Junb)
Atg12	0.505482	0.00463451	0.0266195	0.51252	FALSE	TRUE	C3:Trm (Itgae, Junb)
Hinfp	0.505456	0.000995728	0.00732422	0.833584	FALSE	TRUE	C3:Trm (Itgae, Junb)
Gm37082	0.505437	0.00116524	0.00837259	1.00486	FALSE	TRUE	C3:Trm (Itgae, Junb)
Ercc5	0.505436	0.000948699	0.00701622	0.728174	FALSE	TRUE	C3:Trm (Itgae, Junb)
AC163355.1	0.505435	0.000898225	0.0066998	1.25929	FALSE	TRUE	C3:Trm (Itgae, Junb)
Rpl19-ps4	0.505429	0.00297757	0.0185343	0.916334	FALSE	TRUE	C3:Trm (Itgae, Junb)
Fyttd1	0.505417	0.0019932	0.0132598	0.614997	FALSE	TRUE	C3:Trm (Itgae, Junb)
Lonrf1	0.505412	0.00458073	0.0263584	2.00198	FALSE	TRUE	C3:Trm (Itgae, Junb)
Gm11737	0.505405	0.000768951	0.00586807	1.07908	FALSE	TRUE	C3:Trm (Itgae, Junb)
Tmem154	0.505399	0.00143743	0.0100288	1.01795	FALSE	TRUE	C3:Trm (Itgae, Junb)
Upf3a	0.50539	0.000262241	0.00231214	0.489202	FALSE	TRUE	C3:Trm (Itgae, Junb)
Pak4	0.505381	5.15843e-05	0.00054587	1.46342	FALSE	TRUE	C3:Trm (Itgae, Junb)
Flvcr1	0.505379	0.00406566	0.0239043	0.832644	FALSE	TRUE	C3:Trm (Itgae, Junb)
Prdm10	0.505374	0.000254006	0.00224853	0.930052	FALSE	TRUE	C3:Trm (Itgae, Junb)
Klhl7	0.505362	0.00546199	0.0304222	0.960867	FALSE	TRUE	C3:Trm (Itgae, Junb)
Tprn	0.50534	7.80163e-07	1.12896e-05	1.1515	FALSE	TRUE	C3:Trm (Itgae, Junb)
Map4k5	0.505328	0.00977724	0.0487995	1.45417	FALSE	TRUE	C3:Trm (Itgae, Junb)
Slc15a2	0.505324	0.00679685	0.0364328	1.28544	FALSE	TRUE	C3:Trm (Itgae, Junb)
Man2b2	0.50528	0.00289251	0.0181067	0.807356	FALSE	TRUE	C3:Trm (Itgae, Junb)
Gm10177	0.505273	0.00261837	0.0166736	0.774172	FALSE	TRUE	C3:Trm (Itgae, Junb)
Gm43336	0.505254	0.000183428	0.00169329	0.839127	FALSE	TRUE	C3:Trm (Itgae, Junb)
Rpl31-ps15	0.505231	0.00839695	0.0432297	0.883071	FALSE	TRUE	C3:Trm (Itgae, Junb)
Gm5445	0.505188	0.00768289	0.0401766	1.0748	FALSE	TRUE	C3:Trm (Itgae, Junb)
Wdr91	0.505185	0.00189781	0.0127345	0.911839	FALSE	TRUE	C3:Trm (Itgae, Junb)
Pcyt1a	0.505178	0.0057243	0.0316443	0.923688	FALSE	TRUE	C3:Trm (Itgae, Junb)
Mfn1	0.505162	0.000147931	0.00139517	0.897196	FALSE	TRUE	C3:Trm (Itgae, Junb)
Gm14295	0.505137	0.000168157	0.00156328	1.25341	FALSE	TRUE	C3:Trm (Itgae, Junb)
Trim46	0.50513	0.0017923	0.0121349	1.50406	FALSE	TRUE	C3:Trm (Itgae, Junb)
Cul2	0.505123	0.00227232	0.0147813	0.771557	FALSE	TRUE	C3:Trm (Itgae, Junb)
Gm13622	0.505115	0.000429921	0.00355193	0.94072	FALSE	TRUE	C3:Trm (Itgae, Junb)
Sdf4	0.505114	0.000291531	0.00253741	0.375912	FALSE	TRUE	C3:Trm (Itgae, Junb)
Setdb2	0.505112	0.00543821	0.030305	0.663021	FALSE	TRUE	C3:Trm (Itgae, Junb)
Gm5879	0.50511	0.000658154	0.00513831	0.960513	FALSE	TRUE	C3:Trm (Itgae, Junb)
Sec23b	0.505104	0.000650694	0.00508844	0.588391	FALSE	TRUE	C3:Trm (Itgae, Junb)
Itgb3	0.505084	0.00376776	0.0224349	1.11861	FALSE	TRUE	C3:Trm (Itgae, Junb)
Nkiras1	0.505083	0.00140194	0.00981421	0.72726	FALSE	TRUE	C3:Trm (Itgae, Junb)
Zmym1	0.505067	0.00144282	0.0100568	0.86833	FALSE	TRUE	C3:Trm (Itgae, Junb)
Gm16565	0.505052	0.00750459	0.0394556	1.332	FALSE	TRUE	C3:Trm (Itgae, Junb)
Ccsap	0.505044	0.000252188	0.0022378	0.935569	FALSE	TRUE	C3:Trm (Itgae, Junb)
Gm4129	0.505031	0.00617778	0.0337188	1.40499	FALSE	TRUE	C3:Trm (Itgae, Junb)
Vps18	0.505027	0.00142699	0.00996433	0.987112	FALSE	TRUE	C3:Trm (Itgae, Junb)
Gatad2b	0.505018	0.0097933	0.0488576	0.392288	FALSE	TRUE	C3:Trm (Itgae, Junb)
Bclaf1	0.505012	0.0030461	0.0188724	0.379422	FALSE	TRUE	C3:Trm (Itgae, Junb)
Gm44645	0.50501	0.004393	0.0254636	1.7235	FALSE	TRUE	C3:Trm (Itgae, Junb)
[truncated: 7,742 more rows]

## Sheet: S2_driver TFs
S2. Statistics for transcription factors associated with the cluster 1 and 3 trajectories
feature	C1_corr	C1_pval	C1_qval	C1_ci_low	C1_ci_high	C3_corr	C3_pval	C3_qval	C3_ci_low	C3_ci_high
Tcf7	0.36576	0		0.358581	0.372896	-0.36576	0		-0.372896	-0.358581
Klf3	0.267369	0		0.259679	0.275024	-0.267368	0		-0.275024	-0.259679
Lef1	0.2309	0		0.223063	0.238707	-0.2309	0		-0.238707	-0.223062
Klf2	0.189594	0		0.181616	0.197547	-0.189594	0		-0.197547	-0.181616
Eomes	0.183124	0		0.175126	0.191097	-0.183124	0		-0.191097	-0.175126
Trp53	0.174592	0		0.166569	0.182591	-0.174592	0		-0.182591	-0.166569
Pdlim1	0.158745	0		0.150679	0.166789	-0.158745	0		-0.166789	-0.150679
Nmi	0.149532	1.06243e-279		0.141444	0.1576	-0.149532	1.06169e-279		-0.1576	-0.141444
Naca	0.137174	3.71118e-235		0.129058	0.145272	-0.137173	3.7357e-235		-0.145271	-0.129057
Rab8a	0.131622	1.8621e-216		0.123493	0.139733	-0.131622	1.86243e-216		-0.139733	-0.123493
Cdk4	0.131483	5.32089e-216		0.123355	0.139594	-0.131483	5.3187e-216		-0.139595	-0.123355
Foxp1	0.126512	5.84562e-200		0.118373	0.134634	-0.126512	5.8466e-200		-0.134634	-0.118373
Lsm4	0.122384	3.96117e-187		0.114237	0.130515	-0.122384	3.97957e-187		-0.130514	-0.114236
Ssrp1	0.115439	1.55354e-166		0.107278	0.123583	-0.115439	1.55357e-166		-0.123583	-0.107278
Ikbkb	0.115063	1.85388e-165		0.106902	0.123209	-0.115063	1.85631e-165		-0.123209	-0.106902
Polr2g	0.114411	1.35631e-163		0.106249	0.122558	-0.114411	1.35829e-163		-0.122558	-0.106248
Polr2j	0.1134	1.00163e-160		0.105235	0.121549	-0.113399	1.00276e-160		-0.121548	-0.105235
Pou2f2	0.11121	1.31782e-154		0.103042	0.119363	-0.11121	1.31912e-154		-0.119363	-0.103042
Lbh	0.0991257	4.89289e-123		0.0909374	0.107301	-0.0991256	4.89462e-123		-0.107301	-0.0909373
Tfam	0.099012	9.3092e-123		0.0908235	0.107187	-0.099012	9.31018e-123		-0.107187	-0.0908235
Hmg20a	0.095699	9.23746e-115		0.0875054	0.10388	-0.095699	9.23714e-115		-0.10388	-0.0875054
Btbd11	0.0892581	5.22526e-100		0.0810551	0.097449	-0.0892581	5.22594e-100		-0.097449	-0.0810551
Sirt5	0.0877828	8.91307e-97		0.0795777	0.095976	-0.0877828	8.91455e-97		-0.095976	-0.0795777
Bmyc	0.0875139	3.41314e-96		0.0793085	0.0957075	-0.0875139	3.41317e-96		-0.0957075	-0.0793085
Irf2	0.0873346	8.33626e-96		0.079129	0.0955285	-0.0873347	8.33601e-96		-0.0955285	-0.079129
Bach2	0.0863255	1.22676e-93		0.0781185	0.0945209	-0.0863255	1.22663e-93		-0.0945209	-0.0781185
Polr2h	0.0845225	7.91449e-90		0.076313	0.0927205	-0.0845224	7.91719e-90		-0.0927204	-0.0763129
Gtf2i	0.0833922	1.75791e-87		0.0751812	0.0915918	-0.0833921	1.75838e-87		-0.0915918	-0.0751811
Polr2e	0.0813977	2.03019e-83		0.0731842	0.0896003	-0.0813975	2.03198e-83		-0.0896001	-0.073184
Ebf1	0.0808578	2.45612e-82		0.0726435	0.0890611	-0.0808578	2.45638e-82		-0.089061	-0.0726435
Drg1	0.0807379	4.26257e-82		0.0725235	0.0889413	-0.0807379	4.26298e-82		-0.0889413	-0.0725235
Ddx58	0.0797758	3.4514e-80		0.0715601	0.0879805	-0.0797757	3.45239e-80		-0.0879805	-0.0715601
Nedd8	0.0797632	3.6529e-80		0.0715476	0.0879681	-0.0797631	3.6559e-80		-0.0879679	-0.0715474
Mef2c	0.079639	6.41835e-80		0.0714232	0.0878439	-0.079639	6.41836e-80		-0.0878439	-0.0714232
Stat1	0.0772633	2.58328e-75		0.0690446	0.0854715	-0.0772633	2.58328e-75		-0.0854715	-0.0690446
C1d	0.0763768	1.24276e-73		0.068157	0.0845862	-0.0763768	1.2428e-73		-0.0845862	-0.068157
Hdac2	0.075553	4.36634e-72		0.0673322	0.0837635	-0.0755529	4.36759e-72		-0.0837634	-0.0673321
Arid1a	0.0750824	3.27665e-71		0.0668611	0.0832935	-0.0750823	3.27811e-71		-0.0832934	-0.066861
Pou2af1	0.0725133	1.57444e-66		0.064289	0.0807277	-0.0725132	1.57452e-66		-0.0807277	-0.064289
Tcf3	0.0724339	2.18382e-66		0.0642095	0.0806484	-0.0724338	2.18386e-66		-0.0806484	-0.0642095
Zfp398	0.0722187	5.28959e-66		0.0639941	0.0804335	-0.0722187	5.29007e-66		-0.0804335	-0.0639941
Tfap4	0.0708941	1.15677e-63		0.0626681	0.0791106	-0.0708942	1.15667e-63		-0.0791106	-0.0626681
Mga	0.0706002	3.77271e-63		0.0623738	0.078817	-0.0706002	3.77191e-63		-0.078817	-0.0623738
Taf12	0.0702771	1.37545e-62		0.0620503	0.0784943	-0.070277	1.37573e-62		-0.0784942	-0.0620503
Invs	0.0700237	3.77736e-62		0.0617967	0.0782412	-0.0700236	3.77853e-62		-0.0782411	-0.0617966
Myc	0.0686788	7.57382e-60		0.0604503	0.0768979	-0.0686788	7.57433e-60		-0.0768979	-0.0604503
Hdac10	0.0680928	7.38511e-59		0.0598637	0.0763126	-0.0680928	7.38511e-59		-0.0763126	-0.0598637
Max	0.067389	1.10891e-57		0.0591592	0.0756097	-0.067389	1.10907e-57		-0.0756097	-0.0591591
Sirt7	0.0668006	1.0452e-56		0.0585701	0.075022	-0.0668005	1.0455e-56		-0.0750219	-0.0585701
Aatf	0.0663608	5.51905e-56		0.0581298	0.0745827	-0.0663607	5.52007e-56		-0.0745826	-0.0581298
Ccnh	0.0642541	1.37003e-52		0.0560211	0.0724784	-0.064254	1.37055e-52		-0.0724783	-0.056021
Rab11b	0.0642541	1.37038e-52		0.056021	0.0724784	-0.064254	1.37068e-52		-0.0724783	-0.0560209
Spib	0.0639495	4.15506e-52		0.0557161	0.0721741	-0.0639495	4.15514e-52		-0.0721741	-0.0557161
Psmd10	0.0634793	2.279e-51		0.0552455	0.0717045	-0.0634793	2.27904e-51		-0.0717045	-0.0552455
Gtf3a	0.0627132	3.5513e-50		0.0544787	0.0709392	-0.0627131	3.55232e-50		-0.0709392	-0.0544786
Snrpb	0.0612828	5.4763e-48		0.0530468	0.0695104	-0.0612823	5.48594e-48		-0.0695099	-0.0530463
Limd1	0.061009	1.41721e-47		0.0527729	0.0692369	-0.061009	1.41718e-47		-0.0692369	-0.0527729
Irf3	0.0605861	6.10636e-47		0.0523496	0.0688145	-0.0605862	6.1056e-47		-0.0688145	-0.0523496
Ash1l	0.0598813	6.8107e-46		0.0516441	0.0681104	-0.0598811	6.81534e-46		-0.0681102	-0.0516439
Zfp292	0.057627	1.26221e-42		0.0493877	0.0658584	-0.0576271	1.26189e-42		-0.0658585	-0.0493878
Smarcb1	0.0567553	2.14339e-41		0.0485153	0.0649877	-0.0567553	2.14358e-41		-0.0649876	-0.0485153
Dido1	0.0556589	7.10717e-40		0.0474179	0.0638923	-0.055659	7.10539e-40		-0.0638924	-0.047418
Ruvbl2	0.0547766	1.13222e-38		0.0465348	0.0630108	-0.0547768	1.13145e-38		-0.0630111	-0.0465351
Polr3e	0.0547058	1.41089e-38		0.046464	0.0629402	-0.0547058	1.411e-38		-0.0629401	-0.046464
Nfic	0.0545391	2.36692e-38		0.0462972	0.0627736	-0.0545391	2.36703e-38		-0.0627736	-0.0462972
Bcl11a	0.0544968	2.69882e-38		0.0462548	0.0627313	-0.0544968	2.69878e-38		-0.0627313	-0.0462548
Pogk	0.0542984	4.98272e-38		0.0460563	0.0625331	-0.0542984	4.98331e-38		-0.0625331	-0.0460562
Aip	0.054084	9.64068e-38		0.0458417	0.062319	-0.0540839	9.64421e-38		-0.0623189	-0.0458416
Cnot8	0.0537011	3.11428e-37		0.0454585	0.0619364	-0.0537012	3.11392e-37		-0.0619365	-0.0454586
Ring1	0.0534005	7.77339e-37		0.0451577	0.0616361	-0.0534005	7.77494e-37		-0.0616361	-0.0451576
Pou6f1	0.0532886	1.09137e-36		0.0450456	0.0615243	-0.0532886	1.09147e-36		-0.0615243	-0.0450456
Ankrd10	0.0530361	2.33988e-36		0.044793	0.0612721	-0.0530361	2.34018e-36		-0.061272	-0.0447929
Rbbp7	0.0529682	2.87104e-36		0.044725	0.0612042	-0.0529683	2.8706e-36		-0.0612043	-0.0447251
Zdhhc6	0.0529471	3.05917e-36		0.0447039	0.0611832	-0.0529471	3.05946e-36		-0.0611831	-0.0447039
Foxk1	0.0526256	8.02493e-36		0.0443821	0.060862	-0.0526256	8.0251e-36		-0.060862	-0.0443821
Shprh	0.0520961	3.87958e-35		0.0438522	0.0603329	-0.0520961	3.87898e-35		-0.060333	-0.0438522
Ankra2	0.051772	1.0097e-34		0.0435278	0.0600091	-0.0517719	1.00994e-34		-0.0600091	-0.0435278
Mnat1	0.0510964	7.27643e-34		0.0428517	0.0593342	-0.0510964	7.27667e-34		-0.0593341	-0.0428517
Pax5	0.0509114	1.24393e-33		0.0426666	0.0591494	-0.0509114	1.24396e-33		-0.0591494	-0.0426666
Ash2l	0.0507731	1.85551e-33		0.0425281	0.0590111	-0.050773	1.85588e-33		-0.059011	-0.0425281
Ppargc1b	0.0505631	3.39661e-33		0.042318	0.0588014	-0.0505631	3.39695e-33		-0.0588013	-0.042318
Pura	0.0496313	4.82505e-32		0.0413855	0.0578704	-0.0496312	4.82609e-32		-0.0578703	-0.0413854
Mbd3	0.0494486	8.07266e-32		0.0412026	0.0576878	-0.0494486	8.07274e-32		-0.0576878	-0.0412026
Snai3	0.0494277	8.5596e-32		0.0411818	0.057667	-0.0494278	8.55924e-32		-0.057667	-0.0411818
Mef2b	0.0472659	3.26187e-29		0.0390184	0.055507	-0.0472659	3.26206e-29		-0.055507	-0.0390183
Mllt3	0.0468521	9.87359e-29		0.0386043	0.0550936	-0.046852	9.87504e-29		-0.0550935	-0.0386042
Rfxank	0.0462917	4.35757e-28		0.0380434	0.0545336	-0.0462916	4.35799e-28		-0.0545336	-0.0380434
Zfp386	0.0457815	1.65767e-27		0.0375329	0.0540238	-0.0457815	1.65772e-27		-0.0540238	-0.0375329
Fem1a	0.0456244	2.49369e-27		0.0373757	0.0538669	-0.0456244	2.49376e-27		-0.0538669	-0.0373757
Smarca4	0.0451098	9.41375e-27		0.0368607	0.0533527	-0.0451098	9.41262e-27		-0.0533527	-0.0368608
Etv3	0.044764	2.27894e-26		0.0365147	0.0530072	-0.044764	2.27883e-26		-0.0530072	-0.0365148
Ppp5c	0.0445631	3.79761e-26		0.0363137	0.0528065	-0.0445629	3.7997e-26		-0.0528062	-0.0363135
Keap1	0.0445424	4.00271e-26		0.0362929	0.0527857	-0.0445424	4.00224e-26		-0.0527858	-0.036293
Ifnar2	0.04432	7.02404e-26		0.0360704	0.0525635	-0.0443199	7.02543e-26		-0.0525634	-0.0360703
Zfp94	0.0439826	1.63959e-25		0.0357328	0.0522264	-0.0439826	1.63968e-25		-0.0522264	-0.0357328
Thra	0.0438779	2.13006e-25		0.0356281	0.0521218	-0.0438779	2.13021e-25		-0.0521218	-0.035628
Dnmt1	0.0432418	1.03135e-24		0.0349915	0.0514862	-0.0432419	1.0313e-24		-0.0514863	-0.0349916
Zfp143	0.0422524	1.14622e-23		0.0340015	0.0504976	-0.0422524	1.14622e-23		-0.0504976	-0.0340015
Gtf2h4	0.0421517	1.46008e-23		0.0339007	0.050397	-0.0421517	1.4601e-23		-0.0503969	-0.0339007
Atm	0.0421174	1.58547e-23		0.0338664	0.0503626	-0.0421174	1.5855e-23		-0.0503626	-0.0338664
Zfp277	0.0420205	1.99981e-23		0.0337694	0.0502658	-0.0420205	1.99974e-23		-0.0502658	-0.0337694
Zfp113	0.0419172	2.55979e-23		0.0336661	0.0501626	-0.0419172	2.55985e-23		-0.0501626	-0.0336661
Polr3d	0.0417763	3.58154e-23		0.0335251	0.0500218	-0.0417763	3.58171e-23		-0.0500218	-0.033525
Dbp	0.0416472	4.86731e-23		0.0333959	0.0498928	-0.0416471	4.86775e-23		-0.0498927	-0.0333958
Ruvbl1	0.0412844	1.14653e-22		0.0330329	0.0495303	-0.0412844	1.14672e-22		-0.0495303	-0.0330328
Cdk7	0.0410598	1.94159e-22		0.0328082	0.0493059	-0.0410598	1.94195e-22		-0.0493058	-0.0328081
Taf1b	0.0405893	5.80038e-22		0.0323374	0.0488358	-0.0405893	5.80127e-22		-0.0488357	-0.0323373
Lyl1	0.0392785	1.14614e-20		0.0310258	0.0475259	-0.0392785	1.1461e-20		-0.0475259	-0.0310258
Cebpz	0.0389966	2.14983e-20		0.0307437	0.0472442	-0.0389965	2.15026e-20		-0.0472441	-0.0307437
Mybbp1a	0.0388943	2.69833e-20		0.0306414	0.0471419	-0.0388942	2.69887e-20		-0.0471419	-0.0306413
Hcfc1	0.0387548	3.67474e-20		0.0305018	0.0470025	-0.0387547	3.67545e-20		-0.0470025	-0.0305017
Arid4a	0.03848	6.7315e-20		0.0302268	0.0467279	-0.0384799	6.73218e-20		-0.0467278	-0.0302267
Gcdh	0.0384448	7.27147e-20		0.0301916	0.0466927	-0.0384448	7.27141e-20		-0.0466928	-0.0301916
Rfx5	0.0368635	2.17314e-18		0.0286094	0.0451126	-0.0368635	2.17308e-18		-0.0451126	-0.0286094
L3mbtl2	0.0367984	2.49192e-18		0.0285443	0.0450475	-0.0367984	2.492e-18		-0.0450475	-0.0285443
Atf7	0.0366371	3.49455e-18		0.0283829	0.0448863	-0.036637	3.49484e-18		-0.0448863	-0.0283828
Pias1	0.0360569	1.16513e-17		0.0278024	0.0443065	-0.0360567	1.16557e-17		-0.0443063	-0.0278022
Asb8	0.0356536	2.66078e-17		0.0273989	0.0439035	-0.0356536	2.66099e-17		-0.0439035	-0.0273989
2810021J22Rik	0.0354289	4.19911e-17		0.0271741	0.0436789	-0.035429	4.19895e-17		-0.043679	-0.0271741
Hcls1	0.0353789	4.64627e-17		0.0271241	0.043629	-0.035379	4.64515e-17		-0.0436291	-0.0271242
Gtf2e1	0.0353551	4.8755e-17		0.0271002	0.0436051	-0.0353551	4.87539e-17		-0.0436051	-0.0271002
Nsd1	0.0348171	1.43388e-16		0.0265619	0.0430675	-0.0348171	1.43375e-16		-0.0430675	-0.026562
E2f4	0.0347173	1.74846e-16		0.0264621	0.0429677	-0.0347173	1.74847e-16		-0.0429677	-0.0264621
Hes6	0.0346685	1.92611e-16		0.0264132	0.042919	-0.0346684	1.92628e-16		-0.0429189	-0.0264132
Daxx	0.0342997	3.98496e-16		0.0260443	0.0425504	-0.0342996	3.9854e-16		-0.0425504	-0.0260442
Mta2	0.0342287	4.57961e-16		0.0259733	0.0424795	-0.0342286	4.58077e-16		-0.0424793	-0.0259731
Nr2c1	0.0335765	1.62208e-15		0.0253207	0.0418277	-0.0335765	1.62214e-15		-0.0418277	-0.0253207
Zfp110	0.0333985	2.2811e-15		0.0251427	0.0416498	-0.0333985	2.28135e-15		-0.0416498	-0.0251426
Taf6	0.0333438	2.53232e-15		0.0250879	0.0415951	-0.0333438	2.53262e-15		-0.0415951	-0.0250879
Lmo2	0.0331816	3.44822e-15		0.0249257	0.0414331	-0.0331816	3.44803e-15		-0.0414331	-0.0249257
Tle3	0.0330978	4.04205e-15		0.0248418	0.0413493	-0.0330978	4.04214e-15		-0.0413493	-0.0248418
Gtf2h2	0.033079	4.18901e-15		0.024823	0.0413305	-0.033079	4.18847e-15		-0.0413305	-0.024823
Ncoa5	0.0323805	1.55061e-14		0.0241242	0.0406324	-0.0323804	1.55077e-14		-0.0406324	-0.0241241
Scand1	0.0320304	2.95798e-14		0.0237739	0.0402825	-0.0320303	2.95827e-14		-0.0402824	-0.0237738
Mkl1	0.031781	4.6664e-14		0.0235243	0.0400332	-0.0317809	4.66693e-14		-0.0400332	-0.0235243
Smarca2	0.0311027	1.58421e-13		0.0228458	0.0393554	-0.0311028	1.58411e-13		-0.0393554	-0.0228458
Zfp426	0.0310963	1.60237e-13		0.0228394	0.039349	-0.0310963	1.60251e-13		-0.039349	-0.0228394
Irf2bp1	0.0305333	4.33395e-13		0.0222761	0.0387863	-0.0305333	4.33426e-13		-0.0387863	-0.0222761
Bbx	0.0303508	5.96143e-13		0.0220935	0.0386039	-0.0303506	5.96292e-13		-0.0386037	-0.0220934
Btf3	0.0303333	6.14601e-13		0.022076	0.0385864	-0.0303321	6.15829e-13		-0.0385852	-0.0220749
Zfp148	0.0303149	6.34602e-13		0.0220576	0.038568	-0.0303148	6.34701e-13		-0.0385679	-0.0220575
Zfp287	0.0301875	7.91616e-13		0.0219302	0.0384407	-0.0301875	7.91607e-13		-0.0384407	-0.0219302
Baz1b	0.0299768	1.13906e-12		0.0217193	0.0382301	-0.0299768	1.13906e-12		-0.0382301	-0.0217193
Plrg1	0.0297934	1.56008e-12		0.0215359	0.0380469	-0.0297934	1.56016e-12		-0.0380468	-0.0215359
Nfix	0.0294181	2.9533e-12		0.0211604	0.0376717	-0.0294181	2.95326e-12		-0.0376717	-0.0211604
Ppp2r1a	0.028944	6.53905e-12		0.0206862	0.0371979	-0.0289439	6.53968e-12		-0.0371978	-0.0206861
Ankhd1	0.0288556	7.57294e-12		0.0205977	0.0371096	-0.0288556	7.57278e-12		-0.0371096	-0.0205978
Mcm2	0.0287869	8.48594e-12		0.020529	0.0370409	-0.0287868	8.48706e-12		-0.0370408	-0.0205289
Pms1	0.0286382	1.08466e-11		0.0203803	0.0368923	-0.0286382	1.08472e-11		-0.0368923	-0.0203802
Taf3	0.0286179	1.12156e-11		0.0203599	0.036872	-0.0286179	1.12165e-11		-0.0368719	-0.0203599
Ppp1r10	0.0285238	1.30907e-11		0.0202658	0.0367779	-0.0285239	1.30896e-11		-0.036778	-0.0202658
Pfdn1	0.0284996	1.362e-11		0.0202416	0.0367538	-0.0284994	1.36244e-11		-0.0367536	-0.0202414
Arid3b	0.0283714	1.67975e-11		0.0201133	0.0366256	-0.0283713	1.68001e-11		-0.0366255	-0.0201132
Trerf1	0.0283548	1.72583e-11		0.0200967	0.036609	-0.0283548	1.72585e-11		-0.036609	-0.0200967
Polr3b	0.0283255	1.8102e-11		0.0200674	0.0365798	-0.0283255	1.81027e-11		-0.0365797	-0.0200674
Mllt1	0.0280933	2.63886e-11		0.0198351	0.0363476	-0.0280933	2.6388e-11		-0.0363477	-0.0198351
Dmrta1	0.0280656	2.75948e-11		0.0198074	0.03632	-0.0280656	2.75958e-11		-0.03632	-0.0198074
Asb3	0.0279882	3.12663e-11		0.0197299	0.0362426	-0.0279881	3.1268e-11		-0.0362426	-0.0197299
Tbp	0.0275785	6.02017e-11		0.0193201	0.0358331	-0.0275785	6.02024e-11		-0.0358331	-0.0193201
4933429H19Rik	0.0271028	1.27348e-10		0.0188442	0.0353577	-0.0271028	1.27349e-10		-0.0353576	-0.0188442
Polr2l	0.0263862	3.84473e-10		0.0181273	0.0346414	-0.0263861	3.84492e-10		-0.0346414	-0.0181273
Dmap1	0.0261029	5.90446e-10		0.0178439	0.0343582	-0.0261029	5.90452e-10		-0.0343582	-0.0178439
Phf12	0.02586	8.4995e-10		0.0176009	0.0341155	-0.02586	8.49974e-10		-0.0341155	-0.0176009
Ikbkg	0.0256705	1.12678e-09		0.0174114	0.0339261	-0.0256705	1.12682e-09		-0.033926	-0.0174114
Ddx54	0.0256516	1.15869e-09		0.0173925	0.0339072	-0.0256516	1.1588e-09		-0.0339072	-0.0173925
Tcf20	0.0253539	1.79684e-09		0.0170947	0.0336096	-0.0253538	1.79698e-09		-0.0336096	-0.0170946
Zfp39	0.0248538	3.71326e-09		0.0165944	0.0331098	-0.0248538	3.71333e-09		-0.0331098	-0.0165944
Hsbp1	0.0248123	3.9413e-09		0.0165529	0.0330683	-0.024812	3.94279e-09		-0.033068	-0.0165526
Cic	0.0244677	6.44187e-09		0.0162082	0.0327239	-0.0244677	6.44203e-09		-0.0327239	-0.0162082
Ppp1r13b	0.0243685	7.41235e-09		0.0161089	0.0326247	-0.0243684	7.4127e-09		-0.0326247	-0.0161089
Ctcf	0.0243285	7.8424e-09		0.0160689	0.0325847	-0.0243284	7.84313e-09		-0.0325847	-0.0160689
Klf7	0.0243056	8.09919e-09		0.016046	0.0325619	-0.0243056	8.09959e-09		-0.0325618	-0.016046
Taf1a	0.0240992	1.08177e-08		0.0158395	0.0323555	-0.0240991	1.08186e-08		-0.0323554	-0.0158395
Sirt6	0.0237675	1.71371e-08		0.0155077	0.032024	-0.0237675	1.71375e-08		-0.032024	-0.0155077
Sp2	0.0236901	1.90623e-08		0.0154303	0.0319466	-0.02369	1.90648e-08		-0.0319465	-0.0154302
Zfp467	0.0235686	2.25149e-08		0.0153088	0.0318252	-0.0235687	2.25144e-08		-0.0318252	-0.0153088
Hdac1	0.0234816	2.53555e-08		0.0152217	0.0317382	-0.0234816	2.53535e-08		-0.0317383	-0.0152218
Ankfy1	0.023332	3.10686e-08		0.0150721	0.0315887	-0.0233319	3.10704e-08		-0.0315886	-0.015072
Papola	0.0232246	3.5919e-08		0.0149647	0.0314814	-0.0232245	3.59245e-08		-0.0314812	-0.0149646
Mcm4	0.0232222	3.60366e-08		0.0149623	0.0314789	-0.0232223	3.60315e-08		-0.031479	-0.0149624
Irf7	0.0227364	6.89177e-08		0.0144764	0.0309934	-0.0227364	6.89196e-08		-0.0309934	-0.0144763
Trip4	0.0227015	7.21741e-08		0.0144414	0.0309584	-0.0227014	7.21765e-08		-0.0309584	-0.0144414
Zfp1	0.0223752	1.10681e-07		0.0141151	0.0306324	-0.0223753	1.10676e-07		-0.0306324	-0.0141151
Esr1	0.0222775	1.25673e-07		0.0140172	0.0305346	-0.0222775	1.25672e-07		-0.0305346	-0.0140172
Pdcd11	0.02191	2.01609e-07		0.0136497	0.0301673	-0.02191	2.01617e-07		-0.0301673	-0.0136497
Tcf19	0.0217204	2.56571e-07		0.01346	0.0299778	-0.0217202	2.56606e-07		-0.0299777	-0.0134599
Baz2a	0.0213612	4.02839e-07		0.0131007	0.0296188	-0.0213611	4.02877e-07		-0.0296187	-0.0131007
Zfp202	0.021185	5.01322e-07		0.0129245	0.0294427	-0.021185	5.0133e-07		-0.0294427	-0.0129245
Ncoa1	0.0211721	5.09422e-07		0.0129115	0.0294297	-0.0211721	5.09415e-07		-0.0294297	-0.0129116
Cdc5l	0.0207466	8.57658e-07		0.012486	0.0290044	-0.0207467	8.57607e-07		-0.0290045	-0.012486
Zfp35	0.0207118	8.94603e-07		0.0124512	0.0289697	-0.0207117	8.94688e-07		-0.0289696	-0.0124511
Dnmt3a	0.0206241	9.94695e-07		0.0123634	0.0288819	-0.020624	9.94714e-07		-0.0288819	-0.0123634
Zfp248	0.0203105	1.44796e-06		0.0120498	0.0285685	-0.0203105	1.44797e-06		-0.0285685	-0.0120498
Zfp41	0.0202622	1.53361e-06		0.0120014	0.0285202	-0.0202622	1.53362e-06		-0.0285202	-0.0120014
Ppp3cb	0.0202162	1.61947e-06		0.0119554	0.0284742	-0.0202162	1.61953e-06		-0.0284742	-0.0119554
Smarce1	0.0200264	2.02558e-06		0.0117655	0.0282845	-0.0200263	2.02569e-06		-0.0282844	-0.0117655
Elk4	0.0195636	3.4667e-06		0.0113026	0.0278219	-0.0195634	3.46727e-06		-0.0278217	-0.0113025
Taf6l	0.0192004	5.24209e-06		0.0109393	0.0274588	-0.0192003	5.24248e-06		-0.0274588	-0.0109393
Zfp239	0.01896	6.86546e-06		0.0106989	0.0272185	-0.01896	6.86522e-06		-0.0272186	-0.0106989
Creb1	0.0188382	7.86149e-06		0.0105771	0.0270968	-0.018838	7.86306e-06		-0.0270966	-0.0105769
Ctnnbl1	0.0188266	7.96376e-06		0.0105654	0.0270851	-0.0188266	7.96387e-06		-0.0270851	-0.0105654
A630089N07Rik	0.0187593	8.57878e-06		0.0104982	0.027018	-0.0187593	8.57893e-06		-0.0270179	-0.0104982
Zfp60	0.0186563	9.61039e-06		0.0103951	0.026915	-0.0186563	9.61069e-06		-0.0269149	-0.0103951
Tsg101	0.0186081	1.0133e-05		0.0103469	0.0268667	-0.0186082	1.01322e-05		-0.0268668	-0.010347
Zfp2	0.018319	1.38819e-05		0.0100577	0.0265778	-0.018319	1.38818e-05		-0.0265778	-0.0100577
E2f6	0.0182217	1.54181e-05		0.00996039	0.0264805	-0.0182217	1.5418e-05		-0.0264805	-0.0099604
Jun	0.0181829	1.6074e-05		0.00992162	0.0264417	-0.0181829	1.6075e-05		-0.0264417	-0.00992156
Mllt10	0.018143	1.67777e-05		0.00988166	0.0264018	-0.0181429	1.67792e-05		-0.0264017	-0.00988158
Polr2b	0.0180805	1.79375e-05		0.00981917	0.0263394	-0.0180805	1.79373e-05		-0.0263394	-0.00981918
Zfp354c	0.0180629	1.82785e-05		0.00980153	0.0263217	-0.0180628	1.82788e-05		-0.0263217	-0.00980152
Gmeb1	0.0179748	2.00744e-05		0.0097135	0.0262337	-0.0179749	2.00741e-05		-0.0262338	-0.00971352
Ubtf	0.0178882	2.20064e-05		0.00962681	0.0261471	-0.0178882	2.2005e-05		-0.0261472	-0.00962687
Pou2f1	0.0178066	2.39862e-05		0.00954518	0.0260655	-0.0178066	2.39866e-05		-0.0260655	-0.00954517
Zfp617	0.0177706	2.4912e-05		0.00950919	0.0260296	-0.0177706	2.49121e-05		-0.0260296	-0.00950919
Thrap3	0.0174322	3.54482e-05		0.00917073	0.0256913	-0.0174321	3.54513e-05		-0.0256912	-0.00917065
Mllt6	0.0173589	3.82303e-05		0.00909745	0.0256181	-0.0173588	3.82338e-05		-0.025618	-0.00909736
Znrd1	0.0173275	3.94875e-05		0.00906598	0.0255866	-0.0173272	3.94977e-05		-0.0255864	-0.00906573
Scmh1	0.0172803	4.14483e-05		0.00901875	0.0255394	-0.0172803	4.14469e-05		-0.0255394	-0.00901879
Nfatc1	0.0171528	4.72104e-05		0.00889132	0.025412	-0.0171529	4.72097e-05		-0.0254121	-0.00889133
Zhx1	0.0171503	4.73355e-05		0.00888872	0.0254094	-0.0171501	4.73406e-05		-0.0254093	-0.00888861
Taf1c	0.0170069	5.47447e-05		0.00874531	0.0252661	-0.0170069	5.47444e-05		-0.0252661	-0.00874531
Cops5	0.016971	5.67621e-05		0.00870945	0.0252303	-0.016971	5.6766e-05		-0.0252302	-0.00870938
Nfx1	0.0169339	5.89235e-05		0.00867235	0.0251932	-0.016934	5.8921e-05		-0.0251932	-0.00867239
Creb3l1	0.0162773	0.000112793		0.00801557	0.0245368	-0.0162773	0.000112796		-0.0245367	-0.00801554
Zfp93	0.0162529	0.000115498		0.00799115	0.0245124	-0.0162529	0.000115498		-0.0245124	-0.00799114
Homez	0.0162141	0.000119918		0.00795237	0.0244736	-0.0162141	0.000119921		-0.0244736	-0.00795235
Men1	0.0160628	0.00013875		0.00780101	0.0243223	-0.0160628	0.000138748		-0.0243223	-0.00780102
Esrra	0.0159234	0.00015853		0.00766158	0.024183	-0.0159233	0.000158536		-0.0241829	-0.00766154
Hdac3	0.0155037	0.000235305		0.00724184	0.0237634	-0.0155037	0.000235304		-0.0237635	-0.00724184
Pknox1	0.0152086	0.000308881		0.0069467	0.0234685	-0.0152085	0.000308914		-0.0234683	-0.00694658
Elf2	0.0148143	0.000441109		0.00655231	0.0230743	-0.0148143	0.000441127		-0.0230742	-0.00655227
Ighmbp2	0.0146572	0.000507228		0.00639518	0.0229172	-0.0146572	0.000507221		-0.0229172	-0.0063952
Zbtb3	0.0145335	0.000565662		0.00627147	0.0227936	-0.0145335	0.000565666		-0.0227936	-0.00627147
Tgfb1i1	0.0144719	0.000597044		0.00620987	0.022732	-0.0144719	0.000597047		-0.022732	-0.00620987
Ncor1	0.0141359	0.000798715		0.00587382	0.0223961	-0.014136	0.000798654		-0.0223962	-0.00587391
Msc	0.0140934	0.000828317		0.0058313	0.0223536	-0.0140934	0.0008283		-0.0223536	-0.00583133
Creb3	0.0140694	0.000845452		0.00580733	0.0223296	-0.0140695	0.000845431		-0.0223297	-0.00580736
Ehf	0.0140047	0.000893417		0.00574256	0.0222649	-0.0140047	0.000893403		-0.0222649	-0.00574257
Sh3d19	0.0138702	0.00100116		0.00560806	0.0221305	-0.0138702	0.00100117		-0.0221305	-0.00560805
Carf	0.0137331	0.00112328		0.00547096	0.0219934	-0.0137331	0.0011233		-0.0219934	-0.00547094
Nr6a1	0.0137095	0.00114564		0.00544736	0.0219698	-0.0137095	0.00114563		-0.0219698	-0.00544737
E2f2	0.0136971	0.00115761		0.0054349	0.0219574	-0.0136971	0.00115761		-0.0219574	-0.00543489
Hes5	0.0136367	0.00121725		0.00537454	0.0218971	-0.0136367	0.00121724		-0.0218971	-0.00537454
Pml	0.0135785	0.00127746		0.00531632	0.0218389	-0.0135784	0.00127756		-0.0218388	-0.00531622
Zmynd11	0.0135292	0.00133057		0.00526702	0.0217896	-0.0135292	0.00133062		-0.0217895	-0.00526698
Zfp109	0.0135118	0.00134983		0.00524959	0.0217722	-0.0135118	0.00134983		-0.0217722	-0.0052496
Rnps1	0.0133508	0.00154032		0.00508858	0.0216112	-0.0133508	0.0015404		-0.0216112	-0.00508852
Preb	0.0132242	0.00170727		0.00496191	0.0214846	-0.013224	0.00170747		-0.0214845	-0.00496177
Hoxa7	0.0132088	0.00172864		0.00494652	0.0214692	-0.0132088	0.00172865		-0.0214692	-0.00494652
Ptges2	0.0130529	0.00195958		0.00479058	0.0213133	-0.0130528	0.00195973		-0.0213133	-0.00479049
Helz	0.0127296	0.00253111		0.00446726	0.0209902	-0.0127294	0.00253138		-0.02099	-0.00446712
Zfp612	0.0126844	0.00262204		0.00442212	0.020945	-0.0126844	0.00262206		-0.020945	-0.00442211
Zfp59	0.0126009	0.00279823		0.00433859	0.0208615	-0.0126009	0.00279825		-0.0208615	-0.00433858
Ppargc1a	0.0125519	0.00290659		0.00428957	0.0208125	-0.0125519	0.00290659		-0.0208125	-0.00428957
Ncoa4	0.0122807	0.00357863		0.00401828	0.0205414	-0.0122806	0.00357875		-0.0205413	-0.00401823
Rxrb	0.0122323	0.00371233		0.00396991	0.020493	-0.0122323	0.0037124		-0.020493	-0.00396989
Sra1	0.0121031	0.00409207		0.0038407	0.0203639	-0.012103	0.00409244		-0.0203637	-0.00384058
Pou4f1	0.0120707	0.00419273		0.00380828	0.0203315	-0.0120707	0.00419275		-0.0203314	-0.00380827
Basp1	0.0118885	0.00480154		0.00362603	0.0201493	-0.0118886	0.00480123		-0.0201494	-0.00362612
Nfatc2ip	0.0118045	0.00510792		0.0035421	0.0200654	-0.0118046	0.00510771		-0.0200654	-0.00354216
Hhex	0.0117997	0.00512626		0.00353722	0.0200605	-0.0117997	0.00512622		-0.0200605	-0.00353723
Ccnt2	0.0117469	0.00532865		0.00348441	0.0200077	-0.0117468	0.00532878		-0.0200077	-0.00348438
Polr3h	0.0116758	0.00561254		0.00341331	0.0199366	-0.0116757	0.00561279		-0.0199366	-0.00341325
Ppp1r12b	0.011655	0.00569808		0.00339252	0.0199159	-0.011655	0.00569809		-0.0199159	-0.00339252
Runx3	0.0116291	0.00580642		0.0033666	0.0198899	-0.011629	0.00580686		-0.0198898	-0.00336649
Zfp90	0.0115493	0.0061515		0.00328682	0.0198102	-0.0115493	0.00615147		-0.0198102	-0.00328683
Zfp180	0.0114964	0.00639034		0.00323393	0.0197573	-0.0114965	0.00639017		-0.0197574	-0.00323397
Bcor	0.011474	0.00649388		0.00321156	0.019735	-0.011474	0.00649422		-0.0197349	-0.00321148
Ascl3	0.0114493	0.00661019		0.0031868	0.0197102	-0.0114493	0.0066102		-0.0197102	-0.0031868
Cbx2	0.0113778	0.00695683		0.00311527	0.0196387	-0.0113778	0.00695689		-0.0196387	-0.00311526
Tmpo	0.0110164	0.00897025		0.0027539	0.0192775	-0.0110164	0.00897075		-0.0192774	-0.00275382
Tfdp1	0.0108179	0.0102852		0.00255536	0.019079	-0.010818	0.0102847		-0.0190791	-0.00255543
Hoxb4	0.0107698	0.0106287		0.00250723	0.0190309	-0.0107698	0.0106287		-0.0190309	-0.00250722
Psmc3	0.0107554	0.0107334		0.00249283	0.0190165	-0.0107555	0.0107328		-0.0190166	-0.00249291
Gtf2e2	0.0106183	0.0117774		0.00235575	0.0188795	-0.0106184	0.0117769		-0.0188795	-0.00235582
Hspb9	0.010579	0.0120932		0.00231641	0.0188401	-0.010579	0.0120932		-0.0188401	-0.0023164
Zik1	0.010537	0.0124386		0.00227441	0.0187982	-0.010537	0.0124386		-0.0187982	-0.00227441
Xab2	0.0104706	0.0130028		0.00220798	0.0187317	-0.0104705	0.0130033		-0.0187317	-0.00220791
Hmga1	0.0104535	0.0131516		0.00219087	0.0187147	-0.0104535	0.0131518		-0.0187146	-0.00219086
Rfx3	0.0104533	0.0131529		0.00219073	0.0187145	-0.0104534	0.0131524		-0.0187146	-0.00219079
Asb2	0.01044	0.0132704		0.00217735	0.0187011	-0.01044	0.0132704		-0.0187011	-0.00217735
Polrmt	0.0104312	0.0133481		0.00216857	0.0186924	-0.0104311	0.0133485		-0.0186923	-0.00216852
Atf7ip	0.0103199	0.0143674		0.00205726	0.0185811	-0.0103198	0.0143678		-0.018581	-0.00205722
Prdm16	0.00992859	0.0185167		0.00166593	0.0181899	-0.00992855	0.0185172		-0.0181898	-0.00166589
Zfp111	0.00968519	0.021597		0.00142251	0.0179465	-0.0096852	0.0215969		-0.0179466	-0.00142252
Sin3a	0.00957926	0.0230713		0.00131657	0.0178406	-0.00957923	0.0230717		-0.0178406	-0.00131654
Stag1	0.00952282	0.0238918		0.00126013	0.0177842	-0.00952277	0.0238926		-0.0177842	-0.00126008
Nr1h3	0.00947229	0.0246478		0.00120959	0.0177337	-0.00947229	0.0246479		-0.0177337	-0.00120959
Lhx5	0.00927168	0.0278574		0.00100897	0.0175331	-0.00927168	0.0278574		-0.0175331	-0.00100897
Stat6	0.00917007	0.0296162		0.000907348	0.0174315	-0.00916994	0.0296186		-0.0174314	-0.000907213
Sall2	0.00916666	0.0296768		0.000903939	0.0174281	-0.00916665	0.029677		-0.0174281	-0.00090393
Mcm6	0.00915815	0.0298287		0.000895427	0.0174196	-0.00915815	0.0298287		-0.0174196	-0.000895429
Polr2c	0.00914883	0.0299957		0.000886105	0.0174103	-0.00914879	0.0299965		-0.0174103	-0.000886064
Zcchc8	0.00895541	0.0336481		0.000692669	0.0172169	-0.00895539	0.0336484		-0.0172169	-0.000692654
Ddx20	0.00887856	0.0352014		0.000615813	0.0171401	-0.00887857	0.0352013		-0.0171401	-0.00061582
Rabl3	0.00850085	0.0437544		0.000238079	0.0167625	-0.00850083	0.0437549		-0.0167624	-0.000238061
Psmc5	0.0084919	0.0439767		0.000229127	0.0167535	-0.00849175	0.0439805		-0.0167534	-0.000228975
Mcm7	0.00844702	0.0451059		0.00018424	0.0167086	-0.00844691	0.0451086		-0.0167085	-0.000184136
5830417I10Rik	0.00841389	0.0459548		0.000151114	0.0166755	-0.0084139	0.0459546		-0.0166755	-0.000151122
Tead2	0.00838514	0.0467027		0.000122356	0.0166468	-0.00838514	0.0467027		-0.0166468	-0.000122356
Khdrbs1	0.00835502	0.047497		9.2231e-05	0.0166167	-0.00835487	0.047501		-0.0166165	-9.20809e-05
Spic	0.00829663	0.049069		3.38439e-05	0.0165583	-0.00829664	0.0490687		-0.0165583	-3.38532e-05
Tead4	0.00823067	0.0508974		-3.2125e-05	0.0164923	-0.00823067	0.0508975		-0.0164923	3.21281e-05
BC024063	0.00821906	0.051225		-4.37337e-05	0.0164807	-0.00821905	0.0512251		-0.0164807	4.37389e-05
Nfia	0.00821552	0.0513251		-4.72693e-05	0.0164772	-0.00821554	0.0513247		-0.0164772	4.72565e-05
Mcm3	0.00816173	0.0528689		-0.00010107	0.0164234	-0.00816167	0.0528706		-0.0164234	0.000101128
Phf8	0.00812094	0.0540652		-0.000141865	0.0163826	-0.00812096	0.0540644		-0.0163827	0.000141838
Rbl1	0.00809468	0.0548471		-0.000168125	0.0163564	-0.00809469	0.0548469		-0.0163564	0.000168116
Cdkn2a	0.00804525	0.0563446		-0.000217554	0.016307	-0.00804529	0.0563435		-0.016307	0.000217517
Sp1	0.00798423	0.0582403		-0.000278582	0.0162459	-0.00798424	0.05824		-0.016246	0.000278571
Mecp2	0.00787895	0.061635		-0.000383863	0.0161407	-0.00787896	0.0616348		-0.0161407	0.000383857
Snapc4	0.00781368	0.0638211		-0.000449144	0.0160754	-0.00781367	0.0638213		-0.0160754	0.000449151
Zfp108	0.00779022	0.064622		-0.0004726	0.016052	-0.00779022	0.0646221		-0.016052	0.000472603
Ncoa6	0.00768459	0.0683325		-0.000578235	0.0159464	-0.00768455	0.0683341		-0.0159463	0.000578279
Hoxc9	0.00753275	0.0739716		-0.000730084	0.0157946	-0.00753275	0.0739716		-0.0157946	0.000730084
Gata1	0.00750336	0.075106		-0.00075948	0.0157652	-0.00750336	0.0751059		-0.0157652	0.000759479
Rarg	0.00732166	0.0824372		-0.000941185	0.0155835	-0.00732165	0.0824379		-0.0155835	0.000941201
Hoxd9	0.00731897	0.0825499		-0.000943874	0.0155808	-0.00731897	0.08255		-0.0155808	0.000943876
Chgb	0.00724937	0.0855108		-0.00101348	0.0155112	-0.00724937	0.0855109		-0.0155112	0.00101348
Zfp82	0.00702883	0.0954639		-0.00123403	0.0152907	-0.0070288	0.0954652		-0.0152907	0.00123406
Tcf12	0.0070186	0.0959475		-0.00124427	0.0152805	-0.00701848	0.0959528		-0.0152804	0.00124438
Dbx2	0.00692681	0.100372		-0.00133605	0.0151887	-0.00692681	0.100372		-0.0151887	0.00133605
Setbp1	0.00686993	0.103194		-0.00139294	0.0151319	-0.00686992	0.103195		-0.0151319	0.00139295
Sox4	0.00685905	0.103741		-0.00140382	0.015121	-0.00685905	0.103741		-0.015121	0.00140382
Ascl2	0.00681463	0.105999		-0.00144825	0.0150766	-0.00681463	0.105999		-0.0150766	0.00144825
Hoxc6	0.00650552	0.122802		-0.00175736	0.0147675	-0.00650552	0.122802		-0.0147675	0.00175736
Gcm2	0.00649408	0.123461		-0.0017688	0.0147561	-0.00649408	0.123461		-0.0147561	0.00176881
Sox30	0.00646983	0.124869		-0.00179306	0.0147318	-0.00646983	0.124869		-0.0147318	0.00179306
Sec14l2	0.00646741	0.12501		-0.00179548	0.0147294	-0.00646741	0.12501		-0.0147294	0.00179548
Hnf4g	0.00638385	0.129961		-0.00187904	0.0146459	-0.00638385	0.129961		-0.0146459	0.00187904
Tardbp	0.00637088	0.130742		-0.00189201	0.0146329	-0.00637088	0.130742		-0.0146329	0.00189201
Elf4	0.00631057	0.134425		-0.00195232	0.0145726	-0.00631051	0.134429		-0.0145725	0.00195238
Pax9	0.00628325	0.13612		-0.00197964	0.0145453	-0.00628325	0.13612		-0.0145453	0.00197964
Arid5b	0.00606805	0.150052		-0.00219485	0.0143301	-0.00606801	0.150055		-0.0143301	0.00219489
Taf5l	0.00604956	0.151298		-0.00221334	0.0143116	-0.00604951	0.151301		-0.0143116	0.00221339
Aire	0.00602951	0.152658		-0.00223339	0.0142916	-0.00602952	0.152657		-0.0142916	0.00223339
Hsf4	0.00601811	0.153435		-0.0022448	0.0142802	-0.00601811	0.153435		-0.0142802	0.00224479
Nfyb	0.00589438	0.162067		-0.00236852	0.0141565	-0.00589443	0.162064		-0.0141565	0.00236848
Mtf2	0.00579675	0.169133		-0.00246616	0.0140589	-0.00579665	0.16914		-0.0140588	0.00246626
Mapk1	0.00568144	0.177774		-0.00258148	0.0139436	-0.00568147	0.177772		-0.0139436	0.00258145
Pla2g6	0.00567277	0.178436		-0.00259014	0.0139349	-0.00567278	0.178436		-0.0139349	0.00259014
Thrb	0.00558415	0.185316		-0.00267877	0.0138463	-0.00558414	0.185317		-0.0138463	0.00267877
Klf12	0.00550095	0.191951		-0.00276197	0.0137631	-0.00550095	0.191951		-0.0137631	0.00276196
Sp6	0.00542278	0.198343		-0.00284014	0.013685	-0.00542276	0.198345		-0.0136849	0.00284016
Zfp319	0.00533255	0.205913		-0.00293037	0.0135947	-0.00533254	0.205914		-0.0135947	0.00293038
Hoxa3	0.00533069	0.206071		-0.00293223	0.0135929	-0.00533069	0.206071		-0.0135929	0.00293223
Foxl1	0.00528492	0.209992		-0.002978	0.0135471	-0.00528493	0.209992		-0.0135471	0.00297799
Gata6	0.00520724	0.216771		-0.00305568	0.0134695	-0.00520724	0.216771		-0.0134695	0.00305568
Dpf3	0.00519848	0.217546		-0.00306445	0.0134607	-0.00519848	0.217546		-0.0134607	0.00306444
Hoxb13	0.00518565	0.218683		-0.00307727	0.0134479	-0.00518565	0.218683		-0.0134479	0.00307727
Rarb	0.00508165	0.228061		-0.00318128	0.0133439	-0.00508165	0.228061		-0.0133439	0.00318127
Polr2k	0.00500899	0.234781		-0.00325394	0.0132712	-0.00500898	0.234782		-0.0132712	0.00325395
Foxn2	0.00499856	0.235757		-0.00326437	0.0132608	-0.00499851	0.235761		-0.0132608	0.00326441
Nfe2l3	0.00489674	0.245436		-0.00336619	0.013159	-0.00489676	0.245433		-0.013159	0.00336616
Zfp597	0.00482207	0.252708		-0.00344085	0.0130843	-0.00482206	0.25271		-0.0130843	0.00344087
Rai1	0.00479602	0.255281		-0.00346691	0.0130583	-0.00479596	0.255286		-0.0130582	0.00346697
Lhx3	0.00468852	0.266088		-0.00357441	0.0129508	-0.00468852	0.266088		-0.0129508	0.00357441
Hivep3	0.00467983	0.266975		-0.0035831	0.0129421	-0.00467984	0.266975		-0.0129421	0.00358309
9130019O22Rik	0.00463908	0.271162		-0.00362385	0.0129014	-0.00463909	0.271161		-0.0129014	0.00362384
Lrrc6	0.00463275	0.271817		-0.00363018	0.012895	-0.00463275	0.271817		-0.012895	0.00363018
Hes2	0.0046125	0.273918		-0.00365043	0.0128748	-0.0046125	0.273918		-0.0128748	0.00365043
Ankrd2	0.00458782	0.276494		-0.00367511	0.0128501	-0.00458782	0.276494		-0.0128501	0.00367511
Hoxa1	0.00456974	0.278391		-0.00369319	0.012832	-0.00456974	0.278391		-0.012832	0.00369319
Gata5	0.00456866	0.278504		-0.00369427	0.012831	-0.00456866	0.278504		-0.012831	0.00369427
Crx	0.00456685	0.278695		-0.00369608	0.0128292	-0.00456685	0.278695		-0.0128292	0.00369608
Olig1	0.00455755	0.279675		-0.00370539	0.0128199	-0.00455754	0.279675		-0.0128199	0.00370539
Ebf3	0.00455171	0.280292		-0.00371122	0.012814	-0.0045517	0.280292		-0.012814	0.00371123
Nkx1-2	0.00453935	0.281599		-0.00372358	0.0128017	-0.00453935	0.281599		-0.0128017	0.00372358
Hoxc5	0.00453361	0.282208		-0.00372932	0.0127959	-0.00453361	0.282209		-0.0127959	0.00372932
Hoxb2	0.00452941	0.282655		-0.00373352	0.0127917	-0.00452941	0.282655		-0.0127917	0.00373352
Hdac8	0.00452351	0.283282		-0.00373942	0.0127858	-0.00452347	0.283286		-0.0127858	0.00373946
Lmx1b	0.00450885	0.284845		-0.00375408	0.0127712	-0.00450885	0.284845		-0.0127712	0.00375408
Esrrg	0.00450564	0.285188		-0.00375729	0.012768	-0.00450564	0.285188		-0.012768	0.00375729
Cbx8	0.00440622	0.295951		-0.00385671	0.0126686	-0.0044062	0.295953		-0.0126685	0.00385673
Zfp282	0.00428059	0.309937		-0.00398234	0.0125429	-0.00428059	0.309937		-0.0125429	0.00398234
Glrp1	0.00422026	0.316806		-0.00404267	0.0124826	-0.00422025	0.316806		-0.0124826	0.00404268
Gfi1b	0.00421641	0.317247		-0.00404652	0.0124788	-0.00421641	0.317247		-0.0124788	0.00404652
Taf11	0.00416006	0.323758		-0.00410287	0.0124224	-0.00415992	0.323774		-0.0124223	0.00410301
Nkd2	0.00413843	0.32628		-0.0041245	0.0124008	-0.00413843	0.32628		-0.0124008	0.0041245
Deaf1	0.00411095	0.329503		-0.00415198	0.0123733	-0.00411092	0.329507		-0.0123733	0.00415201
Nr1h4	0.00378488	0.369307		-0.00447805	0.0120473	-0.00378488	0.369307		-0.0120473	0.00447805
Snapc2	0.00374994	0.373743		-0.00451299	0.0120124	-0.00374993	0.373744		-0.0120124	0.004513
Lhx1	0.00374532	0.374332		-0.00451761	0.0120077	-0.00374533	0.374332		-0.0120077	0.00451761
6720489N17Rik	0.00369051	0.381364		-0.00457242	0.0119529	-0.00369052	0.381362		-0.0119529	0.00457241
Tbx1	0.00368437	0.382156		-0.00457856	0.0119468	-0.00368438	0.382155		-0.0119468	0.00457855
Musk	0.00340323	0.419526		-0.0048597	0.0116657	-0.00340323	0.419527		-0.0116657	0.0048597
Pax6	0.00334832	0.427068		-0.00491461	0.0116108	-0.00334831	0.427069		-0.0116108	0.00491461
Lhx6	0.00329299	0.434746		-0.00496993	0.0115555	-0.003293	0.434746		-0.0115555	0.00496993
Pou3f2	0.00324968	0.440813		-0.00501324	0.0115122	-0.00324968	0.440813		-0.0115122	0.00501325
Onecut3	0.00324934	0.44086		-0.00501358	0.0115118	-0.00324934	0.44086		-0.0115118	0.00501358
Xrcc3	0.0032154	0.445648		-0.00504752	0.0114779	-0.0032154	0.445648		-0.0114779	0.00504752
Tcerg1	0.00320826	0.44666		-0.00505467	0.0114707	-0.00320822	0.446666		-0.0114707	0.00505471
Creb3l4	0.00319978	0.447862		-0.00506315	0.0114623	-0.00319978	0.447862		-0.0114623	0.00506314
Tlx2	0.00318154	0.450454		-0.00508139	0.011444	-0.00318155	0.450453		-0.011444	0.00508137
Elavl2	0.00306019	0.467916		-0.00520273	0.0113227	-0.00306019	0.467916		-0.0113227	0.00520273
Vsx1	0.00299803	0.477004		-0.00526489	0.0112605	-0.00299803	0.477004		-0.0112605	0.00526489
Fmnl2	0.00299468	0.477496		-0.00526824	0.0112572	-0.0029947	0.477493		-0.0112572	0.00526822
Mcm5	0.00297504	0.48039		-0.00528788	0.0112376	-0.00297484	0.48042		-0.0112374	0.00528808
Zfp275	0.00292675	0.487544		-0.00533617	0.0111893	-0.00292673	0.487546		-0.0111893	0.00533619
Enpp2	0.00291127	0.489849		-0.00535165	0.0111738	-0.00291126	0.489849		-0.0111738	0.00535166
Hoxc8	0.00290657	0.490549		-0.00535635	0.0111691	-0.00290657	0.490549		-0.0111691	0.00535635
Sp7	0.00288501	0.493773		-0.00537791	0.0111475	-0.00288501	0.493773		-0.0111475	0.00537791
Nfyc	0.0028796	0.494582		-0.00538331	0.0111421	-0.00287957	0.494587		-0.0111421	0.00538335
Gtf2h1	0.00287371	0.495466		-0.00538921	0.0111362	-0.00287372	0.495464		-0.0111362	0.0053892
Tceal1	0.00285276	0.498615		-0.00541016	0.0111153	-0.00285276	0.498614		-0.0111153	0.00541015
Npas2	0.00277916	0.509758		-0.00548375	0.0110417	-0.00277917	0.509758		-0.0110417	0.00548375
Hesx1	0.00277153	0.510922		-0.00549139	0.0110341	-0.0027715	0.510925		-0.011034	0.00549141
Zfp334	0.00274783	0.514541		-0.00551508	0.0110104	-0.00274783	0.514541		-0.0110104	0.00551508
Obox5	0.00269249	0.523047		-0.00557042	0.010955	-0.00269249	0.523047		-0.010955	0.00557042
1700020N01Rik	0.00266365	0.527508		-0.00559926	0.0109262	-0.00266365	0.527508		-0.0109262	0.00559926
Esrrb	0.00257025	0.542087		-0.00569266	0.0108328	-0.00257026	0.542086		-0.0108328	0.00569266
Cdkn2d	0.0025287	0.548636		-0.00573421	0.0107913	-0.00252869	0.548639		-0.0107913	0.00573422
2410141K09Rik	0.00252542	0.549156		-0.00573749	0.010788	-0.00252542	0.549156		-0.010788	0.00573749
Isl1	0.00241999	0.565955		-0.00584291	0.0106826	-0.00241999	0.565955		-0.0106826	0.00584291
Msx2	0.00241715	0.566411		-0.00584575	0.0106797	-0.00241715	0.566411		-0.0106797	0.00584576
Nkx6-1	0.00225536	0.592672		-0.00600755	0.010518	-0.00225535	0.592673		-0.0105179	0.00600755
Zfp235	0.00222976	0.596878		-0.00603315	0.0104924	-0.00222972	0.596884		-0.0104923	0.00603318
Phtf1	0.00220205	0.601445		-0.00606085	0.0104647	-0.00220201	0.601453		-0.0104646	0.0060609
Nudt12	0.00218701	0.603931		-0.00607589	0.0104496	-0.00218702	0.60393		-0.0104496	0.00607588
Hoxb1	0.00214523	0.61086		-0.00611767	0.0104078	-0.00214524	0.61086		-0.0104078	0.00611766
Zfp128	0.00209612	0.61905		-0.00616678	0.0103587	-0.00209613	0.619049		-0.0103587	0.00616677
Zdhhc16	0.00185773	0.659467		-0.00640516	0.0101204	-0.00185774	0.659464		-0.0101204	0.00640515
Mcm8	0.00185679	0.659628		-0.0064061	0.0101194	-0.00185678	0.659629		-0.0101194	0.00640611
Foxf2	0.00180022	0.669372		-0.00646266	0.0100629	-0.00180022	0.669372		-0.0100629	0.00646266
Sncaip	0.00178705	0.671649		-0.00647583	0.0100497	-0.00178705	0.671649		-0.0100497	0.00647583
Npas3	0.00177383	0.673938		-0.00648906	0.0100365	-0.00177382	0.673939		-0.0100365	0.00648906
Zfp46	0.00167085	0.691868		-0.00659204	0.0099335	-0.00167086	0.691865		-0.00993351	0.00659202
Hoxb7	0.00166209	0.6934		-0.00660079	0.00992475	-0.00166209	0.6934		-0.00992475	0.00660079
Wt1	0.00165989	0.693786		-0.006603	0.00992254	-0.00165989	0.693786		-0.00992254	0.006603
Nr2e1	0.00152813	0.717002		-0.00673475	0.00979079	-0.00152812	0.717002		-0.00979079	0.00673475
Hdac9	0.00151294	0.719694		-0.00674993	0.00977561	-0.00151293	0.719696		-0.0097756	0.00674994
Rfx2	0.0015054	0.721034		-0.00675748	0.00976807	-0.00150538	0.721037		-0.00976805	0.0067575
Pax2	0.00143325	0.733883		-0.00682962	0.00969593	-0.00143325	0.733883		-0.00969593	0.00682962
Zfp40	0.00142196	0.735901		-0.00684091	0.00968464	-0.00142194	0.735904		-0.00968462	0.00684093
Ezh1	0.00140282	0.739325		-0.00686005	0.0096655	-0.00140278	0.739333		-0.00966546	0.00686009
Irf1	0.0013057	0.756782		-0.00695717	0.00956838	-0.00130558	0.756803		-0.00956827	0.00695728
Nr3c2	0.0011985	0.776195		-0.00706436	0.00946119	-0.00119849	0.776195		-0.00946119	0.00706437
Foxp2	0.00115448	0.784206		-0.00710837	0.00941719	-0.00115447	0.784208		-0.00941717	0.00710839
Hoxd8	0.00115263	0.784545		-0.00711023	0.00941533	-0.00115262	0.784545		-0.00941533	0.00711023
Pou3f3	0.00111616	0.7912		-0.00714669	0.00937887	-0.00111616	0.7912		-0.00937887	0.00714669
Carm1	0.00111232	0.791903		-0.00715053	0.00937503	-0.00111232	0.791903		-0.00937502	0.00715054
Zfp61	0.00107872	0.79805		-0.00718413	0.00934143	-0.00107873	0.798049		-0.00934144	0.00718412
Sox21	0.00107602	0.798545		-0.00718683	0.00933873	-0.00107602	0.798545		-0.00933873	0.00718683
Gtf2f2	0.00104988	0.803337		-0.00721297	0.00931259	-0.00104997	0.803322		-0.00931268	0.00721289
Tbx2	0.00104307	0.804587		-0.00721978	0.00930578	-0.00104307	0.804588		-0.00930578	0.00721978
Tcea2	0.00102922	0.80713		-0.00723363	0.00929194	-0.00102921	0.807133		-0.00929192	0.00723365
Zfp553	0.00100514	0.811557		-0.00725771	0.00926786	-0.00100514	0.811558		-0.00926785	0.00725772
Ppara	0.00100239	0.812064		-0.00726046	0.0092651	-0.00100238	0.812066		-0.00926509	0.00726048
Polr2i	0.00095205	0.821338		-0.0073108	0.00921477	-0.000951931	0.82136		-0.00921465	0.00731092
Prrxl1	0.000880775	0.834512		-0.00738207	0.0091435	-0.000880776	0.834512		-0.0091435	0.00738207
Hoxa13	0.000853003	0.839658		-0.00740984	0.00911573	-0.000853004	0.839658		-0.00911573	0.00740984
Zfp37	0.000830582	0.843818		-0.00743226	0.00909331	-0.000830584	0.843817		-0.00909331	0.00743226
Zdhhc15	0.000799631	0.849567		-0.00746321	0.00906236	-0.000799579	0.849577		-0.00906231	0.00746326
Lmo4	0.000642146	0.878938		-0.00762069	0.00890489	-0.000642065	0.878953		-0.00890481	0.00762077
Tle4	0.000561736	0.894001		-0.00770109	0.00882449	-0.00056169	0.89401		-0.00882444	0.00770114
Irx5	0.000539804	0.898117		-0.00772302	0.00880256	-0.000539801	0.898117		-0.00880255	0.00772302
Zdhhc21	0.00046198	0.912742		-0.00780084	0.00872474	-0.000461941	0.912749		-0.0087247	0.00780088
Sp5	0.000454411	0.914166		-0.00780841	0.00871717	-0.000454409	0.914166		-0.00871717	0.00780841
Usp49	0.000432606	0.91827		-0.00783021	0.00869537	-0.000432619	0.918267		-0.00869538	0.0078302
Trp73	0.000357792	0.932367		-0.00790502	0.00862056	-0.000357791	0.932367		-0.00862056	0.00790502
Six5	0.000328366	0.937917		-0.00793445	0.00859113	-0.000328375	0.937915		-0.00859114	0.00793444
Papolb	0.000321992	0.93912		-0.00794082	0.00858476	-0.00032199	0.93912		-0.00858476	0.00794082
Lsm11	0.000307934	0.941773		-0.00795488	0.0085707	-0.000307882	0.941783		-0.00857065	0.00795493
Sox9	0.000302215	0.942853		-0.0079606	0.00856498	-0.000302202	0.942855		-0.00856497	0.00796061
Rfx4	0.000271978	0.948562		-0.00799083	0.00853475	-0.000271973	0.948563		-0.00853475	0.00799084
Hoxb3	0.000214365	0.959447		-0.00804844	0.00847714	-0.000214364	0.959448		-0.00847714	0.00804844
Shox2	0.000191912	0.963692		-0.00807089	0.00845469	-0.000191916	0.963691		-0.00845469	0.00807089
Nfe2	0.000157385	0.970221		-0.00810542	0.00842017	-0.000157388	0.97022		-0.00842017	0.00810541
Esr2	7.90861e-05	0.985033		-0.00818371	0.00834187	-7.90854e-05	0.985033		-0.00834187	0.00818371
Phf2	7.23396e-06	0.998631		-0.00825556	0.00827002	-7.21163e-06	0.998635		-0.00827	0.00825558
Trip13	-1.74101e-06	0.999671		-0.00826453	0.00826105	1.69875e-06	0.999678		-0.00826109	0.00826449
Asb15	-0.000103583	0.980398		-0.00836637	0.00815921	0.000103584	0.980398		-0.00815921	0.00836637
Dpf2	-0.000159348	0.96985		-0.00842213	0.00810345	0.000159386	0.969842		-0.00810342	0.00842217
Dach1	-0.000166209	0.968552		-0.00842899	0.00809659	0.000166208	0.968552		-0.00809659	0.00842899
Hoxc4	-0.000214858	0.959354		-0.00847763	0.00804795	0.000214859	0.959354		-0.00804795	0.00847764
Foxg1	-0.000285388	0.94603		-0.00854816	0.00797742	0.000285389	0.946029		-0.00797742	0.00854816
Zfp281	-0.000308477	0.941671		-0.00857125	0.00795433	0.00030853	0.941661		-0.00795428	0.0085713
Mitf	-0.000419987	0.920646		-0.00868275	0.00784283	0.000419982	0.920647		-0.00784284	0.00868274
Cited1	-0.000536696	0.8987		-0.00879945	0.00772613	0.000536689	0.898702		-0.00772614	0.00879944
Sox11	-0.000557345	0.894825		-0.0088201	0.00770548	0.000557348	0.894824		-0.00770548	0.0088201
Nr2f1	-0.000663184	0.875004		-0.00892593	0.00759965	0.000663183	0.875004		-0.00759965	0.00892592
Pbx1	-0.000670226	0.873687		-0.00893297	0.00759261	0.000670199	0.873692		-0.00759263	0.00893294
Foxb2	-0.000670253	0.873682		-0.00893299	0.00759258	0.000670254	0.873682		-0.00759258	0.008933
Myt1l	-0.000676302	0.872552		-0.00893904	0.00758653	0.000676306	0.872551		-0.00758653	0.00893905
Hsf1	-0.000755349	0.857806		-0.00901808	0.00750749	0.000755436	0.85779		-0.0075074	0.00901817
Ahrr	-0.000763746	0.856243		-0.00902648	0.00749909	0.000763743	0.856243		-0.00749909	0.00902648
Six1	-0.000786928	0.851929		-0.00904966	0.00747591	0.000786928	0.851929		-0.00747591	0.00904966
Ank2	-0.000801777	0.849168		-0.00906451	0.00746106	0.000801759	0.849171		-0.00746108	0.00906449
Lhx2	-0.000845195	0.841106		-0.00910792	0.00741765	0.000845196	0.841106		-0.00741765	0.00910792
Alx4	-0.000862576	0.837883		-0.0091253	0.00740027	0.000862579	0.837883		-0.00740027	0.0091253
Sirt4	-0.000865225	0.837393		-0.00912795	0.00739762	0.00086523	0.837392		-0.00739761	0.00912796
Zfpm2	-0.0009404	0.823488		-0.00920312	0.00732245	0.0009404	0.823488		-0.00732245	0.00920312
Tbx19	-0.00100404	0.81176		-0.00926675	0.00725881	0.00100404	0.811759		-0.00725881	0.00926676
Hdac11	-0.00103883	0.805367		-0.00930154	0.00722403	0.00103882	0.805367		-0.00722403	0.00930154
Sox12	-0.00104887	0.803523		-0.00931158	0.00721398	0.00104887	0.803523		-0.00721398	0.00931158
Pdlim4	-0.00107962	0.797885		-0.00934233	0.00718323	0.0010796	0.79789		-0.00718326	0.0093423
Caskin1	-0.00122414	0.771538		-0.00948684	0.00703872	0.00122414	0.771538		-0.00703872	0.00948684
Ank1	-0.0012591	0.765202		-0.00952179	0.00700376	0.0012591	0.765202		-0.00700376	0.00952179
Dmtf1	-0.00139442	0.74083		-0.0096571	0.00686845	0.00139443	0.740829		-0.00686844	0.00965711
Nr2f2	-0.00149858	0.722245		-0.00976125	0.0067643	0.00149857	0.722246		-0.0067643	0.00976124
Hif3a	-0.00159748	0.704747		-0.00986014	0.0066654	0.00159748	0.704747		-0.0066654	0.00986014
Gabpa	-0.00160169	0.704006		-0.00986435	0.00666119	0.00160165	0.704013		-0.00666123	0.00986431
Hoxb6	-0.00165733	0.694233		-0.00991999	0.00660555	0.00165734	0.694233		-0.00660555	0.00991999
Creb3l3	-0.00171357	0.684407		-0.00997622	0.00654931	0.00171357	0.684407		-0.00654931	0.00997622
Fah	-0.00175048	0.677987		-0.0100131	0.00651241	0.00175046	0.677991		-0.00651243	0.0100131
Phf7	-0.00181048	0.667602		-0.0100731	0.00645241	0.00181049	0.667599		-0.0064524	0.0100731
Glis1	-0.00184666	0.661369		-0.0101093	0.00641623	0.00184666	0.661369		-0.00641623	0.0101093
Klf1	-0.00192355	0.6482		-0.0101862	0.00633934	0.00192356	0.648198		-0.00633933	0.0101862
Asb5	-0.00202522	0.630958		-0.0102878	0.00623768	0.00202521	0.630959		-0.00623768	0.0102878
Six4	-0.00202793	0.630501		-0.0102905	0.00623497	0.00202793	0.6305		-0.00623496	0.0102906
Zfp606	-0.00213001	0.613393		-0.0103926	0.00613289	0.00213005	0.613387		-0.00613285	0.0103927
Foxa3	-0.002132	0.613062		-0.0103946	0.0061309	0.00213201	0.613061		-0.00613089	0.0103946
Tbx6	-0.00214119	0.611532		-0.0104038	0.00612171	0.00214119	0.611532		-0.00612171	0.0104038
Phox2b	-0.00217722	0.605552		-0.0104398	0.00608568	0.00217722	0.605552		-0.00608568	0.0104398
Zfp92	-0.00225704	0.592395		-0.0105196	0.00600586	0.00225705	0.592395		-0.00600586	0.0105196
Zfp13	-0.00229768	0.585748		-0.0105603	0.00596522	0.00229768	0.585748		-0.00596522	0.0105603
Myt1	-0.00233373	0.579881		-0.0105963	0.00592917	0.00233373	0.579881		-0.00592917	0.0105963
Zfp423	-0.00242926	0.564468		-0.0106918	0.00583364	0.00242927	0.564467		-0.00583364	0.0106918
Rbl2	-0.00245397	0.560514		-0.0107165	0.00580894	0.00245408	0.560496		-0.00580883	0.0107167
Wasl	-0.00249346	0.554223		-0.010756	0.00576945	0.00249347	0.55422		-0.00576944	0.010756
Tcf4	-0.00250721	0.55204		-0.0107698	0.0057557	0.00250719	0.552042		-0.00575572	0.0107698
Smyd1	-0.00252252	0.549614		-0.0107851	0.00574039	0.00252256	0.549607		-0.00574035	0.0107851
Hoxa5	-0.00252587	0.549083		-0.0107884	0.00573704	0.00252587	0.549083		-0.00573704	0.0107884
Sox1	-0.00255706	0.544161		-0.0108196	0.00570585	0.00255707	0.54416		-0.00570584	0.0108196
Zfp27	-0.00257541	0.541276		-0.010838	0.0056875	0.00257543	0.541273		-0.00568748	0.010838
Ercc2	-0.00257566	0.541237		-0.0108382	0.00568725	0.00257568	0.541234		-0.00568723	0.0108382
Irf6	-0.00260619	0.536454		-0.0108687	0.00565673	0.00260619	0.536454		-0.00565673	0.0108687
Trrap	-0.00260642	0.536418		-0.010869	0.00565649	0.00260642	0.536417		-0.00565649	0.010869
Scx	-0.00264784	0.529962		-0.0109104	0.00561507	0.00264784	0.529962		-0.00561507	0.0109104
Pitx3	-0.00265026	0.529586		-0.0109128	0.00561266	0.00265026	0.529586		-0.00561266	0.0109128
Tbx20	-0.00266257	0.527676		-0.0109251	0.00560035	0.00266257	0.527676		-0.00560035	0.0109251
Nfatc4	-0.00273239	0.516908		-0.0109949	0.00553053	0.00273239	0.516907		-0.00553052	0.0109949
Tbx10	-0.00274407	0.515117		-0.0110066	0.00551885	0.00274407	0.515117		-0.00551884	0.0110066
Tbr1	-0.002783	0.509174		-0.0110455	0.00547992	0.002783	0.509174		-0.00547992	0.0110455
Ercc3	-0.0028393	0.500642		-0.0111018	0.00542362	0.00283933	0.500638		-0.00542359	0.0111019
Nkx2-2	-0.00284852	0.499252		-0.0111111	0.0054144	0.00284852	0.499252		-0.00541439	0.0111111
Rab15	-0.00289851	0.491753		-0.011161	0.00536441	0.00289851	0.491753		-0.00536441	0.011161
Tbx3	-0.00317127	0.451918		-0.0114338	0.00509166	0.00317128	0.451916		-0.00509164	0.0114338
Irx4	-0.00326096	0.439228		-0.0115234	0.00500196	0.00326096	0.439228		-0.00500196	0.0115234
Sox15	-0.00326931	0.438058		-0.0115318	0.00499362	0.00326931	0.438058		-0.00499362	0.0115318
Nfib	-0.00340537	0.419235		-0.0116678	0.00485756	0.00340537	0.419235		-0.00485756	0.0116678
Foxm1	-0.00345515	0.412468		-0.0117176	0.00480778	0.00345516	0.412466		-0.00480777	0.0117176
Pax3	-0.00347565	0.409701		-0.0117381	0.00478728	0.00347565	0.4097		-0.00478727	0.0117381
Usf1	-0.00350037	0.406377		-0.0117628	0.00476256	0.0035004	0.406374		-0.00476253	0.0117628
Lhx9	-0.00352634	0.402905		-0.0117888	0.00473659	0.00352634	0.402904		-0.00473659	0.0117888
Hmx2	-0.00357533	0.396401		-0.0118378	0.0046876	0.00357533	0.396402		-0.0046876	0.0118378
1700003F12Rik	-0.00359812	0.393399		-0.0118606	0.00466481	0.00359812	0.393398		-0.00466481	0.0118606
Zfp112	-0.00362092	0.390407		-0.0118834	0.00464201	0.00362091	0.390408		-0.00464202	0.0118833
Vax2	-0.00366207	0.385043		-0.0119245	0.00460086	0.00366207	0.385044		-0.00460086	0.0119245
Zfp84	-0.00367465	0.383413		-0.0119371	0.00458828	0.00367471	0.383405		-0.00458822	0.0119371
St18	-0.00370699	0.379242		-0.0119694	0.00455595	0.00370699	0.379242		-0.00455594	0.0119694
Neurod2	-0.00384791	0.361389		-0.0121103	0.00441502	0.00384791	0.361389		-0.00441502	0.0121103
Dek	-0.00389489	0.355557		-0.0121573	0.00436805	0.003895	0.355543		-0.00436793	0.0121574
Myog	-0.00389672	0.35533		-0.0121591	0.00436621	0.00389672	0.35533		-0.00436621	0.0121591
Zhx3	-0.00389864	0.355093		-0.012161	0.00436429	0.00389865	0.355092		-0.00436428	0.0121611
Gbx1	-0.00393515	0.350605		-0.0121975	0.00432778	0.00393515	0.350605		-0.00432778	0.0121975
Insm1	-0.00400107	0.342594		-0.0122635	0.00426186	0.00400105	0.342596		-0.00426188	0.0122634
Tle6	-0.00402171	0.34011		-0.0122841	0.00424122	0.00402172	0.340109		-0.00424121	0.0122841
Asb11	-0.00405554	0.336064		-0.0123179	0.0042074	0.00405554	0.336064		-0.00420739	0.0123179
Tcf15	-0.00412418	0.327949		-0.0123865	0.00413875	0.00412418	0.327949		-0.00413876	0.0123865
Tbx15	-0.00416626	0.323037		-0.0124286	0.00409667	0.00416626	0.323037		-0.00409667	0.0124286
Nr1i3	-0.00417461	0.322069		-0.012437	0.00408832	0.00417461	0.322069		-0.00408832	0.012437
Ankrd6	-0.00421763	0.317107		-0.01248	0.0040453	0.00421764	0.317106		-0.00404529	0.01248
Fbxw7	-0.00425339	0.313021		-0.0125157	0.00400954	0.00425344	0.313015		-0.00400949	0.0125158
Hoxa4	-0.00425593	0.312732		-0.0125183	0.004007	0.00425593	0.312732		-0.004007	0.0125183
Zfp263	-0.00429499	0.308312		-0.0125573	0.00396794	0.00429497	0.308314		-0.00396796	0.0125573
Rxrg	-0.0043024	0.307478		-0.0125647	0.00396053	0.0043024	0.307478		-0.00396053	0.0125647
Ndn	-0.00432026	0.305474		-0.0125826	0.00394267	0.00432026	0.305474		-0.00394267	0.0125826
Nrl	-0.00435504	0.301597		-0.0126174	0.00390789	0.00435504	0.301597		-0.00390789	0.0126174
Hoxc13	-0.00448712	0.287173		-0.0127494	0.00377581	0.00448712	0.287173		-0.00377581	0.0127494
Dach2	-0.00464556	0.270493		-0.0129079	0.00361737	0.00464556	0.270493		-0.00361737	0.0129079
Otx1	-0.00476265	0.258602		-0.0130249	0.00350028	0.00476266	0.258601		-0.00350027	0.0130249
Zfp105	-0.00477969	0.256902		-0.013042	0.00348323	0.0047797	0.256902		-0.00348323	0.013042
Tcea3	-0.00484579	0.250382		-0.0131081	0.00341714	0.00484578	0.250383		-0.00341715	0.013108
Elf3	-0.00494704	0.24062		-0.0132093	0.00331589	0.00494704	0.24062		-0.00331589	0.0132093
Etv4	-0.00501465	0.234252		-0.0132769	0.00324827	0.00501465	0.234252		-0.00324827	0.0132769
Nkx2-4	-0.00503694	0.23218		-0.0132992	0.00322599	0.00503694	0.23218		-0.00322599	0.0132992
Srf	-0.00519852	0.217542		-0.0134607	0.0030644	0.00519857	0.217538		-0.00306436	0.0134608
Asb4	-0.00522929	0.214832		-0.0134915	0.00303364	0.00522928	0.214832		-0.00303364	0.0134915
Sox10	-0.00523431	0.214392		-0.0134965	0.00302862	0.00523431	0.214392		-0.00302861	0.0134965
Hmx3	-0.0052425	0.213675		-0.0135047	0.00302042	0.00524251	0.213675		-0.00302042	0.0135047
Asb10	-0.00525096	0.212937		-0.0135132	0.00301196	0.00525097	0.212936		-0.00301195	0.0135132
Pou2f3	-0.00529155	0.209422		-0.0135537	0.00297137	0.00529155	0.209422		-0.00297137	0.0135537
4931423N10Rik	-0.00531232	0.207639		-0.0135745	0.0029506	0.00531232	0.207639		-0.0029506	0.0135745
Sox3	-0.00533617	0.205606		-0.0135984	0.00292675	0.00533617	0.205605		-0.00292675	0.0135984
Satb2	-0.00536281	0.203352		-0.013625	0.00290011	0.00536281	0.203352		-0.00290011	0.013625
Hand1	-0.00538844	0.2012		-0.0136506	0.00287448	0.00538844	0.2012		-0.00287448	0.0136506
Bnc1	-0.0053898	0.201086		-0.013652	0.00287312	0.0053898	0.201086		-0.00287312	0.013652
Dlx6	-0.00549093	0.192762		-0.0137531	0.00277199	0.00549093	0.192762		-0.00277199	0.0137531
Pknox2	-0.00549235	0.192647		-0.0137545	0.00277057	0.00549235	0.192647		-0.00277056	0.0137545
Ebf2	-0.00554659	0.18829		-0.0138087	0.00271633	0.00554659	0.18829		-0.00271632	0.0138087
Etv1	-0.00557264	0.186223		-0.0138348	0.00269027	0.00557265	0.186223		-0.00269027	0.0138348
Obox3	-0.00558487	0.185259		-0.013847	0.00267804	0.00558487	0.185259		-0.00267804	0.013847
Hoxa2	-0.00558756	0.185047		-0.0138497	0.00267535	0.00558756	0.185047		-0.00267535	0.0138497
Lhx4	-0.00569541	0.17671		-0.0139575	0.0025675	0.00569541	0.17671		-0.0025675	0.0139575
Scap	-0.00571526	0.175206		-0.0139774	0.00254766	0.00571533	0.175201		-0.00254758	0.0139775
Nkx2-3	-0.00572418	0.174533		-0.0139863	0.00253873	0.00572418	0.174533		-0.00253873	0.0139863
En2	-0.00572498	0.174473		-0.0139871	0.00253793	0.00572498	0.174473		-0.00253793	0.0139871
Bard1	-0.00573489	0.173729		-0.013997	0.00252802	0.00573483	0.173733		-0.00252808	0.013997
Evx1	-0.0057853	0.169977		-0.0140474	0.00247761	0.0057853	0.169977		-0.00247761	0.0140474
Elk1	-0.00587312	0.163587		-0.0141352	0.00238979	0.00587313	0.163586		-0.00238978	0.0141352
Smarca1	-0.00592397	0.15997		-0.0141861	0.00233894	0.00592397	0.159971		-0.00233894	0.0141861
Notch4	-0.00595713	0.157645		-0.0142192	0.00230578	0.00595714	0.157644		-0.00230577	0.0142192
Zic1	-0.00598033	0.156033		-0.0142424	0.00228258	0.00598033	0.156033		-0.00228258	0.0142424
Gas7	-0.00603149	0.152523		-0.0142936	0.00223141	0.00603149	0.152523		-0.00223141	0.0142936
Hoxa11	-0.00603376	0.152369		-0.0142958	0.00222914	0.00603376	0.152369		-0.00222914	0.0142958
Tcfl5	-0.00606156	0.150488		-0.0143236	0.00220134	0.00606156	0.150488		-0.00220134	0.0143236
Dmrt3	-0.00609928	0.147965		-0.0143613	0.00216362	0.00609927	0.147966		-0.00216363	0.0143613
Mapk8	-0.00612024	0.146577		-0.0143823	0.00214266	0.00612016	0.146583		-0.00214274	0.0143822
Etv6	-0.00619978	0.1414		-0.0144618	0.00206312	0.00619979	0.1414		-0.0020631	0.0144618
Elf5	-0.00624337	0.138624		-0.0145054	0.00201953	0.00624337	0.138623		-0.00201952	0.0145054
Sox6	-0.00624389	0.138591		-0.0145059	0.00201901	0.00624389	0.138591		-0.002019	0.0145059
Hoxa10	-0.00626635	0.137177		-0.0145284	0.00199655	0.00626634	0.137177		-0.00199655	0.0145284
Crebbp	-0.00634131	0.132538		-0.0146033	0.00192158	0.00634125	0.132542		-0.00192164	0.0146033
Sp3	-0.00638536	0.129869		-0.0146474	0.00187753	0.00638549	0.129861		-0.0018774	0.0146475
Dlx5	-0.00640195	0.128875		-0.014664	0.00186094	0.00640195	0.128875		-0.00186094	0.014664
Pitx1	-0.00645168	0.12593		-0.0147137	0.00181121	0.00645169	0.12593		-0.0018112	0.0147137
Nrip2	-0.00650835	0.122639		-0.0147703	0.00175453	0.00650835	0.122639		-0.00175453	0.0147703
Sox13	-0.00653433	0.121153		-0.0147963	0.00172855	0.00653433	0.121152		-0.00172855	0.0147963
Shank3	-0.00655507	0.119976		-0.0148171	0.00170782	0.00655507	0.119977		-0.00170782	0.0148171
Rab25	-0.00658082	0.118528		-0.0148428	0.00168206	0.00658083	0.118528		-0.00168206	0.0148428
Uhrf1	-0.0066679	0.113733		-0.0149299	0.00159498	0.0066677	0.113743		-0.00159518	0.0149297
Hira	-0.00667491	0.113353		-0.0149369	0.00158797	0.00667493	0.113352		-0.00158795	0.0149369
Alx3	-0.00681487	0.105986		-0.0150768	0.001448	0.00681487	0.105986		-0.001448	0.0150768
Zfp9	-0.0068486	0.104269		-0.0151105	0.00141427	0.00684861	0.104268		-0.00141426	0.0151105
Barhl1	-0.00693968	0.099742		-0.0152016	0.00132319	0.00693968	0.0997421		-0.00132319	0.0152016
Zfp57	-0.00699443	0.0970972		-0.0152563	0.00126844	0.00699443	0.0970972		-0.00126844	0.0152563
Irx2	-0.00701056	0.0963286		-0.0152725	0.0012523	0.00701057	0.096328		-0.00125229	0.0152725
Asb6	-0.00718987	0.0881098		-0.0154517	0.00107298	0.00718991	0.0881079		-0.00107294	0.0154518
Notch3	-0.00721186	0.0871419		-0.0154737	0.00105099	0.00721186	0.0871419		-0.00105099	0.0154737
Esx1	-0.00722657	0.0864994		-0.0154884	0.00103628	0.00722657	0.0864994		-0.00103628	0.0154884
Dmrta2	-0.00723905	0.0859573		-0.0155009	0.0010238	0.00723905	0.0859572		-0.0010238	0.0155009
Trip6	-0.00725831	0.085126		-0.0155202	0.00100454	0.0072583	0.0851262		-0.00100455	0.0155202
Pbxip1	-0.00728259	0.0840874		-0.0155444	0.000980263	0.00728268	0.0840834		-0.000980169	0.0155445
Irx6	-0.00728627	0.0839307		-0.0155481	0.000976579	0.00728627	0.0839305		-0.000976576	0.0155481
Tal1	-0.00735373	0.0811026		-0.0156156	0.000909112	0.00735373	0.0811026		-0.000909112	0.0156156
Ctbp2	-0.00740683	0.0789315		-0.0156687	0.00085601	0.00740683	0.0789314		-0.000856009	0.0156687
Thrsp	-0.00750571	0.0750146		-0.0157675	0.000757127	0.00750571	0.0750146		-0.000757125	0.0157675
Hmga2	-0.00751258	0.0747485		-0.0157744	0.000750257	0.00751258	0.0747485		-0.000750258	0.0157744
Otp	-0.00752067	0.0744363		-0.0157825	0.000742172	0.00752067	0.0744363		-0.00074217	0.0157825
Msx3	-0.00758321	0.0720569		-0.015845	0.000679623	0.00758321	0.0720567		-0.000679619	0.015845
Pax8	-0.00762284	0.0705816		-0.0158846	0.000639988	0.00762284	0.0705816		-0.000639986	0.0158846
Tbx18	-0.00765741	0.0693153		-0.0159192	0.000605421	0.00765741	0.0693152		-0.000605418	0.0159192
Ppp1r1b	-0.00766065	0.0691977		-0.0159224	0.000602184	0.00766065	0.0691975		-0.00060218	0.0159224
Irx1	-0.00767543	0.0686625		-0.0159372	0.000587397	0.00767543	0.0686624		-0.000587396	0.0159372
Sim2	-0.00787665	0.0617111		-0.0161384	0.000386167	0.00787665	0.0617112		-0.000386169	0.0161384
Hey2	-0.00794804	0.0593892		-0.0162098	0.000314771	0.00794804	0.0593892		-0.00031477	0.0162098
Sox8	-0.00799941	0.0577637		-0.0162611	0.000263397	0.00799942	0.0577636		-0.000263393	0.0162611
Emx2	-0.00802302	0.0570291		-0.0162847	0.000239784	0.00802302	0.0570291		-0.000239785	0.0162847
Rax	-0.00812817	0.0538515		-0.0163899	0.000134635	0.00812817	0.0538515		-0.000134635	0.0163899
Snai2	-0.0081468	0.053304		-0.0164085	0.000115996	0.0081468	0.0533039		-0.000115994	0.0164085
Foxd3	-0.00815973	0.052927		-0.0164214	0.00010307	0.00815973	0.052927		-0.000103071	0.0164214
Phox2a	-0.00839655	0.0464047		-0.0166582	-0.00013377	0.00839655	0.0464046		0.00013377	0.0166582
Rorc	-0.00847894	0.0443002		-0.0167406	-0.000216169	0.00847895	0.0443002		0.00021617	0.0167406
Tal2	-0.00851388	0.0434327		-0.0167755	-0.000251103	0.00851388	0.0434326		0.000251107	0.0167755
Cebpa	-0.00854577	0.0426532		-0.0168074	-0.000282997	0.00854576	0.0426534		0.000282989	0.0168074
Msx1	-0.00856691	0.0421431		-0.0168285	-0.000304136	0.0085669	0.0421431		0.000304134	0.0168285
Asb1	-0.00863205	0.0406033		-0.0168936	-0.000369287	0.00863204	0.0406035		0.000369278	0.0168936
Tcea1	-0.00873632	0.0382381		-0.0169979	-0.000473567	0.00873629	0.0382388		0.000473534	0.0169979
Ovol1	-0.00874067	0.0381421		-0.0170022	-0.000477913	0.00874067	0.0381421		0.000477913	0.0170022
Pbx2	-0.00887894	0.0351936		-0.0171405	-0.000616191	0.00887894	0.0351936		0.000616192	0.0171405
Meis1	-0.00899523	0.0328666		-0.0172567	-0.000732489	0.00899522	0.0328667		0.000732486	0.0172567
Srebf1	-0.00903447	0.0321116		-0.017296	-0.000771735	0.00903444	0.0321122		0.000771704	0.0172959
Rbak	-0.00905058	0.0318059		-0.0173121	-0.000787851	0.00905062	0.0318052		0.000787889	0.0173121
Zfp523	-0.00905512	0.0317204		-0.0173166	-0.000792387	0.00905513	0.0317202		0.000792396	0.0173166
Foxc2	-0.00910584	0.0307766		-0.0173673	-0.000843114	0.00910584	0.0307766		0.000843113	0.0173673
Zfp54	-0.00920224	0.0290493		-0.0174637	-0.000939519	0.00920224	0.0290493		0.000939523	0.0174637
Taf9	-0.00926533	0.0279646		-0.0175268	-0.00100262	0.00926534	0.0279645		0.00100262	0.0175268
Prox1	-0.00926849	0.0279111		-0.0175299	-0.00100578	0.0092685	0.0279111		0.00100578	0.0175299
Mybl2	-0.00928756	0.0275908		-0.017549	-0.00102485	0.00928759	0.0275903		0.00102488	0.017549
Pawr	-0.0093209	0.0270383		-0.0175823	-0.00105819	0.0093209	0.0270382		0.00105819	0.0175823
E2f3	-0.00932269	0.0270089		-0.0175841	-0.00105998	0.00932269	0.0270088		0.00105998	0.0175841
Zfp97	-0.00936125	0.0263824		-0.0176227	-0.00109854	0.00936126	0.0263822		0.00109855	0.0176227
Myocd	-0.00944212	0.0251091		-0.0177035	-0.00117942	0.00944212	0.0251091		0.00117942	0.0177035
Maged1	-0.00953384	0.0237297		-0.0177952	-0.00127115	0.00953384	0.0237297		0.00127115	0.0177952
Tead1	-0.00962758	0.0223882		-0.0178889	-0.0013649	0.00962759	0.0223882		0.0013649	0.017889
Ldb2	-0.00963988	0.0222172		-0.0179012	-0.0013772	0.00963989	0.0222171		0.00137721	0.0179013
Dmrt2	-0.00973837	0.0208884		-0.0179997	-0.00147569	0.00973837	0.0208884		0.00147569	0.0179997
Brd8	-0.00974455	0.0208073		-0.0180059	-0.00148188	0.00974459	0.0208068		0.00148192	0.0180059
Prdm5	-0.00976937	0.0204846		-0.0180307	-0.0015067	0.00976938	0.0204845		0.00150671	0.0180307
Nrbf2	-0.00980505	0.0200284		-0.0180664	-0.00154238	0.00980504	0.0200285		0.00154238	0.0180664
Erg	-0.00982991	0.0197159		-0.0180912	-0.00156724	0.00982991	0.0197159		0.00156724	0.0180912
Lmo1	-0.00984205	0.0195648		-0.0181034	-0.00157938	0.00984203	0.0195649		0.00157937	0.0181034
Pparg	-0.0098457	0.0195195		-0.018107	-0.00158304	0.00984569	0.0195196		0.00158303	0.018107
Mybl1	-0.00992362	0.0185755		-0.0181849	-0.00166097	0.00992362	0.0185755		0.00166097	0.0181849
Cxxc1	-0.0100348	0.0172974		-0.0182961	-0.00177219	0.0100348	0.0172979		0.00177215	0.0182961
Sox2	-0.0100615	0.0170027		-0.0183228	-0.00179885	0.0100615	0.0170027		0.00179885	0.0183228
Ing4	-0.0100887	0.0167068		-0.0183499	-0.00182604	0.0100887	0.0167067		0.00182605	0.0183499
Per2	-0.0102368	0.0151723		-0.018498	-0.00197419	0.0102368	0.0151723		0.0019742	0.018498
Gata2	-0.0103437	0.014144		-0.0186049	-0.00208105	0.0103437	0.0141439		0.00208105	0.0186049
Foxc1	-0.010515	0.0126228		-0.0187762	-0.00225243	0.010515	0.0126228		0.00225243	0.0187762
Rcor1	-0.0105685	0.0121791		-0.0188296	-0.00230587	0.0105684	0.0121793		0.00230584	0.0188296
Acyp2	-0.0106504	0.0115253		-0.0189115	-0.00238784	0.0106504	0.0115252		0.00238785	0.0189116
Barx2	-0.0107007	0.0111399		-0.0189618	-0.0024381	0.0107007	0.0111399		0.0024381	0.0189618
Ppard	-0.0108235	0.0102462		-0.0190846	-0.00256091	0.0108235	0.0102461		0.00256092	0.0190846
Zfp189	-0.011026	0.00891112		-0.019287	-0.00276342	0.011026	0.00891108		0.00276343	0.019287
Brca1	-0.0113977	0.00685876		-0.0196586	-0.00313518	0.0113976	0.0068589		0.00313515	0.0196586
Ugp2	-0.0114852	0.00644197		-0.0197461	-0.00322274	0.0114853	0.00644137		0.00322286	0.0197463
Hoxd10	-0.0115596	0.00610596		-0.0198205	-0.00329711	0.0115596	0.00610598		0.00329711	0.0198205
Zic3	-0.0115791	0.00602037		-0.01984	-0.00331665	0.0115791	0.00602037		0.00331665	0.01984
Pitx2	-0.0116188	0.00584988		-0.0198797	-0.00335632	0.0116188	0.00584987		0.00335632	0.0198797
Hic1	-0.0117958	0.00514072		-0.0200567	-0.00353339	0.0117958	0.0051407		0.00353339	0.0200567
Hey1	-0.0118906	0.00479379		-0.0201515	-0.00362821	0.0118906	0.00479379		0.00362821	0.0201515
Gfi1	-0.0119115	0.00472034		-0.0201723	-0.00364908	0.0119115	0.00472031		0.00364909	0.0201723
Sirt3	-0.0119395	0.00462332		-0.0202003	-0.0036771	0.0119396	0.00462322		0.00367713	0.0202004
Bdp1	-0.0119592	0.00455626		-0.02022	-0.00369679	0.0119592	0.00455635		0.00369676	0.02022
Snip1	-0.011971	0.00451642		-0.0202318	-0.0037086	0.011971	0.00451646		0.00370859	0.0202318
Meox1	-0.0120028	0.00441098		-0.0202635	-0.00374034	0.0120028	0.00441095		0.00374035	0.0202635
Irx3	-0.0120923	0.0041255		-0.020353	-0.00382985	0.0120923	0.0041255		0.00382985	0.020353
Zbtb33	-0.0121017	0.00409628		-0.0203625	-0.00383933	0.0121017	0.00409627		0.00383933	0.0203625
Sap18	-0.0121031	0.00409194		-0.0203639	-0.00384074	0.0121032	0.00409173		0.00384081	0.020364
Tead3	-0.0121428	0.00397193		-0.0204035	-0.00388036	0.0121428	0.00397195		0.00388035	0.0204035
Hes1	-0.0121702	0.0038906		-0.020431	-0.00390783	0.0121702	0.00389057		0.00390784	0.020431
Foxj1	-0.0123237	0.00346345		-0.0205844	-0.00406128	0.0123237	0.00346344		0.00406129	0.0205844
Twist1	-0.0126213	0.00275434		-0.0208819	-0.00435894	0.0126213	0.00275434		0.00435894	0.0208819
Gtf3c4	-0.0127222	0.0025458		-0.0209828	-0.00445987	0.0127222	0.00254575		0.00445989	0.0209828
Meox2	-0.0128117	0.00237309		-0.0210722	-0.00454936	0.0128117	0.00237309		0.00454936	0.0210722
Prrx1	-0.0129053	0.00220395		-0.0211658	-0.00464298	0.0129053	0.00220394		0.00464298	0.0211658
Klf5	-0.0131459	0.00181859		-0.0214064	-0.00488363	0.0131459	0.00181857		0.00488365	0.0214064
Zfp64	-0.0132056	0.00173314		-0.021466	-0.00494331	0.0132056	0.00173313		0.00494332	0.021466
Nfatc2	-0.013536	0.00132316		-0.0217963	-0.00527379	0.013536	0.00132315		0.00527379	0.0217963
Foxd1	-0.0136654	0.00118855		-0.0219257	-0.00540324	0.0136654	0.00118855		0.00540324	0.0219257
Tle2	-0.013678	0.00117618		-0.0219383	-0.0054158	0.013678	0.00117618		0.0054158	0.0219383
Snai1	-0.0136827	0.00117158		-0.021943	-0.0054205	0.0136827	0.0011716		0.00542048	0.021943
Fli1	-0.0136827	0.00117155		-0.021943	-0.00542054	0.0136827	0.00117151		0.00542057	0.0219431
Dedd	-0.0138226	0.00104213		-0.0220828	-0.00556042	0.0138227	0.00104206		0.0055605	0.0220829
E2f5	-0.0138594	0.00101035		-0.0221196	-0.00559722	0.0138594	0.00101031		0.00559727	0.0221197
Rest	-0.0139407	0.000943236		-0.022201	-0.0056786	0.0139407	0.000943281		0.00567854	0.0222009
Ccnk	-0.0140537	0.000856919		-0.0223139	-0.00579154	0.0140537	0.000856918		0.00579155	0.0223139
Foxa1	-0.014093	0.000828631		-0.0223532	-0.00583086	0.014093	0.000828635		0.00583086	0.0223532
Map3k12	-0.0141768	0.00077115		-0.022437	-0.00591475	0.0141769	0.000771141		0.00591476	0.022437
Six3	-0.0142082	0.000750618		-0.0224684	-0.00594612	0.0142082	0.000750622		0.00594612	0.0224684
Tcf7l2	-0.0143016	0.00069248		-0.0225617	-0.0060395	0.0143015	0.000692496		0.00603947	0.0225617
Sp4	-0.0143733	0.000650666		-0.0226334	-0.00611127	0.0143734	0.000650651		0.0061113	0.0226335
Zfp68	-0.0144158	0.000627068		-0.0226758	-0.0061537	0.0144158	0.000627058		0.00615371	0.0226759
Rnf141	-0.0144521	0.000607495		-0.0227122	-0.00619003	0.0144521	0.000607491		0.00619003	0.0227122
Foxp3	-0.0146019	0.000532622		-0.0228619	-0.00633987	0.0146019	0.000532619		0.00633988	0.0228619
Ell	-0.0147346	0.000473558		-0.0229946	-0.00647264	0.0147346	0.00047356		0.00647263	0.0229946
Sox18	-0.0148495	0.000427442		-0.0231095	-0.00658752	0.0148495	0.000427441		0.00658752	0.0231095
Nfkbil1	-0.0151282	0.000332376		-0.0233881	-0.0068663	0.0151283	0.000332354		0.00686638	0.0233882
Zfp51	-0.0158913	0.000163445		-0.0241509	-0.00762948	0.0158913	0.000163438		0.00762953	0.0241509
Asxl1	-0.016087	0.000135559		-0.0243465	-0.00782523	0.016087	0.000135558		0.00782524	0.0243465
Mtpn	-0.0160998	0.000133899		-0.0243594	-0.00783806	0.0160998	0.000133894		0.00783809	0.0243594
Hoxb9	-0.0161787	0.000124091		-0.0244382	-0.00791699	0.0161787	0.000124091		0.00791699	0.0244383
Nfatc3	-0.0162108	0.0001203		-0.0244703	-0.00794909	0.0162109	0.000120289		0.00794919	0.0244704
Stat2	-0.0163792	0.000102138		-0.0246386	-0.00811748	0.0163793	0.000102127		0.00811759	0.0246387
Vdr	-0.0166182	8.07495e-05		-0.0248776	-0.00835653	0.0166182	8.07495e-05		0.00835653	0.0248776
Twist2	-0.0170214	5.39487e-05		-0.0252806	-0.0087598	0.0170214	5.39485e-05		0.00875981	0.0252806
Nr2c2	-0.0171161	4.901e-05		-0.0253753	-0.00885453	0.0171162	4.9004e-05		0.00885465	0.0253754
Hdac6	-0.0171413	4.77685e-05		-0.0254005	-0.00887977	0.0171413	4.77682e-05		0.00887978	0.0254005
Nrf1	-0.0171947	4.52391e-05		-0.0254539	-0.00893317	0.0171948	4.52355e-05		0.00893325	0.0254539
Rorb	-0.0173	4.06184e-05		-0.0255591	-0.00903848	0.0173	4.06185e-05		0.00903848	0.0255591
Foxp4	-0.017329	3.94252e-05		-0.0255881	-0.00906752	0.017329	3.94246e-05		0.00906754	0.0255882
Nr2f6	-0.0173696	3.78115e-05		-0.0256287	-0.00910815	0.0173696	3.78115e-05		0.00910815	0.0256287
Ostf1	-0.0175491	3.14039e-05		-0.0258081	-0.00928764	0.0175493	3.1396e-05		0.00928788	0.0258084
Peg3	-0.0177075	2.66181e-05		-0.0259665	-0.00944608	0.0177075	2.66179e-05		0.00944608	0.0259665
Runx1	-0.0181105	1.73722e-05		-0.0263693	-0.00984914	0.0181105	1.73718e-05		0.00984916	0.0263693
Mycbp	-0.0181139	1.73082e-05		-0.0263727	-0.00985258	0.0181139	1.73075e-05		0.00985262	0.0263728
Sox17	-0.0181748	1.62142e-05		-0.0264336	-0.00991352	0.0181748	1.62142e-05		0.00991353	0.0264336
Nfya	-0.0182369	1.51684e-05		-0.0264957	-0.00997557	0.0182369	1.51682e-05		0.00997558	0.0264957
Aebp1	-0.018404	1.266e-05		-0.0266628	-0.0101428	0.0184041	1.266e-05		0.0101428	0.0266628
Zfp451	-0.0184438	1.21247e-05		-0.0267025	-0.0101826	0.0184438	1.2125e-05		0.0101825	0.0267025
Bcl6b	-0.0190518	6.19584e-06		-0.0273103	-0.0107907	0.0190518	6.19584e-06		0.0107907	0.0273103
Sox7	-0.0190746	6.03913e-06		-0.0273331	-0.0108135	0.0190746	6.03914e-06		0.0108135	0.0273331
Rela	-0.0191203	5.73714e-06		-0.0273788	-0.0108592	0.0191204	5.7365e-06		0.0108593	0.0273789
Prrx2	-0.019195	5.27392e-06		-0.0274535	-0.010934	0.019195	5.2739e-06		0.010934	0.0274535
Sox5	-0.0194037	4.16256e-06		-0.027662	-0.0111427	0.0194037	4.16252e-06		0.0111427	0.027662
Hsf2bp	-0.019525	3.62368e-06		-0.0277833	-0.011264	0.019525	3.62369e-06		0.011264	0.0277833
Mta1	-0.0196145	3.26958e-06		-0.0278727	-0.0113535	0.0196145	3.26951e-06		0.0113535	0.0278728
Zdhhc1	-0.0200895	1.88076e-06		-0.0283476	-0.0118287	0.0200895	1.88075e-06		0.0118287	0.0283476
Hes7	-0.0200997	1.8582e-06		-0.0283578	-0.0118389	0.0200997	1.8582e-06		0.0118389	0.0283578
Plagl1	-0.0201741	1.70214e-06		-0.0284322	-0.0119133	0.0201741	1.70211e-06		0.0119133	0.0284322
Egr4	-0.0206503	9.63739e-07		-0.0289081	-0.0123896	0.0206503	9.63738e-07		0.0123896	0.0289081
Foxd2	-0.0208571	7.49883e-07		-0.0291148	-0.0125965	0.0208571	7.49864e-07		0.0125965	0.0291149
Rbm14	-0.0210793	5.71205e-07		-0.029337	-0.0128187	0.0210793	5.71192e-07		0.0128187	0.029337
Cnot7	-0.0215391	3.2247e-07		-0.0297966	-0.0132786	0.0215392	3.22433e-07		0.0132787	0.0297966
Cdkn2b	-0.0221994	1.39025e-07		-0.0304566	-0.0139392	0.0221994	1.39038e-07		0.0139391	0.0304566
Brpf1	-0.0225942	8.31184e-08		-0.0308513	-0.0143341	0.0225943	8.31168e-08		0.0143341	0.0308513
Prr3	-0.02302	4.72727e-08		-0.0312769	-0.01476	0.02302	4.72722e-08		0.0147601	0.0312769
Pou5f1	-0.023062	4.46889e-08		-0.0313189	-0.0148021	0.023062	4.4688e-08		0.0148021	0.0313189
Bclaf1	-0.0233114	3.19468e-08		-0.0315681	-0.0150515	0.0233114	3.19477e-08		0.0150515	0.0315681
Creb5	-0.0233319	3.10702e-08		-0.0315886	-0.015072	0.0233319	3.107e-08		0.015072	0.0315886
Phf5a	-0.0237743	1.69774e-08		-0.0320308	-0.0155145	0.0237742	1.69785e-08		0.0155145	0.0320307
Gls2	-0.0238434	1.54322e-08		-0.0320999	-0.0155837	0.0238434	1.54323e-08		0.0155837	0.0320999
Plagl2	-0.024097	1.08505e-08		-0.0323533	-0.0158373	0.024097	1.08498e-08		0.0158374	0.0323534
Mta3	-0.0242391	8.8932e-09		-0.0324954	-0.0159795	0.024239	8.89359e-09		0.0159794	0.0324953
Myod1	-0.024261	8.62377e-09		-0.0325172	-0.0160014	0.024261	8.62365e-09		0.0160014	0.0325173
Foxo3	-0.0242863	8.32217e-09		-0.0325426	-0.0160267	0.0242864	8.3212e-09		0.0160268	0.0325426
Hmgn2	-0.0244994	6.15917e-09		-0.0327556	-0.0162399	0.0244992	6.16055e-09		0.0162397	0.0327554
Usf2	-0.024686	4.72223e-09		-0.0329421	-0.0164266	0.0246861	4.72156e-09		0.0164267	0.0329422
Rab18	-0.0247682	4.19882e-09		-0.0330242	-0.0165087	0.0247681	4.1989e-09		0.0165087	0.0330242
Fhl2	-0.0249434	3.26337e-09		-0.0331994	-0.0166841	0.0249435	3.26297e-09		0.0166842	0.0331995
Zfpm1	-0.0250926	2.63016e-09		-0.0333484	-0.0168333	0.0250925	2.63026e-09		0.0168332	0.0333484
Ncor2	-0.0252172	2.19398e-09		-0.0334731	-0.016958	0.0252173	2.19372e-09		0.0169581	0.0334731
Tfdp2	-0.0255132	1.42183e-09		-0.0337688	-0.017254	0.0255132	1.42176e-09		0.017254	0.0337689
Cited4	-0.0262353	4.83433e-10		-0.0344906	-0.0179764	0.0262353	4.83428e-10		0.0179764	0.0344906
Rnf38	-0.0264868	3.29793e-10		-0.034742	-0.018228	0.0264868	3.29789e-10		0.018228	0.034742
Abtb1	-0.0266924	2.40596e-10		-0.0349475	-0.0184337	0.0266924	2.40611e-10		0.0184337	0.0349475
Myef2	-0.0270317	1.42274e-10		-0.0352866	-0.0187731	0.0270317	1.42273e-10		0.0187731	0.0352866
Rai14	-0.0271516	1.17997e-10		-0.0354064	-0.018893	0.0271516	1.17997e-10		0.018893	0.0354064
Cdk2	-0.0272432	1.02219e-10		-0.035498	-0.0189847	0.0272431	1.02223e-10		0.0189846	0.0354979
Foxj2	-0.027355	8.57371e-11		-0.0356097	-0.0190965	0.027355	8.57334e-11		0.0190965	0.0356098
Pqbp1	-0.0273614	8.487e-11		-0.0356162	-0.019103	0.0273616	8.48538e-11		0.0191031	0.0356163
Rem2	-0.0274137	7.81506e-11		-0.0356684	-0.0191553	0.0274137	7.81487e-11		0.0191553	0.0356685
Brdt	-0.0274237	7.69345e-11		-0.0356784	-0.0191652	0.0274237	7.69333e-11		0.0191652	0.0356784
Dr1	-0.027484	6.9935e-11		-0.0357387	-0.0192256	0.0274842	6.99172e-11		0.0192257	0.0357388
E4f1	-0.0277236	4.7783e-11		-0.0359782	-0.0194653	0.0277237	4.77766e-11		0.0194654	0.0359783
Zfp146	-0.0278301	4.03049e-11		-0.0360846	-0.0195718	0.0278301	4.03032e-11		0.0195718	0.0360846
Zfp592	-0.0278626	3.82595e-11		-0.0361171	-0.0196043	0.0278626	3.82564e-11		0.0196044	0.0361171
Blzf1	-0.0280047	3.04473e-11		-0.0362591	-0.0197464	0.0280047	3.04451e-11		0.0197465	0.0362591
Cdk9	-0.028059	2.78931e-11		-0.0363133	-0.0198008	0.0280591	2.78893e-11		0.0198009	0.0363134
Rfx1	-0.0284356	1.51245e-11		-0.0366898	-0.0201776	0.0284357	1.5124e-11		0.0201776	0.0366898
Nr1d1	-0.0286255	1.10761e-11		-0.0368796	-0.0203675	0.0286255	1.10763e-11		0.0203675	0.0368796
E2f1	-0.0288901	7.15152e-12		-0.0371441	-0.0206323	0.0288902	7.15112e-12		0.0206323	0.0371441
Stat5b	-0.029062	5.37184e-12		-0.0373158	-0.0208042	0.029062	5.37159e-12		0.0208042	0.0373158
Nptxr	-0.0290688	5.31063e-12		-0.0373226	-0.020811	0.0290688	5.31064e-12		0.020811	0.0373226
Irf5	-0.0291889	4.34394e-12		-0.0374426	-0.0209311	0.0291889	4.34394e-12		0.0209311	0.0374426
Cdkn2c	-0.0291915	4.3247e-12		-0.0374453	-0.0209338	0.0291914	4.32515e-12		0.0209337	0.0374452
Hipk2	-0.0293467	3.33116e-12		-0.0376004	-0.0210891	0.0293468	3.33101e-12		0.0210891	0.0376004
Fus	-0.0297406	1.7075e-12		-0.0379941	-0.0214831	0.0297408	1.70701e-12		0.0214833	0.0379942
Rps6ka4	-0.0299619	1.16845e-12		-0.0382153	-0.0217045	0.029962	1.16837e-12		0.0217046	0.0382153
Clock	-0.0299857	1.12163e-12		-0.038239	-0.0217283	0.0299858	1.12154e-12		0.0217284	0.0382391
Fem1b	-0.0302968	6.54896e-13		-0.0385499	-0.0220395	0.0302968	6.54815e-13		0.0220396	0.03855
Per3	-0.0310878	1.62677e-13		-0.0393405	-0.0228309	0.0310879	1.62675e-13		0.0228309	0.0393405
Zfp219	-0.0322717	1.89668e-14		-0.0405237	-0.0240153	0.0322717	1.89671e-14		0.0240153	0.0405237
Rnf14	-0.0324333	1.40586e-14		-0.0406852	-0.024177	0.0324334	1.40563e-14		0.0241771	0.0406853
Tle1	-0.0324526	1.35641e-14		-0.0407045	-0.0241963	0.0324526	1.35634e-14		0.0241963	0.0407045
Pbx3	-0.0324817	1.28497e-14		-0.0407335	-0.0242254	0.0324817	1.28499e-14		0.0242254	0.0407335
Epas1	-0.0326113	1.00924e-14		-0.0408631	-0.0243551	0.0326113	1.00921e-14		0.0243551	0.0408631
Hlx	-0.0326152	1.00198e-14		-0.0408669	-0.0243589	0.0326151	1.00201e-14		0.0243589	0.0408669
Maz	-0.0328534	6.41221e-15		-0.041105	-0.0245972	0.0328534	6.41224e-15		0.0245972	0.041105
Gtf2ird1	-0.0329438	5.40803e-15		-0.0411954	-0.0246877	0.0329438	5.40811e-15		0.0246877	0.0411954
Zfp142	-0.0329921	4.93703e-15		-0.0412436	-0.024736	0.0329921	4.93724e-15		0.024736	0.0412436
Ing3	-0.0330408	4.50306e-15		-0.0412923	-0.0247848	0.0330409	4.5023e-15		0.0247848	0.0412924
Atf5	-0.0337469	1.16838e-15		-0.0419979	-0.0254912	0.0337469	1.16839e-15		0.0254912	0.0419979
Bmi1	-0.0339602	7.72968e-16		-0.0422112	-0.0257046	0.0339603	7.72866e-16		0.0257047	0.0422112
Foxq1	-0.0342576	4.32731e-16		-0.0425084	-0.0260022	0.0342576	4.32725e-16		0.0260022	0.0425084
Zfp207	-0.0344528	2.94912e-16		-0.0427035	-0.0261975	0.034453	2.94814e-16		0.0261977	0.0427036
Adnp	-0.0347664	1.58595e-16		-0.0430168	-0.0265112	0.0347664	1.58593e-16		0.0265112	0.0430168
Pdcd7	-0.0350739	8.58477e-17		-0.0433242	-0.0268189	0.035074	8.58357e-17		0.026819	0.0433242
Ezh2	-0.0354276	4.2107e-17		-0.0436776	-0.0271727	0.0354275	4.21126e-17		0.0271727	0.0436775
Cops2	-0.0354781	3.80116e-17		-0.0437281	-0.0272233	0.0354781	3.80108e-17		0.0272233	0.0437281
Cbfb	-0.0355937	3.00589e-17		-0.0438436	-0.027339	0.0355937	3.00576e-17		0.027339	0.0438436
Gmeb2	-0.0358348	1.83825e-17		-0.0440845	-0.0275801	0.0358348	1.83805e-17		0.0275802	0.0440846
Cbx3	-0.0359098	1.57635e-17		-0.0441595	-0.0276552	0.0359098	1.5762e-17		0.0276552	0.0441595
Gtf3c1	-0.0359892	1.33927e-17		-0.0442388	-0.0277346	0.0359893	1.33899e-17		0.0277347	0.0442389
Hmgb3	-0.0363556	6.28204e-18		-0.044605	-0.0281013	0.0363556	6.28196e-18		0.0281013	0.044605
Strap	-0.0363781	5.99531e-18		-0.0446275	-0.0281238	0.0363782	5.99496e-18		0.0281238	0.0446275
Hlf	-0.0366741	3.23391e-18		-0.0449233	-0.0284199	0.0366741	3.23398e-18		0.0284199	0.0449233
Gtf2a1	-0.0367253	2.90532e-18		-0.0449744	-0.0284711	0.0367253	2.90529e-18		0.0284711	0.0449744
Glis2	-0.0370309	1.52666e-18		-0.0452799	-0.028777	0.0370309	1.52671e-18		0.0287769	0.0452799
Elk3	-0.0378306	2.76658e-19		-0.046079	-0.029577	0.0378306	2.76673e-19		0.029577	0.0460789
Eed	-0.038876	2.81014e-20		-0.0471236	-0.030623	0.0388762	2.80883e-20		0.0306233	0.0471239
Zfx	-0.0391786	1.43321e-20		-0.047426	-0.0309258	0.0391786	1.43307e-20		0.0309258	0.047426
Fosl1	-0.0392093	1.3381e-20		-0.0474567	-0.0309565	0.0392093	1.33807e-20		0.0309565	0.0474567
Phf1	-0.0396353	5.13665e-21		-0.0478824	-0.0313828	0.0396353	5.1369e-21		0.0313828	0.0478824
Nfe2l1	-0.0397729	3.76226e-21		-0.0480199	-0.0315204	0.0397729	3.76227e-21		0.0315204	0.0480199
Phf10	-0.0398032	3.51249e-21		-0.0480502	-0.0315508	0.0398032	3.51228e-21		0.0315508	0.0480502
Ncoa3	-0.039915	2.72435e-21		-0.0481619	-0.0316627	0.0399151	2.72383e-21		0.0316627	0.048162
Rfxap	-0.0400477	2.01339e-21		-0.0482945	-0.0317954	0.0400479	2.01235e-21		0.0317957	0.0482948
Scrt1	-0.0403875	9.23993e-22		-0.0486341	-0.0321355	0.0403875	9.23984e-22		0.0321355	0.0486341
Trps1	-0.0404234	8.50793e-22		-0.0486699	-0.0321713	0.0404235	8.50614e-22		0.0321714	0.04867
Trim28	-0.0412476	1.25031e-22		-0.0494935	-0.032996	0.0412476	1.25017e-22		0.0329961	0.0494935
Ptma	-0.0413767	9.22727e-23		-0.0496225	-0.0331252	0.0413778	9.20278e-23		0.0331263	0.0496236
Polr2a	-0.0414936	7.00229e-23		-0.0497393	-0.0332422	0.0414937	6.99979e-23		0.0332423	0.0497395
Trp53bp1	-0.0420481	1.87165e-23		-0.0502935	-0.0337971	0.0420481	1.87187e-23		0.033797	0.0502934
Bcl6	-0.0425256	5.92738e-24		-0.0507706	-0.0342749	0.0425256	5.92762e-24		0.0342749	0.0507706
Pou3f1	-0.0429671	2.02379e-24		-0.0512118	-0.0347167	0.0429672	2.02371e-24		0.0347167	0.0512118
Notch2	-0.0430491	1.65572e-24		-0.0512937	-0.0347987	0.0430491	1.65561e-24		0.0347987	0.0512937
Clp1	-0.0430764	1.54869e-24		-0.0513209	-0.034826	0.0430764	1.54848e-24		0.034826	0.051321
Dazap2	-0.0432379	1.04133e-24		-0.0514823	-0.0349876	0.0432382	1.0406e-24		0.0349879	0.0514826
Mid1	-0.0440091	1.53442e-25		-0.0522529	-0.0357593	0.0440092	1.53407e-25		0.0357594	0.052253
Mnt	-0.04409	1.25267e-25		-0.0523337	-0.0358403	0.04409	1.25258e-25		0.0358403	0.0523338
Bach1	-0.0442654	8.05938e-26		-0.052509	-0.0360158	0.0442654	8.05998e-26		0.0360158	0.052509
Mtf1	-0.0446948	2.71819e-26		-0.052938	-0.0364454	0.0446948	2.71808e-26		0.0364455	0.052938
Hic2	-0.044764	2.27923e-26		-0.0530072	-0.0365147	0.044764	2.27926e-26		0.0365147	0.0530072
Arid3a	-0.0448724	1.72845e-26		-0.0531155	-0.0366232	0.0448724	1.72859e-26		0.0366232	0.0531155
Ncoa2	-0.0451594	8.28758e-27		-0.0534023	-0.0369104	0.0451594	8.28708e-27		0.0369104	0.0534023
Srebf2	-0.0451713	8.03713e-27		-0.0534142	-0.0369223	0.0451714	8.037e-27		0.0369223	0.0534142
Taf7	-0.0456385	2.40396e-27		-0.053881	-0.0373899	0.0456386	2.40345e-27		0.0373899	0.0538811
Nupr1	-0.045986	9.72081e-28		-0.0542281	-0.0377375	0.0459859	9.72263e-28		0.0377374	0.0542281
Notch1	-0.0461123	6.98109e-28		-0.0543544	-0.037864	0.0461124	6.97932e-28		0.0378641	0.0543545
Ubp1	-0.0477776	8.1838e-30		-0.0560182	-0.0395304	0.0477775	8.18398e-30		0.0395304	0.0560182
Batf	-0.047925	5.47852e-30		-0.0561656	-0.039678	0.047925	5.47931e-30		0.0396779	0.0561655
Tial1	-0.0481305	3.12555e-30		-0.0563709	-0.0398836	0.0481306	3.12456e-30		0.0398837	0.056371
Gtf2b	-0.0481969	2.60629e-30		-0.0564372	-0.03995	0.0481969	2.6059e-30		0.03995	0.0564372
Mynn	-0.0484001	1.49133e-30		-0.0566403	-0.0401534	0.0484003	1.49083e-30		0.0401535	0.0566404
Ldb1	-0.0484621	1.25743e-30		-0.0567022	-0.0402154	0.0484622	1.25706e-30		0.0402155	0.0567023
Htatip2	-0.0485698	9.34351e-31		-0.0568097	-0.0403231	0.0485698	9.34333e-31		0.0403232	0.0568098
Stat5a	-0.0487694	5.37759e-31		-0.0570092	-0.0405229	0.0487694	5.37734e-31		0.0405229	0.0570092
Hdac5	-0.0487742	5.30571e-31		-0.0570141	-0.0405278	0.0487743	5.3055e-31		0.0405278	0.0570141
Zfp580	-0.0493622	1.02883e-31		-0.0576015	-0.0411162	0.0493623	1.02872e-31		0.0411163	0.0576016
Arnt2	-0.0493655	1.01937e-31		-0.0576048	-0.0411195	0.0493655	1.01937e-31		0.0411195	0.0576048
Mapk3	-0.0495188	6.62484e-32		-0.057758	-0.0412729	0.0495188	6.62543e-32		0.0412729	0.057758
Hmg20b	-0.0496592	4.45995e-32		-0.0578982	-0.0414134	0.0496593	4.45875e-32		0.0414135	0.0578983
Zdhhc5	-0.049744	3.50969e-32		-0.057983	-0.0414983	0.049744	3.5097e-32		0.0414983	0.057983
Trib3	-0.0503002	7.21814e-33		-0.0585386	-0.0420549	0.0503002	7.21796e-33		0.0420549	0.0585387
Egr2	-0.0511812	5.68654e-34		-0.0594189	-0.0429366	0.0511813	5.68629e-34		0.0429366	0.0594189
4930522L14Rik	-0.0514617	2.50928e-34		-0.0596991	-0.0432173	0.0514617	2.50905e-34		0.0432173	0.0596991
Hsf2	-0.0517244	1.16142e-34		-0.0599616	-0.0434802	0.0517244	1.16135e-34		0.0434802	0.0599616
Arhgap17	-0.0518018	9.24855e-35		-0.0600389	-0.0435577	0.0518019	9.2468e-35		0.0435578	0.060039
Rxra	-0.052173	3.08937e-35		-0.0604097	-0.0439291	0.0521729	3.08954e-35		0.0439291	0.0604097
Rnf4	-0.0536286	3.88465e-37		-0.061864	-0.045386	0.0536288	3.88308e-37		0.0453861	0.0618642
Sin3b	-0.0538109	2.22727e-37		-0.0620461	-0.0455683	0.0538109	2.22698e-37		0.0455684	0.0620461
Rb1	-0.0543196	4.66658e-38		-0.0625543	-0.0460775	0.0543196	4.6668e-38		0.0460775	0.0625543
Maml1	-0.0553269	2.02492e-39		-0.0635606	-0.0470856	0.0553269	2.02466e-39		0.0470856	0.0635606
Atf2	-0.0554386	1.42471e-39		-0.0636722	-0.0471974	0.0554385	1.42496e-39		0.0471973	0.0636721
Arntl	-0.0555577	9.78646e-40		-0.0637912	-0.0473166	0.0555577	9.78541e-40		0.0473166	0.0637912
Ilf3	-0.0557084	6.07741e-40		-0.0639418	-0.0474675	0.0557084	6.07736e-40		0.0474675	0.0639418
Ssbp4	-0.056192	1.30649e-40		-0.0644249	-0.0479515	0.0561921	1.30584e-40		0.0479516	0.064425
Phf13	-0.0566871	2.67088e-41		-0.0649195	-0.048447	0.0566871	2.6708e-41		0.048447	0.0649195
Ssbp3	-0.0570875	7.32065e-42		-0.0653195	-0.0488478	0.0570876	7.31854e-42		0.0488479	0.0653196
Taf13	-0.0577568	8.24752e-43		-0.0659881	-0.0495177	0.0577569	8.24673e-43		0.0495177	0.0659882
Yaf2	-0.0581044	2.62779e-43		-0.0663353	-0.0498655	0.0581044	2.6274e-43		0.0498656	0.0663353
Mafa	-0.0581824	2.03083e-43		-0.0664132	-0.0499436	0.0581824	2.03063e-43		0.0499436	0.0664133
Fem1c	-0.0582454	1.64887e-43		-0.0664762	-0.0500066	0.0582454	1.64854e-43		0.0500067	0.0664762
Myb	-0.0588547	2.17221e-44		-0.0670849	-0.0506166	0.0588548	2.17211e-44		0.0506166	0.0670849
Cbx4	-0.0591719	7.50063e-45		-0.0674018	-0.050934	0.059172	7.49898e-45		0.0509341	0.0674018
Taf5	-0.0597154	1.19682e-45		-0.0679447	-0.051478	0.0597154	1.19686e-45		0.051478	0.0679446
Psmd9	-0.0599141	6.09184e-46		-0.0681432	-0.0516769	0.0599141	6.09319e-46		0.0516769	0.0681431
Drap1	-0.0599184	6.00433e-46		-0.0681474	-0.0516812	0.0599186	5.99987e-46		0.0516814	0.0681476
Utf1	-0.0609178	1.94372e-47		-0.0691458	-0.0526815	0.0609179	1.94347e-47		0.0526816	0.0691458
Trim24	-0.0616381	1.58392e-48		-0.0698653	-0.0534025	0.0616381	1.58391e-48		0.0534025	0.0698653
Abt1	-0.0619515	5.27108e-49		-0.0701783	-0.0537162	0.0619514	5.272e-49		0.0537161	0.0701783
Ing1	-0.0627554	3.05559e-50		-0.0709814	-0.0545209	0.0627555	3.05475e-50		0.054521	0.0709815
Camk4	-0.0640711	2.66976e-52		-0.0722956	-0.0558379	0.0640712	2.66876e-52		0.055838	0.0722957
Klf16	-0.065013	8.44252e-54		-0.0732364	-0.0567807	0.065013	8.44317e-54		0.0567807	0.0732364
Tgif2	-0.065371	2.24162e-54		-0.073594	-0.0571391	0.065371	2.24165e-54		0.0571391	0.073594
Sirt2	-0.0655564	1.12488e-54		-0.0737792	-0.0573246	0.0655563	1.12519e-54		0.0573246	0.0737791
Pbx4	-0.0668565	8.45228e-57		-0.0750778	-0.0586261	0.0668565	8.45152e-57		0.0586261	0.0750779
Atf1	-0.0673287	1.39681e-57		-0.0755495	-0.0590988	0.0673287	1.39701e-57		0.0590988	0.0755495
Tbpl1	-0.0676318	4.37001e-58		-0.0758522	-0.0594022	0.0676318	4.36897e-58		0.0594022	0.0758522
Ivns1abp	-0.0679492	1.28653e-58		-0.0761692	-0.0597199	0.0679493	1.28611e-58		0.05972	0.0761693
Rara	-0.0680672	8.15308e-59		-0.0762871	-0.0598381	0.0680672	8.15247e-59		0.0598381	0.0762871
Arnt	-0.0683486	2.73896e-59		-0.0765682	-0.0601198	0.0683487	2.73864e-59		0.0601198	0.0765682
Nr1h2	-0.0696343	1.77175e-61		-0.0778523	-0.0614068	0.0696343	1.77115e-61		0.0614069	0.0778523
Nrarp	-0.0703157	1.17861e-62		-0.0785329	-0.062089	0.0703158	1.17841e-62		0.062089	0.0785329
Ahr	-0.0703405	1.06745e-62		-0.0785576	-0.0621138	0.0703405	1.06747e-62		0.0621138	0.0785576
Dedd2	-0.0704204	7.75382e-63		-0.0786375	-0.0621938	0.0704204	7.75496e-63		0.0621938	0.0786374
Sap30	-0.0713488	1.84092e-64		-0.0795647	-0.0631232	0.0713488	1.84113e-64		0.0631232	0.0795646
Nr3c1	-0.0717773	3.22078e-65		-0.0799927	-0.0635522	0.0717774	3.21951e-65		0.0635523	0.0799928
Ccnt1	-0.0728996	3.1882e-67		-0.0811136	-0.0646758	0.0728997	3.18672e-67		0.0646759	0.0811137
Mef2a	-0.0738418	6.26133e-69		-0.0820545	-0.065619	0.0738419	6.25965e-69		0.0656191	0.0820546
Taf4b	-0.0743642	6.93142e-70		-0.0825762	-0.066142	0.0743642	6.92986e-70		0.0661421	0.0825763
Ppp1r12c	-0.0746743	1.86242e-70		-0.082886	-0.0664525	0.0746744	1.86203e-70		0.0664526	0.082886
Tef	-0.07551	5.25206e-72		-0.0837205	-0.0672892	0.07551	5.25118e-72		0.0672892	0.0837206
Purb	-0.0763679	1.29193e-73		-0.0845773	-0.0681481	0.076368	1.29146e-73		0.0681482	0.0845774
Hmgb2	-0.076397	1.13823e-73		-0.0846064	-0.0681773	0.0763971	1.138e-73		0.0681773	0.0846065
Stat4	-0.0768949	1.29929e-74		-0.0851036	-0.0686757	0.076895	1.29837e-74		0.0686759	0.0851037
Zswim4	-0.0770066	7.96813e-75		-0.0852151	-0.0687876	0.0770066	7.96745e-75		0.0687876	0.0852152
Prdm1	-0.0782961	2.67683e-77		-0.0865029	-0.0700786	0.0782961	2.67653e-77		0.0700787	0.086503
Hmgcs1	-0.0785987	6.93625e-78		-0.0868051	-0.0703816	0.0785987	6.93733e-78		0.0703816	0.0868051
Ccnc	-0.0786044	6.76036e-78		-0.0868108	-0.0703874	0.0786044	6.76288e-78		0.0703873	0.0868108
Mafb	-0.0798419	2.55568e-80		-0.0880466	-0.0716264	0.0798419	2.55593e-80		0.0716264	0.0880466
Tulp4	-0.0820478	9.87249e-85		-0.0902494	-0.073835	0.0820478	9.87134e-85		0.073835	0.0902494
Yy1	-0.0837011	4.04332e-88		-0.0919004	-0.0754906	0.0837012	4.04203e-88		0.0754906	0.0919004
Ets2	-0.0838774	1.74416e-88		-0.0920764	-0.075667	0.0838774	1.74421e-88		0.075667	0.0920763
Nfe2l2	-0.0838908	1.63581e-88		-0.0920898	-0.0756805	0.0838908	1.63546e-88		0.0756805	0.0920898
Elf1	-0.0843645	1.69129e-89		-0.0925628	-0.0761548	0.0843647	1.69008e-89		0.076155	0.0925629
Cebpg	-0.0847222	3.02225e-90		-0.09292	-0.076513	0.0847223	3.02174e-90		0.076513	0.09292
Chd4	-0.0849501	1.00495e-90		-0.0931476	-0.0767412	0.0849501	1.00514e-90		0.0767412	0.0931475
Hivep2	-0.0852192	2.72898e-91		-0.0934162	-0.0770106	0.0852193	2.72767e-91		0.0770107	0.0934163
Nrip1	-0.0854095	1.08233e-91		-0.0936063	-0.0772012	0.0854096	1.08191e-91		0.0772013	0.0936063
Zfp131	-0.0878599	6.05954e-97		-0.096053	-0.079655	0.08786	6.05781e-97		0.079655	0.096053
Bpnt1	-0.0884887	2.57331e-98		-0.0966808	-0.0802846	0.0884887	2.57321e-98		0.0802846	0.0966808
Nfkbib	-0.0890197	1.7546e-99		-0.097211	-0.0808163	0.0890197	1.75422e-99		0.0808164	0.097211
Dot1l	-0.0895335	1.28445e-100		-0.097724	-0.0813309	0.0895336	1.28413e-100		0.0813309	0.0977241
Bcl3	-0.0905749	6.12676e-103		-0.0987637	-0.0823737	0.0905749	6.12443e-103		0.0823738	0.0987638
Smarca5	-0.0909458	8.99105e-104		-0.0991341	-0.0827451	0.0909457	8.99167e-104		0.0827451	0.099134
Nr1d2	-0.0934376	1.8382e-109		-0.101622	-0.0852407	0.0934377	1.83781e-109		0.0852407	0.101622
Cebpd	-0.0942101	2.94419e-111		-0.102393	-0.0860142	0.0942101	2.94435e-111		0.0860142	0.102393
Mafk	-0.0945468	4.8033e-112		-0.102729	-0.0863515	0.0945468	4.80393e-112		0.0863515	0.102729
Mafg	-0.0951503	1.83345e-113		-0.103332	-0.0869558	0.0951503	1.83301e-113		0.0869559	0.103332
Nab1	-0.0967097	3.59411e-117		-0.104889	-0.0885176	0.0967097	3.59332e-117		0.0885176	0.104889
Sertad2	-0.096914	1.1619e-117		-0.105093	-0.0887223	0.096914	1.16173e-117		0.0887223	0.105093
Ep300	-0.0971684	2.83907e-118		-0.105347	-0.088977	0.0971684	2.83837e-118		0.0889771	0.105347
Aes	-0.0977109	1.38841e-119		-0.105888	-0.0895204	0.097711	1.38761e-119		0.0895205	0.105888
Erf	-0.0988656	2.12882e-122		-0.107041	-0.0906769	0.0988656	2.12873e-122		0.0906769	0.107041
Klf13	-0.0989673	1.1984e-122		-0.107142	-0.0907788	0.0989673	1.19858e-122		0.0907787	0.107142
Gata3	-0.0996965	1.91387e-124		-0.10787	-0.0915091	0.0996966	1.91366e-124		0.0915092	0.10787
Nfat5	-0.101929	4.98492e-130		-0.110099	-0.0937451	0.101929	4.9833e-130		0.0937452	0.110099
Egr3	-0.102637	7.94938e-132		-0.110806	-0.0944542	0.102637	7.94858e-132		0.0944542	0.110806
Hivep1	-0.105245	1.47866e-138		-0.113409	-0.0970662	0.105245	1.47832e-138		0.0970663	0.113409
Sirt1	-0.105398	5.85366e-139		-0.113562	-0.0972203	0.105398	5.85343e-139		0.0972203	0.113562
Ar	-0.106501	7.34568e-142		-0.114663	-0.0983244	0.106501	7.34645e-142		0.0983244	0.114663
Taf10	-0.10794	1.07114e-145		-0.1161	-0.0997665	0.10794	1.07098e-145		0.0997665	0.1161
Nab2	-0.108162	2.71793e-146		-0.116321	-0.0999887	0.108162	2.71641e-146		0.0999887	0.116321
Hbp1	-0.108649	1.32512e-147		-0.116807	-0.100476	0.108649	1.32448e-147		0.100476	0.116807
Zfp91	-0.109532	5.31857e-150		-0.117689	-0.101361	0.109532	5.32059e-150		0.101361	0.117689
Ski	-0.109928	4.42279e-151		-0.118084	-0.101758	0.109928	4.4191e-151		0.101758	0.118084
Rybp	-0.111273	8.80552e-155		-0.119426	-0.103105	0.111273	8.80377e-155		0.103105	0.119426
Rab11a	-0.111482	2.32402e-155		-0.119635	-0.103315	0.111482	2.32336e-155		0.103315	0.119635
Mef2d	-0.112164	2.94167e-157		-0.120315	-0.103998	0.112164	2.94165e-157		0.103998	0.120315
Atf6	-0.112776	5.70588e-159		-0.120926	-0.104611	0.112776	5.70475e-159		0.104611	0.120926
Xbp1	-0.115022	2.43743e-165		-0.123168	-0.106861	0.115022	2.43636e-165		0.106861	0.123168
Ubn1	-0.116625	5.77253e-170		-0.124768	-0.108467	0.116625	5.7698e-170		0.108467	0.124768
Carhsp1	-0.120436	3.16918e-181		-0.12857	-0.112285	0.120436	3.16748e-181		0.112285	0.128571
Ssbp2	-0.123296	6.3341e-190		-0.131425	-0.115151	0.123296	6.33514e-190		0.11515	0.131425
Gabpb1	-0.123634	5.74327e-191		-0.131762	-0.115489	0.123634	5.74504e-191		0.115489	0.131762
Foxo1	-0.130648	2.93781e-213		-0.138761	-0.122517	0.130648	2.93239e-213		0.122517	0.138761
Relb	-0.132728	4.06974e-220		-0.140836	-0.124602	0.132728	4.07092e-220		0.124602	0.140836
Zfp36l1	-0.134059	1.44852e-224		-0.142164	-0.125936	0.134059	1.44713e-224		0.125936	0.142164
Zbtb1	-0.140109	2.28428e-245		-0.1482	-0.131999	0.140109	2.28302e-245		0.131999	0.1482
Zfp52	-0.142376	2.05065e-253		-0.150462	-0.134272	0.142376	2.04922e-253		0.134272	0.150462
Ddit3	-0.146603	8.94721e-269		-0.154678	-0.138508	0.146603	8.94459e-269		0.138508	0.154678
Baz1a	-0.14756	2.54347e-272		-0.155633	-0.139468	0.147561	2.53633e-272		0.139468	0.155634
Tbx21	-0.147803	3.18956e-273		-0.155875	-0.139711	0.147803	3.18646e-273		0.139711	0.155875
Nfkbie	-0.153976	1.03545e-296		-0.162033	-0.145899	0.153976	1.03448e-296		0.145899	0.162033
Nfkb2	-0.154666	2.1262e-299		-0.162721	-0.14659	0.154666	2.1249e-299		0.146591	0.162721
Maf	-0.155765	1.0389e-303		-0.163817	-0.147693	0.155765	1.0388e-303		0.147693	0.163817
Egr1	-0.165339	0		-0.173365	-0.157291	0.165339	0		0.157291	0.173365
Mbd2	-0.177665	0		-0.185655	-0.169651	0.177665	0		0.169651	0.185655
Maff	-0.177862	0		-0.185852	-0.169849	0.177862	0		0.169849	0.185852
Prkar1a	-0.184898	0		-0.192867	-0.176906	0.184899	0		0.176906	0.192867
Siah2	-0.184947	0		-0.192915	-0.176955	0.184948	0		0.176955	0.192915
Cited2	-0.188823	0		-0.196778	-0.180842	0.188823	0		0.180842	0.196778
Ell2	-0.189151	0		-0.197106	-0.181171	0.189151	0		0.181171	0.197106
Irf4	-0.189451	0		-0.197404	-0.181472	0.189451	0		0.181472	0.197404
Zfp36	-0.193443	0		-0.201384	-0.185477	0.193443	0		0.185477	0.201384
Uhrf2	-0.204714	0		-0.212617	-0.196784	0.204714	0		0.196784	0.212617
Runx2	-0.20975	0		-0.217635	-0.201837	0.20975	0		0.201837	0.217635
Sertad1	-0.209981	0		-0.217865	-0.202068	0.209981	0		0.202068	0.217865
Jmy	-0.211538	0		-0.219417	-0.203631	0.211538	0		0.203631	0.219417
Nfkb1	-0.22023	0		-0.228078	-0.212354	0.22023	0		0.212354	0.228078
Ets1	-0.220593	0		-0.22844	-0.212718	0.220593	0		0.212718	0.22844
Atf3	-0.229342	0		-0.237156	-0.221499	0.229342	0		0.221499	0.237156
Tob1	-0.233007	0		-0.240806	-0.225177	0.233007	0		0.225177	0.240806
Rab8b	-0.239303	0		-0.247077	-0.231498	0.239302	0		0.231497	0.247077
Per1	-0.240765	0		-0.248533	-0.232965	0.240765	0		0.232965	0.248533
Rel	-0.242622	0		-0.250383	-0.23483	0.242622	0		0.23483	0.250383
Aebp2	-0.245328	0		-0.253078	-0.237547	0.245328	0		0.237547	0.253078
Mxi1	-0.247234	0		-0.254976	-0.23946	0.247234	0		0.23946	0.254976
Klf4	-0.247517	0		-0.255258	-0.239744	0.247517	0		0.239744	0.255258
Stat3	-0.249231	0		-0.256965	-0.241466	0.249231	0		0.241466	0.256965
Satb1	-0.249613	0		-0.257345	-0.241849	0.249613	0		0.241849	0.257345
Atf4	-0.25157	0		-0.259294	-0.243814	0.25157	0		0.243814	0.259294
Ppp1r16b	-0.281606	0		-0.289196	-0.27398	0.281606	0		0.27398	0.289196
Cebpb	-0.294473	0		-0.302001	-0.286908	0.294473	0		0.286908	0.302001
Sqstm1	-0.317237	0		-0.324649	-0.309786	0.317237	0		0.309786	0.324649
Nfil3	-0.328336	0		-0.335688	-0.320944	0.328336	0		0.320944	0.335688
Fosb	-0.34198	0		-0.349256	-0.334663	0.34198	0		0.334663	0.349256
Nr4a3	-0.345761	0		-0.353015	-0.338465	0.345761	0		0.338465	0.353015
Fos	-0.362393	0		-0.369549	-0.355194	0.362393	0		0.355194	0.369549
Hif1a	-0.376089	0		-0.383161	-0.368973	0.376089	0		0.368973	0.383161
Rora	-0.379178	0		-0.386231	-0.372081	0.379179	0		0.372081	0.386231
Nr4a1	-0.388245	0		-0.39524	-0.381205	0.388245	0		0.381205	0.39524
Nr4a2	-0.434802	0		-0.441479	-0.428077	0.434802	0		0.428077	0.441479
Fosl2	-0.488489	0		-0.494755	-0.482172	0.488489	0		0.482172	0.494755
Tnfaip3	-0.533895	0		-0.539777	-0.527962	0.533895	0		0.527962	0.539777
Junb	-0.600449	0		-0.605706	-0.595139	0.600449	0		0.595139	0.605707
Crem	-0.61871	0		-0.623784	-0.613584	0.61871	0		0.613584	0.623784

## Sheet: S3_HOMER motif Trm and Tcm
S3. statistics for motifs enriched in Tcm and Trm via HOMER
Motif Name	Consensus	P-value	Log P-value	q-value (Benjamini)	# of Target Sequences with Motif	% of Target Sequences with Motif	# of Background Sequences with Motif	% of Background Sequences with Motif	contrast
Atf3(bZIP)/GBM-ATF3-ChIP-Seq(GSE33912)/Homer	DATGASTCATHN	0	-3097	0	4981	15.17%	378.8	4.12%	Trm vs. Tcm
AP-1(bZIP)/ThioMac-PU.1-ChIP-Seq(GSE21512)/Homer	VTGACTCATC	0	-3066	0	5262	16.02%	422.9	4.60%	Trm vs. Tcm
Fos(bZIP)/TSC-Fos-ChIP-Seq(GSE110950)/Homer	NDATGASTCAYN	0	-3061	0	4642	14.14%	335	3.64%	Trm vs. Tcm
Fra1(bZIP)/BT549-Fra1-ChIP-Seq(GSE46166)/Homer	NNATGASTCATH	0	-3059	0	4494	13.68%	314.2	3.41%	Trm vs. Tcm
BATF(bZIP)/Th17-BATF-ChIP-Seq(GSE39756)/Homer	DATGASTCAT	0	-3035	0	4944	15.05%	379.7	4.13%	Trm vs. Tcm
JunB(bZIP)/DendriticCells-Junb-ChIP-Seq(GSE36099)/Homer	RATGASTCAT	0	-3030	0	4497	13.69%	317.2	3.45%	Trm vs. Tcm
Fra2(bZIP)/Striatum-Fra2-ChIP-Seq(GSE43429)/Homer	GGATGACTCATC	0	-3028	0	4156	12.66%	272.9	2.97%	Trm vs. Tcm
Fosl2(bZIP)/3T3L1-Fosl2-ChIP-Seq(GSE56872)/Homer	NATGASTCABNN	0	-2727	0	3408	10.38%	202.2	2.20%	Trm vs. Tcm
Jun-AP1(bZIP)/K562-cJun-ChIP-Seq(GSE31477)/Homer	GATGASTCATCN	0	-2223	0	2664	8.11%	150.8	1.64%	Trm vs. Tcm
Bach2(bZIP)/OCILy7-Bach2-ChIP-Seq(GSE44420)/Homer	TGCTGAGTCA	0	-1285	0	1746	5.32%	110.8	1.20%	Trm vs. Tcm
NF-E2(bZIP)/K562-NFE2-ChIP-Seq(GSE31477)/Homer	GATGACTCAGCA	1e-243	-559.6	0	557	1.70%	25.9	0.28%	Trm vs. Tcm
Sp1(Zf)/Promoter/Homer	GGCCCCGCCCCC	1e-205	-474.2	0	4199	12.79%	723.5	7.86%	Trm vs. Tcm
MafK(bZIP)/C2C12-MafK-ChIP-Seq(GSE36030)/Homer	GCTGASTCAGCA	1e-193	-446.4	0	1371	4.17%	154	1.67%	Trm vs. Tcm
Nrf2(bZIP)/Lymphoblast-Nrf2-ChIP-Seq(GSE37589)/Homer	HTGCTGAGTCAT	1e-171	-395.1	0	490	1.49%	28.7	0.31%	Trm vs. Tcm
Bach1(bZIP)/K562-Bach1-ChIP-Seq(GSE31477)/Homer	AWWNTGCTGAGTCAT	1e-167	-385.1	0	475	1.45%	27.3	0.30%	Trm vs. Tcm
NFY(CCAAT)/Promoter/Homer	RGCCAATSRG	1e-162	-375.2	0	3667	11.17%	647	7.03%	Trm vs. Tcm
KLF1(Zf)/HUDEP2-KLF1-CutnRun(GSE136251)/Homer	VDGGGYGGGGCY	1e-150	-346.9	0	8008	24.38%	1708.1	18.56%	Trm vs. Tcm
KLF3(Zf)/MEF-Klf3-ChIP-Seq(GSE44748)/Homer	NRGCCCCRCCCHBNN	1e-121	-280.5	0	5071	15.44%	1026.3	11.15%	Trm vs. Tcm
KLF5(Zf)/LoVo-KLF5-ChIP-Seq(GSE49402)/Homer	DGGGYGKGGC	1e-120	-277.3	0	9638	29.35%	2183.3	23.73%	Trm vs. Tcm
Atf1(bZIP)/K562-ATF1-ChIP-Seq(GSE31477)/Homer	GATGACGTCA	1e-120	-276.6	0	3086	9.40%	560.3	6.09%	Trm vs. Tcm
NFE2L2(bZIP)/HepG2-NFE2L2-ChIP-Seq(Encode)/Homer	AWWWTGCTGAGTCAT	1e-107	-247.9	0	399	1.21%	29.5	0.32%	Trm vs. Tcm
Sp5(Zf)/mES-Sp5.Flag-ChIP-Seq(GSE72989)/Homer	RGKGGGCGGAGC	1e-99	-229	0	8406	25.60%	1907.2	20.73%	Trm vs. Tcm
Elk1(ETS)/Hela-Elk1-ChIP-Seq(GSE31477)/Homer	HACTTCCGGY	1e-98	-227.6	0	5886	17.92%	1265.3	13.75%	Trm vs. Tcm
Sp2(Zf)/HEK293-Sp2.eGFP-ChIP-Seq(Encode)/Homer	YGGCCCCGCCCC	1e-96	-223.1	0	10833	32.99%	2551.6	27.73%	Trm vs. Tcm
CRE(bZIP)/Promoter/Homer	CSGTGACGTCAC	1e-94	-218.2	0	1637	4.98%	265.4	2.88%	Trm vs. Tcm
Elk4(ETS)/Hela-Elk4-ChIP-Seq(GSE31477)/Homer	NRYTTCCGGY	1e-94	-216.8	0	5764	17.55%	1243.5	13.51%	Trm vs. Tcm
Atf7(bZIP)/3T3L1-Atf7-ChIP-Seq(GSE56872)/Homer	NGRTGACGTCAY	1e-87	-202.4	0	2341	7.13%	427.4	4.64%	Trm vs. Tcm
KLF6(Zf)/PDAC-KLF6-ChIP-Seq(GSE64557)/Homer	MKGGGYGTGGCC	1e-85	-196.9	0	7924	24.13%	1813.7	19.71%	Trm vs. Tcm
Klf9(Zf)/GBM-Klf9-ChIP-Seq(GSE62211)/Homer	GCCACRCCCACY	1e-81	-186.8	0	3699	11.26%	756.7	8.22%	Trm vs. Tcm
ELF1(ETS)/Jurkat-ELF1-ChIP-Seq(SRA014231)/Homer	AVCCGGAAGT	1e-74	-172	0	5651	17.21%	1253.5	13.62%	Trm vs. Tcm
NFIL3(bZIP)/HepG2-NFIL3-ChIP-Seq(Encode)/Homer	VTTACGTAAYNNNNN	1e-73	-169.1	0	2012	6.13%	369.4	4.01%	Trm vs. Tcm
Atf2(bZIP)/3T3L1-Atf2-ChIP-Seq(GSE56872)/Homer	NRRTGACGTCAT	1e-72	-165.8	0	1770	5.39%	316.2	3.44%	Trm vs. Tcm
NRF(NRF)/Promoter/Homer	STGCGCATGCGC	1e-69	-159	0	1751	5.33%	315.1	3.42%	Trm vs. Tcm
MafA(bZIP)/Islet-MafA-ChIP-Seq(GSE30298)/Homer	TGCTGACTCA	1e-68	-158.4	0	3414	10.40%	707.1	7.68%	Trm vs. Tcm
MafB(bZIP)/BMM-Mafb-ChIP-Seq(GSE75722)/Homer	WNTGCTGASTCAGCANWTTY	1e-68	-158.1	0	1597	4.86%	281.1	3.05%	Trm vs. Tcm
ETV4(ETS)/HepG2-ETV4-ChIP-Seq(ENCODE)/Homer	ACCGGAAGTG	1e-64	-148.2	0	9850	29.99%	2376.3	25.82%	Trm vs. Tcm
NRF1(NRF)/MCF7-NRF1-ChIP-Seq(Unpublished)/Homer	CTGCGCATGCGC	1e-64	-147.4	0	1730	5.27%	316.3	3.44%	Trm vs. Tcm
Elf4(ETS)/BMDM-Elf4-ChIP-Seq(GSE88699)/Homer	ACTTCCKGKT	1e-59	-136.6	0	8626	26.27%	2065.6	22.45%	Trm vs. Tcm
c-Jun-CRE(bZIP)/K562-cJun-ChIP-Seq(GSE31477)/Homer	ATGACGTCATCY	1e-57	-131.9	0	1532	4.67%	279.3	3.03%	Trm vs. Tcm
Ronin(THAP)/ES-Thap11-ChIP-Seq(GSE51522)/Homer	RACTACAACTCCCAGVAKGC	1e-57	-131.4	0	384	1.17%	42.1	0.46%	Trm vs. Tcm
Fli1(ETS)/CD8-FLI-ChIP-Seq(GSE20898)/Homer	NRYTTCCGGH	1e-55	-128.4	0	10024	30.52%	2449.5	26.62%	Trm vs. Tcm
GFX(?)/Promoter/Homer	ATTCTCGCGAGA	1e-54	-126.4	0	173	0.53%	11.7	0.13%	Trm vs. Tcm
KLF14(Zf)/HEK293-KLF14.GFP-ChIP-Seq(GSE58341)/Homer	RGKGGGCGKGGC	1e-54	-125.4	0	11589	35.29%	2876.3	31.26%	Trm vs. Tcm
GABPA(ETS)/Jurkat-GABPa-ChIP-Seq(GSE17954)/Homer	RACCGGAAGT	1e-53	-122.8	0	8253	25.13%	1984.7	21.57%	Trm vs. Tcm
CREB5(bZIP)/LNCaP-CREB5.V5-ChIP-Seq(GSE137775)/Homer	VVATGACGTCAT	1e-53	-122.4	0	1646	5.01%	310.4	3.37%	Trm vs. Tcm
Klf4(Zf)/mES-Klf4-ChIP-Seq(GSE11431)/Homer	GCCACACCCA	1e-53	-122.3	0	3194	9.73%	681.3	7.40%	Trm vs. Tcm
NFAT:AP1(RHD,bZIP)/Jurkat-NFATC1-ChIP-Seq(Jolma_et_al.)/Homer	SARTGGAAAAWRTGAGTCAB	1e-49	-114.2	0	710	2.16%	108.9	1.18%	Trm vs. Tcm
JunD(bZIP)/K562-JunD-ChIP-Seq/Homer	ATGACGTCATCN	1e-47	-109.5	0	717	2.18%	111.7	1.21%	Trm vs. Tcm
ETV1(ETS)/GIST48-ETV1-ChIP-Seq(GSE22441)/Homer	AACCGGAAGT	1e-46	-107.6	0	10851	33.04%	2703.8	29.38%	Trm vs. Tcm
GFY-Staf(?,Zf)/Promoter/Homer	RACTACAATTCCCAGAAKGC	1e-46	-107.1	0	456	1.39%	60.2	0.65%	Trm vs. Tcm
RUNX1(Runt)/Jurkat-RUNX1-ChIP-Seq(GSE29180)/Homer	AAACCACARM	1e-46	-106.6	0	6096	18.56%	1437.6	15.62%	Trm vs. Tcm
GFY(?)/Promoter/Homer	ACTACAATTCCC	1e-45	-104.9	0	495	1.51%	68.9	0.75%	Trm vs. Tcm
RUNX2(Runt)/PCa-RUNX2-ChIP-Seq(GSE33889)/Homer	NWAACCACADNN	1e-42	-97.03	0	5078	15.46%	1184.4	12.87%	Trm vs. Tcm
ETS(ETS)/Promoter/Homer	AACCGGAAGT	1e-40	-93.28	0	4047	12.32%	923.3	10.03%	Trm vs. Tcm
Gfi1b(Zf)/HPC7-Gfi1b-ChIP-Seq(GSE22178)/Homer	MAATCACTGC	1e-39	-91.36	0	1902	5.79%	390.3	4.24%	Trm vs. Tcm
RUNX(Runt)/HPC7-Runx1-ChIP-Seq(GSE22178)/Homer	SAAACCACAG	1e-37	-86.97	0	4687	14.27%	1095.3	11.90%	Trm vs. Tcm
ELF5(ETS)/T47D-ELF5-ChIP-Seq(GSE30407)/Homer	ACVAGGAAGT	1e-37	-86.18	0	5719	17.41%	1365.7	14.84%	Trm vs. Tcm
RUNX-AML(Runt)/CD4+-PolII-ChIP-Seq(Barski_et_al.)/Homer	GCTGTGGTTW	1e-36	-83.61	0	4501	13.71%	1051.4	11.43%	Trm vs. Tcm
YY1(Zf)/Promoter/Homer	CAAGATGGCGGC	1e-35	-80.64	0	543	1.65%	85.7	0.93%	Trm vs. Tcm
E2F4(E2F)/K562-E2F4-ChIP-Seq(GSE31477)/Homer	GGCGGGAAAH	1e-34	-79.83	0	2768	8.43%	613.2	6.66%	Trm vs. Tcm
ETS1(ETS)/Jurkat-ETS1-ChIP-Seq(GSE17954)/Homer	ACAGGAAGTG	1e-33	-76.47	0	9265	28.21%	2326.4	25.28%	Trm vs. Tcm
Atf4(bZIP)/MEF-Atf4-ChIP-Seq(GSE35681)/Homer	MTGATGCAAT	1e-32	-75.94	0	821	2.50%	147.6	1.60%	Trm vs. Tcm
E2F1(E2F)/Hela-E2F1-ChIP-Seq(GSE22478)/Homer	CWGGCGGGAA	1e-32	-75.78	0	1417	4.31%	285.1	3.10%	Trm vs. Tcm
MITF(bHLH)/MastCells-MITF-ChIP-Seq(GSE48085)/Homer	RTCATGTGAC	1e-32	-73.78	0	4179	12.73%	980.7	10.66%	Trm vs. Tcm
X-box(HTH)/NPC-H3K4me1-ChIP-Seq(GSE16256)/Homer	GGTTGCCATGGCAA	1e-30	-71.31	0	588	1.79%	98.8	1.07%	Trm vs. Tcm
KLF10(Zf)/HEK293-KLF10.GFP-ChIP-Seq(GSE58341)/Homer	GGGGGTGTGTCC	1e-30	-71.25	0	3923	11.95%	917.8	9.97%	Trm vs. Tcm
CEBP(bZIP)/ThioMac-CEBPb-ChIP-Seq(GSE21512)/Homer	ATTGCGCAAC	1e-26	-61.31	0	1689	5.14%	362.9	3.94%	Trm vs. Tcm
Rfx1(HTH)/NPC-H3K4me1-ChIP-Seq(GSE16256)/Homer	KGTTGCCATGGCAA	1e-26	-60.72	0	968	2.95%	190	2.06%	Trm vs. Tcm
Rfx2(HTH)/LoVo-RFX2-ChIP-Seq(GSE49402)/Homer	GTTGCCATGGCAACM	1e-25	-58.72	0	640	1.95%	115.9	1.26%	Trm vs. Tcm
RFX(HTH)/K562-RFX3-ChIP-Seq(SRA012198)/Homer	CGGTTGCCATGGCAAC	1e-24	-56.02	0	634	1.93%	115.5	1.26%	Trm vs. Tcm
ERG(ETS)/VCaP-ERG-ChIP-Seq(GSE14097)/Homer	ACAGGAAGTG	1e-22	-52.94	0	11137	33.91%	2884.2	31.34%	Trm vs. Tcm
EHF(ETS)/LoVo-EHF-ChIP-Seq(GSE49402)/Homer	AVCAGGAAGT	1e-22	-52.61	0	8514	25.93%	2169.6	23.58%	Trm vs. Tcm
En1(Homeobox)/SUM149-EN1-ChIP-Seq(GSE120957)/Homer	NDCTAATTAS	1e-22	-52.43	0	4419	13.46%	1073.8	11.67%	Trm vs. Tcm
Chop(bZIP)/MEF-Chop-ChIP-Seq(GSE35681)/Homer	ATTGCATCAT	1e-21	-48.71	0	639	1.95%	120.2	1.31%	Trm vs. Tcm
Etv2(ETS)/ES-ER71-ChIP-Seq(GSE59402)/Homer	NNAYTTCCTGHN	1e-20	-47.63	0	8017	24.41%	2045.6	22.23%	Trm vs. Tcm
SpiB(ETS)/OCILY3-SPIB-ChIP-Seq(GSE56857)/Homer	AAAGRGGAAGTG	1e-20	-46.58	0	2415	7.35%	560.2	6.09%	Trm vs. Tcm
E2F3(E2F)/MEF-E2F3-ChIP-Seq(GSE71376)/Homer	BTKGGCGGGAAA	1e-19	-44.44	0	3537	10.77%	854.2	9.28%	Trm vs. Tcm
HLF(bZIP)/HSC-HLF.Flag-ChIP-Seq(GSE69817)/Homer	RTTATGYAAB	1e-18	-42.97	0	1963	5.98%	449.1	4.88%	Trm vs. Tcm
ZNF143|STAF(Zf)/CUTLL-ZNF143-ChIP-Seq(GSE29600)/Homer	ATTTCCCAGVAKSCY	1e-17	-41.07	0	1367	4.16%	301.6	3.28%	Trm vs. Tcm
E2F7(E2F)/Hela-E2F7-ChIP-Seq(GSE32673)/Homer	VDTTTCCCGCCA	1e-17	-40.66	0	704	2.14%	140.2	1.52%	Trm vs. Tcm
Smad3(MAD)/NPC-Smad3-ChIP-Seq(GSE36673)/Homer	TWGTCTGV	1e-16	-38.63	0	10049	30.60%	2621.4	28.49%	Trm vs. Tcm
EKLF(Zf)/Erythrocyte-Klf1-ChIP-Seq(GSE20478)/Homer	NWGGGTGTGGCY	1e-16	-38.09	0	1367	4.16%	304.2	3.31%	Trm vs. Tcm
Stat3+il21(Stat)/CD4-Stat3-ChIP-Seq(GSE19198)/Homer	SVYTTCCNGGAARB	1e-15	-36.04	0	2503	7.62%	597.7	6.50%	Trm vs. Tcm
Rfx6(HTH)/Min6b1-Rfx6.HA-ChIP-Seq(GSE62844)/Homer	TGTTKCCTAGCAACM	1e-15	-35.64	0	4146	12.62%	1030.9	11.20%	Trm vs. Tcm
ZBTB33(Zf)/GM12878-ZBTB33-ChIP-Seq(GSE32465)/Homer	GGVTCTCGCGAGAAC	1e-14	-33.49	0	338	1.03%	60.9	0.66%	Trm vs. Tcm
E2F6(E2F)/Hela-E2F6-ChIP-Seq(GSE31477)/Homer	GGCGGGAARN	1e-13	-30.66	0	3012	9.17%	739.8	8.04%	Trm vs. Tcm
Pbx3(Homeobox)/GM12878-PBX3-ChIP-Seq(GSE32465)/Homer	SCTGTCAMTCAN	1e-13	-30.35	0	1007	3.07%	222.8	2.42%	Trm vs. Tcm
ETS:RUNX(ETS,Runt)/Jurkat-RUNX1-ChIP-Seq(GSE17954)/Homer	RCAGGATGTGGT	1e-13	-30.12	0	1474	4.49%	340.2	3.70%	Trm vs. Tcm
Npas4(bHLH)/Neuron-Npas4-ChIP-Seq(GSE127793)/Homer	NHRTCACGACDN	1e-12	-29.45	0	3087	9.40%	761.1	8.27%	Trm vs. Tcm
NF1(CTF)/LNCAP-NF1-ChIP-Seq(Unpublished)/Homer	CYTGGCABNSTGCCAR	1e-12	-28.98	0	1441	4.39%	333.2	3.62%	Trm vs. Tcm
Egr2(Zf)/Thymocytes-Egr2-ChIP-Seq(GSE34254)/Homer	NGCGTGGGCGGR	1e-12	-28.25	0	1410	4.29%	326.7	3.55%	Trm vs. Tcm
Nur77(NR)/K562-NR4A1-ChIP-Seq(GSE31363)/Homer	TGACCTTTNCNT	1e-12	-27.75	0	506	1.54%	102.2	1.11%	Trm vs. Tcm
Rfx5(HTH)/GM12878-Rfx5-ChIP-Seq(GSE31477)/Homer	SCCTAGCAACAG	1e-11	-25.53	0	1408	4.29%	329.1	3.58%	Trm vs. Tcm
Stat3(Stat)/mES-Stat3-ChIP-Seq(GSE11431)/Homer	CTTCCGGGAA	1e-10	-24.89	0	1953	5.95%	471	5.12%	Trm vs. Tcm
MafF(bZIP)/HepG2-MafF-ChIP-Seq(GSE31477)/Homer	HWWGTCAGCAWWTTT	1e-10	-24.32	0	599	1.82%	127.5	1.39%	Trm vs. Tcm
Hoxa9(Homeobox)/ChickenMSG-Hoxa9.Flag-ChIP-Seq(GSE86088)/Homer	RGCAATNAAA	1e-10	-24.21	0	6884	20.96%	1796.1	19.52%	Trm vs. Tcm
ELF3(ETS)/PDAC-ELF3-ChIP-Seq(GSE64557)/Homer	ANCAGGAAGT	1e-10	-24.04	0	5444	16.58%	1405	15.27%	Trm vs. Tcm
Pknox1(Homeobox)/ES-Prep1-ChIP-Seq(GSE63282)/Homer	SCTGTCAVTCAV	1e-10	-23.31	0	985	3.00%	224.1	2.43%	Trm vs. Tcm
EWS:FLI1-fusion(ETS)/SK_N_MC-EWS:FLI1-ChIP-Seq(SRA014231)/Homer	VACAGGAAAT	1e-09	-23	0	5068	15.43%	1306.9	14.20%	Trm vs. Tcm
PU.1(ETS)/ThioMac-PU.1-ChIP-Seq(GSE21512)/Homer	AGAGGAAGTG	1e-09	-22.8	0	4759	14.49%	1223.7	13.30%	Trm vs. Tcm
ZNF711(Zf)/SHSY5Y-ZNF711-ChIP-Seq(GSE20673)/Homer	AGGCCTAG	1e-09	-20.73	0	7462	22.72%	1965.9	21.36%	Trm vs. Tcm
Pdx1(Homeobox)/Islet-Pdx1-ChIP-Seq(SRA008281)/Homer	YCATYAATCA	1e-08	-19.7	0	2014	6.13%	496.6	5.40%	Trm vs. Tcm
PAX3:FKHR-fusion(Paired,Homeobox)/Rh4-PAX3:FKHR-ChIP-Seq(GSE19063)/Homer	ACCRTGACTAATTNN	1e-08	-19.52	0	492	1.50%	105.3	1.14%	Trm vs. Tcm
CEBP:AP1(bZIP)/ThioMac-CEBPb-ChIP-Seq(GSE21512)/Homer	DRTGTTGCAA	1e-08	-19.48	0	2039	6.21%	503.5	5.47%	Trm vs. Tcm
Tgif1(Homeobox)/mES-Tgif1-ChIP-Seq(GSE55404)/Homer	YTGWCADY	1e-08	-19.14	0	10079	30.69%	2691.6	29.25%	Trm vs. Tcm
CArG(MADS)/PUER-Srf-ChIP-Seq(Sullivan_et_al.)/Homer	CCATATATGGNM	1e-08	-18.74	0	790	2.41%	180.2	1.96%	Trm vs. Tcm
GATA(Zf),IR3/iTreg-Gata3-ChIP-Seq(GSE20898)/Homer	NNNNNBAGATAWYATCTVHN	1e-07	-18.08	0	380	1.16%	79.9	0.87%	Trm vs. Tcm
STAT1(Stat)/HelaS3-STAT1-ChIP-Seq(GSE12782)/Homer	NATTTCCNGGAAAT	1e-07	-16.52	0	963	2.93%	227.5	2.47%	Trm vs. Tcm
LHX9(Homeobox)/Hct116-LHX9.V5-ChIP-Seq(GSE116822)/Homer	NGCTAATTAG	1e-07	-16.36	0	3045	9.27%	778	8.45%	Trm vs. Tcm
Nanog(Homeobox)/mES-Nanog-ChIP-Seq(GSE11724)/Homer	RGCCATTAAC	1e-06	-14.68	0	11620	35.38%	3137.6	34.10%	Trm vs. Tcm
Usf2(bHLH)/C2C12-Usf2-ChIP-Seq(GSE36030)/Homer	GTCACGTGGT	1e-05	-13.74	0	1678	5.11%	419.8	4.56%	Trm vs. Tcm
Max(bHLH)/K562-Max-ChIP-Seq(GSE31477)/Homer	RCCACGTGGYYN	1e-05	-13.24	0	2609	7.94%	669.3	7.27%	Trm vs. Tcm
Pit1+1bp(Homeobox)/GCrat-Pit1-ChIP-Seq(GSE58009)/Homer	ATGCATAATTCA	1e-05	-13.06	0	431	1.31%	96.1	1.04%	Trm vs. Tcm
Smad4(MAD)/ESC-SMAD4-ChIP-Seq(GSE29422)/Homer	VBSYGTCTGG	1e-05	-12.62	0	5993	18.25%	1592.1	17.30%	Trm vs. Tcm
SPDEF(ETS)/VCaP-SPDEF-ChIP-Seq(SRA014231)/Homer	ASWTCCTGBT	1e-05	-12.55	0	6043	18.40%	1606.9	17.46%	Trm vs. Tcm
NF1-halfsite(CTF)/LNCaP-NF1-ChIP-Seq(Unpublished)/Homer	YTGCCAAG	1e-05	-12.12	0	5909	17.99%	1571.6	17.08%	Trm vs. Tcm
Unknown-ESC-element(?)/mES-Nanog-ChIP-Seq(GSE11724)/Homer	CACAGCAGGGGG	1e-05	-12.12	0	2222	6.77%	568.1	6.17%	Trm vs. Tcm
PPARE(NR),DR1/3T3L1-Pparg-ChIP-Seq(GSE13511)/Homer	TGACCTTTGCCCCA	0.0001	-11.09	0.0001	2742	8.35%	711.8	7.74%	Trm vs. Tcm
ZNF341(Zf)/EBV-ZNF341-ChIP-Seq(GSE113194)/Homer	GGAACAGCCG	0.0001	-10.32	0.0001	2674	8.14%	695	7.55%	Trm vs. Tcm
Duxbl(Homeobox)/NIH3T3-Duxbl.HA-ChIP-Seq(GSE119782)/Homer	TAAYCYAATCAA	0.0001	-10.29	0.0001	121	0.37%	23.9	0.26%	Trm vs. Tcm
STAT4(Stat)/CD4-Stat4-ChIP-Seq(GSE22104)/Homer	NYTTCCWGGAAR	0.0001	-10.15	0.0001	2886	8.79%	753.2	8.19%	Trm vs. Tcm
PU.1-IRF(ETS:IRF)/Bcell-PU.1-ChIP-Seq(GSE21512)/Homer	MGGAAGTGAAAC	0.0001	-10.05	0.0002	6218	18.93%	1665.3	18.10%	Trm vs. Tcm
Smad2(MAD)/ES-SMAD2-ChIP-Seq(GSE29422)/Homer	CTGTCTGG	0.0001	-9.975	0.0002	5766	17.56%	1541.5	16.75%	Trm vs. Tcm
NFAT(RHD)/Jurkat-NFATC1-ChIP-Seq(Jolma_et_al.)/Homer	ATTTTCCATT	0.0001	-9.959	0.0002	2337	7.12%	605.2	6.58%	Trm vs. Tcm
ZSCAN22(Zf)/HEK293-ZSCAN22.GFP-ChIP-Seq(GSE58341)/Homer	SMCAGTCWGAKGGAGGAGGC	0.0001	-9.705	0.0002	297	0.90%	66.8	0.73%	Trm vs. Tcm
Reverb(NR),DR2/RAW-Reverba.biotin-ChIP-Seq(GSE45914)/Homer	GTRGGTCASTGGGTCA	0.001	-9.046	0.0004	448	1.36%	105.6	1.15%	Trm vs. Tcm
NFkB-p65(RHD)/GM12787-p65-ChIP-Seq(GSE19485)/Homer	WGGGGATTTCCC	0.001	-8.612	0.0006	1959	5.97%	507.8	5.52%	Trm vs. Tcm
Bcl6(Zf)/Liver-Bcl6-ChIP-Seq(GSE31578)/Homer	NNNCTTTCCAGGAAA	0.001	-8.499	0.0007	3708	11.29%	983.8	10.69%	Trm vs. Tcm
NFkB-p65-Rel(RHD)/ThioMac-LPS-Expression(GSE23622)/Homer	GGAAATTCCC	0.001	-8.432	0.0007	347	1.06%	80.3	0.87%	Trm vs. Tcm
STAT5(Stat)/mCD4+-Stat5-ChIP-Seq(GSE12346)/Homer	RTTTCTNAGAAA	0.001	-8.35	0.0008	1084	3.30%	273.1	2.97%	Trm vs. Tcm
ZNF189(Zf)/HEK293-ZNF189.GFP-ChIP-Seq(GSE58341)/Homer	TGGAACAGMA	0.001	-8.259	0.0009	2575	7.84%	675.8	7.34%	Trm vs. Tcm
TEAD4(TEA)/Tropoblast-Tead4-ChIP-Seq(GSE37350)/Homer	CCWGGAATGY	0.001	-8.117	0.001	1642	5.00%	423.9	4.61%	Trm vs. Tcm
Lhx3(Homeobox)/Neuron-Lhx3-ChIP-Seq(GSE31456)/Homer	ADBTAATTAR	0.001	-8.034	0.0011	3434	10.46%	910.2	9.89%	Trm vs. Tcm
BMYB(HTH)/Hela-BMYB-ChIP-Seq(GSE27030)/Homer	NHAACBGYYV	0.001	-7.7	0.0015	4916	14.97%	1318.8	14.33%	Trm vs. Tcm
MNT(bHLH)/HepG2-MNT-ChIP-Seq(Encode)/Homer	DGCACACGTG	0.001	-7.469	0.0019	3524	10.73%	937.3	10.19%	Trm vs. Tcm
Maz(Zf)/HepG2-Maz-ChIP-Seq(GSE31477)/Homer	GGGGGGGG	0.001	-7.36	0.0021	8383	25.53%	2278.1	24.76%	Trm vs. Tcm
PBX1(Homeobox)/MCF7-PBX1-ChIP-Seq(GSE28007)/Homer	GSCTGTCACTCA	0.001	-7.283	0.0022	388	1.18%	92.3	1.00%	Trm vs. Tcm
USF1(bHLH)/GM12878-Usf1-ChIP-Seq(GSE32465)/Homer	SGTCACGTGR	0.01	-6.577	0.0044	2251	6.85%	593.6	6.45%	Trm vs. Tcm
CLOCK(bHLH)/Liver-Clock-ChIP-Seq(GSE39860)/Homer	GHCACGTG	0.01	-6.563	0.0045	2493	7.59%	659.4	7.17%	Trm vs. Tcm
Tgif2(Homeobox)/mES-Tgif2-ChIP-Seq(GSE55404)/Homer	TGTCANYT	0.01	-6.475	0.0048	10851	33.04%	2970.1	32.28%	Trm vs. Tcm
AMYB(HTH)/Testes-AMYB-ChIP-Seq(GSE44588)/Homer	TGGCAGTTGG	0.01	-6.454	0.0049	5121	15.59%	1381.2	15.01%	Trm vs. Tcm
DUX4(Homeobox)/Myoblasts-DUX4.V5-ChIP-Seq(GSE75791)/Homer	NWTAAYCYAATCAWN	0.01	-6.437	0.005	55	0.17%	10.6	0.11%	Trm vs. Tcm
bHLHE41(bHLH)/proB-Bhlhe41-ChIP-Seq(GSE93764)/Homer	KCACGTGMCN	0.01	-5.846	0.0089	5246	15.97%	1419.8	15.43%	Trm vs. Tcm
Hoxd10(Homeobox)/ChickenMSG-Hoxd10.Flag-ChIP-Seq(GSE86088)/Homer	GGCMATGAAA	0.01	-5.829	0.009	2599	7.91%	691.4	7.51%	Trm vs. Tcm
CRX(Homeobox)/Retina-Crx-ChIP-Seq(GSE20012)/Homer	GCTAATCC	0.01	-5.785	0.0093	5621	17.12%	1523.4	16.55%	Trm vs. Tcm
RXR(NR),DR1/3T3L1-RXR-ChIP-Seq(GSE13511)/Homer	TAGGGCAAAGGTCA	0.01	-5.665	0.0104	3395	10.34%	910.1	9.89%	Trm vs. Tcm
TATA-Box(TBP)/Promoter/Homer	CCTTTTAWAGSC	0.01	-5.589	0.0112	3146	9.58%	842.5	9.16%	Trm vs. Tcm
PBX2(Homeobox)/K562-PBX2-ChIP-Seq(Encode)/Homer	RTGATTKATRGN	0.01	-5.565	0.0114	1888	5.75%	499	5.42%	Trm vs. Tcm
Lhx2(Homeobox)/HFSC-Lhx2-ChIP-Seq(GSE48068)/Homer	TAATTAGN	0.01	-5.489	0.0122	1975	6.01%	522.3	5.68%	Trm vs. Tcm
TEAD3(TEA)/HepG2-TEAD3-ChIP-Seq(Encode)/Homer	TRCATTCCAG	0.01	-5.365	0.0137	2193	6.68%	582.9	6.33%	Trm vs. Tcm
Sox10(HMG)/SciaticNerve-Sox3-ChIP-Seq(GSE35132)/Homer	CCWTTGTYYB	0.01	-5.327	0.0142	4572	13.92%	1236.1	13.43%	Trm vs. Tcm
ZNF322(Zf)/HEK293-ZNF322.GFP-ChIP-Seq(GSE58341)/Homer	GAGCCTGGTACTGWGCCTGR	0.01	-5.323	0.0142	966	2.94%	249.2	2.71%	Trm vs. Tcm
RORg(NR)/Liver-Rorc-ChIP-Seq(GSE101115)/Homer	WAABTAGGTCAV	0.01	-5.07	0.0181	248	0.76%	59.9	0.65%	Trm vs. Tcm
COUP-TFII(NR)/K562-NR2F1-ChIP-Seq(Encode)/Homer	GKBCARAGGTCA	0.01	-5	0.0192	4391	13.37%	1188.2	12.91%	Trm vs. Tcm
RORa(NR)/Liver-Rora-ChIP-Seq(GSE101115)/Homer	AAWCTAGGTCARDNN	0.01	-4.923	0.0207	347	1.06%	85.1	0.92%	Trm vs. Tcm
ERE(NR),IR3/MCF7-ERa-ChIP-Seq(Unpublished)/Homer	VAGGTCACNSTGACC	0.01	-4.894	0.0211	824	2.51%	212.7	2.31%	Trm vs. Tcm
Egr1(Zf)/K562-Egr1-ChIP-Seq(GSE32465)/Homer	TGCGTGGGYG	0.01	-4.85	0.0219	4029	12.27%	1089	11.83%	Trm vs. Tcm
MYB(HTH)/ERMYB-Myb-ChIPSeq(GSE22095)/Homer	GGCVGTTR	0.01	-4.826	0.0223	6010	18.30%	1638	17.80%	Trm vs. Tcm
ZNF692(Zf)/HEK293-ZNF692.GFP-ChIP-Seq(GSE58341)/Homer	GTGGGCCCCA	0.01	-4.76	0.0237	550	1.67%	139.3	1.51%	Trm vs. Tcm
p53(p53)/Saos-p53-ChIP-Seq(GSE15780)/Homer	RRCATGYCYRGRCATGYYYN	0.01	-4.696	0.0249	215	0.65%	51	0.55%	Trm vs. Tcm
p53(p53)/Saos-p53-ChIP-Seq/Homer	RRCATGYCYRGRCATGYYYN	0.01	-4.696	0.0249	215	0.65%	51	0.55%	Trm vs. Tcm
ZNF416(Zf)/HEK293-ZNF416.GFP-ChIP-Seq(GSE58341)/Homer	WDNCTGGGCA	0.01	-4.669	0.0255	4351	13.25%	1179.2	12.81%	Trm vs. Tcm
E2F(E2F)/Hela-CellCycle-Expression/Homer	TTSGCGCGAAAA	0.01	-4.661	0.0255	288	0.88%	70.3	0.76%	Trm vs. Tcm
Tlx?(NR)/NPC-H3K4me1-ChIP-Seq(GSE16256)/Homer	CTGGCAGSCTGCCA	0.01	-4.642	0.0259	1427	4.35%	376.7	4.09%	Trm vs. Tcm
FXR(NR),IR1/Liver-FXR-ChIP-Seq(Chong_et_al.)/Homer	AGGTCANTGACCTB	0.1	-4.547	0.0283	1098	3.34%	287.1	3.12%	Trm vs. Tcm
ZNF528(Zf)/HEK293-ZNF528.GFP-ChIP-Seq(GSE58341)/Homer	AGAAATGACTTCCCT	0.1	-4.463	0.0306	24	0.07%	4.5	0.05%	Trm vs. Tcm
Foxh1(Forkhead)/hESC-FOXH1-ChIP-Seq(GSE29422)/Homer	NNTGTGGATTSS	0.1	-4.373	0.0332	1291	3.93%	340.7	3.70%	Trm vs. Tcm
OCT:OCT-short(POU,Homeobox)/NPC-OCT6-ChIP-Seq(GSE43916)/Homer	ATGCATWATGCATRW	0.1	-4.334	0.0343	1088	3.31%	285.6	3.10%	Trm vs. Tcm
ZFX(Zf)/mES-Zfx-ChIP-Seq(GSE11431)/Homer	AGGCCTRG	0.1	-4.326	0.0344	4560	13.89%	1239.4	13.47%	Trm vs. Tcm
Otx2(Homeobox)/EpiLC-Otx2-ChIP-Seq(GSE56098)/Homer	NYTAATCCYB	0.1	-4.306	0.0349	1492	4.54%	395.8	4.30%	Trm vs. Tcm
Barx1(Homeobox)/Stomach-Barx1.3xFlag-ChIP-Seq(GSE69483)/Homer	AAACMATTAN	0.1	-4.237	0.0372	843	2.57%	219.7	2.39%	Trm vs. Tcm
GSC(Homeobox)/FrogEmbryos-GSC-ChIP-Seq(DRA000576)/Homer	RGGATTAR	0.1	-4.118	0.0416	2227	6.78%	597.3	6.49%	Trm vs. Tcm
Nkx6.1(Homeobox)/Islet-Nkx6.1-ChIP-Seq(GSE40975)/Homer	GKTAATGR	0.1	-3.853	0.0539	5205	15.85%	1421.3	15.45%	Trm vs. Tcm
STAT6(Stat)/Macrophage-Stat6-ChIP-Seq(GSE38377)/Homer	TTCCKNAGAA	0.1	-3.842	0.0543	1485	4.52%	396	4.30%	Trm vs. Tcm
E-box(bHLH)/Promoter/Homer	SSGGTCACGTGA	0.1	-3.819	0.0552	642	1.95%	166.6	1.81%	Trm vs. Tcm
Pitx1(Homeobox)/Chicken-Pitx1-ChIP-Seq(GSE38910)/Homer	TAATCCCN	0.1	-3.797	0.0561	10795	32.87%	2977.6	32.36%	Trm vs. Tcm
Myf5(bHLH)/GM-Myf5-ChIP-Seq(GSE24852)/Homer	BAACAGCTGT	0.1	-3.768	0.0574	2544	7.75%	686.1	7.46%	Trm vs. Tcm
TEAD2(TEA)/Py2T-Tead2-ChIP-Seq(GSE55709)/Homer	CCWGGAATGY	0.1	-3.684	0.0621	914	2.78%	240.6	2.61%	Trm vs. Tcm
Arnt:Ahr(bHLH)/MCF7-Arnt-ChIP-Seq(Lo_et_al.)/Homer	TBGCACGCAA	0.1	-3.661	0.0632	2589	7.88%	699.3	7.60%	Trm vs. Tcm
Srebp2(bHLH)/HepG2-Srebp2-ChIP-Seq(GSE31477)/Homer	CGGTCACSCCAC	0.1	-3.343	0.0864	470	1.43%	121.7	1.32%	Trm vs. Tcm
RORgt(NR)/EL4-RORgt.Flag-ChIP-Seq(GSE56019)/Homer	AAYTAGGTCA	0.1	-3.337	0.0864	343	1.04%	87.4	0.95%	Trm vs. Tcm
RORgt(NR)/EL4-RORgt.Flag-ChIP-Seq(GSE56019)/Homer	AAYTAGGTCA	0.1	-3.337	0.0864	343	1.04%	87.4	0.95%	Trm vs. Tcm
STAT6(Stat)/CD4-Stat6-ChIP-Seq(GSE22104)/Homer	ABTTCYYRRGAA	0.1	-3.304	0.0884	1385	4.22%	370.8	4.03%	Trm vs. Tcm
NFkB-p50,p52(RHD)/Monocyte-p50-ChIP-Chip(Schreiber_et_al.)/Homer	GGGGGAATCCCC	0.1	-3.236	0.094	558	1.70%	145	1.58%	Trm vs. Tcm
bHLHE40(bHLH)/HepG2-BHLHE40-ChIP-Seq(GSE31477)/Homer	KCACGTGMCN	0.1	-3.108	0.1063	1502	4.57%	403.7	4.39%	Trm vs. Tcm
GLI3(Zf)/Limb-GLI3-ChIP-Chip(GSE11077)/Homer	CGTGGGTGGTCC	0.1	-3.083	0.1084	367	1.12%	94.9	1.03%	Trm vs. Tcm
Pax7(Paired,Homeobox),longest/Myoblast-Pax7-ChIP-Seq(GSE25064)/Homer	NTAATTDGCYAATTANNWWD	0.1	-3.083	0.1084	17	0.05%	3.3	0.04%	Trm vs. Tcm
NPAS(bHLH)/Liver-NPAS-ChIP-Seq(GSE39860)/Homer	NVCACGTG	0.1	-2.996	0.117	5428	16.53%	1490.3	16.20%	Trm vs. Tcm
GRE(NR),IR3/A549-GR-ChIP-Seq(GSE32465)/Homer	NRGVACABNVTGTYCY	0.1	-2.714	0.1543	371	1.13%	96.9	1.05%	Trm vs. Tcm
OCT:OCT(POU,Homeobox,IR1)/NPC-Brn2-ChIP-Seq(GSE35496)/Homer	ATGAATWATTCATGA	0.1	-2.69	0.1572	29	0.09%	6.6	0.07%	Trm vs. Tcm
Sox9(HMG)/Limb-SOX9-ChIP-Seq(GSE73225)/Homer	AGGVNCCTTTGT	0.1	-2.667	0.16	2371	7.22%	645.4	7.01%	Trm vs. Tcm
Hoxd13(Homeobox)/ChickenMSG-Hoxd13.Flag-ChIP-Seq(GSE86088)/Homer	NCYAATAAAA	0.1	-2.645	0.1627	3122	9.51%	853.5	9.28%	Trm vs. Tcm
Hoxb4(Homeobox)/ES-Hoxb4-ChIP-Seq(GSE34014)/Homer	TGATTRATGGCY	0.1	-2.638	0.163	411	1.25%	107.6	1.17%	Trm vs. Tcm
HIF-1a(bHLH)/MCF7-HIF1a-ChIP-Seq(GSE28352)/Homer	TACGTGCV	0.1	-2.614	0.1662	1005	3.06%	269.7	2.93%	Trm vs. Tcm
Hoxc9(Homeobox)/Ainv15-Hoxc9-ChIP-Seq(GSE21812)/Homer	GGCCATAAATCA	0.1	-2.471	0.1907	937	2.85%	251.3	2.73%	Trm vs. Tcm
ARE(NR)/LNCAP-AR-ChIP-Seq(GSE27824)/Homer	RGRACASNSTGTYCYB	0.1	-2.44	0.1957	732	2.23%	195.2	2.12%	Trm vs. Tcm
ZNF669(Zf)/HEK293-ZNF669.GFP-ChIP-Seq(GSE58341)/Homer	GARTGGTCATCGCCC	0.1	-2.364	0.2101	260	0.79%	68	0.74%	Trm vs. Tcm
PAX5(Paired,Homeobox),condensed/GM12878-PAX5-ChIP-Seq(GSE32465)/Homer	GTCACGCTCSCTGM	0.1	-2.361	0.2101	489	1.49%	129.7	1.41%	Trm vs. Tcm
Zfp57(Zf)/H1-ZFP57.HA-ChIP-Seq(GSE115387)/Homer	NANTGCSGCA	0.1	-2.308	0.2199	2109	6.42%	575.5	6.25%	Trm vs. Tcm
HNF1b(Homeobox)/PDAC-HNF1B-ChIP-Seq(GSE64557)/Homer	GTTAATNATTAA	1	-2.283	0.2243	181	0.55%	46.7	0.51%	Trm vs. Tcm
PPARa(NR),DR1/Liver-Ppara-ChIP-Seq(GSE47954)/Homer	VNAGGKCAAAGGTCA	1	-2.236	0.234	3020	9.20%	828.5	9.00%	Trm vs. Tcm
c-Myc(bHLH)/LNCAP-cMyc-ChIP-Seq(Unpublished)/Homer	VCCACGTG	1	-2.188	0.2443	2420	7.37%	662.8	7.20%	Trm vs. Tcm
p73(p53)/Trachea-p73-ChIP-Seq(PRJNA310161)/Homer	NRRRCAWGTCCDGRCATGYY	1	-2.158	0.2505	120	0.37%	30.6	0.33%	Trm vs. Tcm
Phox2a(Homeobox)/Neuron-Phox2a-ChIP-Seq(GSE31456)/Homer	YTAATYNRATTA	1	-2.123	0.2582	453	1.38%	120.5	1.31%	Trm vs. Tcm
LXRE(NR),DR4/RAW-LXRb.biotin-ChIP-Seq(GSE21512)/Homer	RGGTTACTANAGGTCA	1	-2.109	0.2604	146	0.44%	37.6	0.41%	Trm vs. Tcm
Tbx20(T-box)/Heart-Tbx20-ChIP-Seq(GSE29636)/Homer	GGTGYTGACAGS	1	-1.981	0.2945	754	2.30%	203.5	2.21%	Trm vs. Tcm
ZNF768(Zf)/Rajj-ZNF768-ChIP-Seq(GSE111879)/Homer	RHHCAGAGAGGB	1	-1.894	0.3199	122	0.37%	31.1	0.34%	Trm vs. Tcm
DLX2(Homeobox)/BasalGanglia-Dlx2-ChIP-seq(GSE124936)/Homer	NNNTAATTAS	1	-1.8	0.3495	2916	8.88%	803.7	8.73%	Trm vs. Tcm
GATA3(Zf),DR4/iTreg-Gata3-ChIP-Seq(GSE20898)/Homer	AGATGKDGAGATAAG	1	-1.745	0.3675	184	0.56%	48.2	0.52%	Trm vs. Tcm
TEAD1(TEAD)/HepG2-TEAD1-ChIP-Seq(Encode)/Homer	CYRCATTCCA	1	-1.706	0.3804	1797	5.47%	493.6	5.36%	Trm vs. Tcm
Foxo1(Forkhead)/RAW-Foxo1-ChIP-Seq(Fan_et_al.)/Homer	CTGTTTAC	1	-1.647	0.4018	6347	19.33%	1761.2	19.14%	Trm vs. Tcm
Cdx2(Homeobox)/mES-Cdx2-ChIP-Seq(GSE14586)/Homer	GYMATAAAAH	1	-1.63	0.4067	1142	3.48%	312.2	3.39%	Trm vs. Tcm
Prop1(Homeobox)/GHFT1-PROP1.biotin-ChIP-Seq(GSE77302)/Homer	NTAATBNAATTA	1	-1.625	0.4067	744	2.27%	202.6	2.20%	Trm vs. Tcm
ZNF165(Zf)/WHIM12-ZNF165-ChIP-Seq(GSE65937)/Homer	AAGGKGRCGCAGGCA	1	-1.55	0.4363	496	1.51%	134.3	1.46%	Trm vs. Tcm
HOXB13(Homeobox)/ProstateTumor-HOXB13-ChIP-Seq(GSE56288)/Homer	TTTTATKRGG	1	-1.517	0.4489	2144	6.53%	591.8	6.43%	Trm vs. Tcm
T1ISRE(IRF)/ThioMac-Ifnb-Expression/Homer	ACTTTCGTTTCT	1	-1.506	0.4517	82	0.25%	21.9	0.24%	Trm vs. Tcm
EBNA1(EBV-virus)/Raji-EBNA1-ChIP-Seq(GSE30709)/Homer	GGYAGCAYDTGCTDCCCNNN	1	-1.455	0.4734	48	0.15%	12.8	0.14%	Trm vs. Tcm
DMRT6(DM)/Testis-DMRT6-ChIP-Seq(GSE60440)/Homer	YDGHTACAWTGTADC	1	-1.455	0.4734	440	1.34%	119.2	1.30%	Trm vs. Tcm
HOXA1(Homeobox)/mES-Hoxa1-ChIP-Seq(SRP084292)/Homer	TGATKGATGR	1	-1.422	0.4845	454	1.38%	124	1.35%	Trm vs. Tcm
Meis1(Homeobox)/MastCells-Meis1-ChIP-Seq(GSE48085)/Homer	VGCTGWCAVB	1	-1.367	0.5099	6375	19.41%	1773.9	19.28%	Trm vs. Tcm
PRDM15(Zf)/ESC-Prdm15-ChIP-Seq(GSE73694)/Homer	YCCDNTCCAGGTTTT	1	-1.341	0.5209	3010	9.17%	834.6	9.07%	Trm vs. Tcm
Gata4(Zf)/Heart-Gata4-ChIP-Seq(GSE35151)/Homer	NBWGATAAGR	1	-1.327	0.5256	2299	7.00%	636.3	6.91%	Trm vs. Tcm
ZNF16(Zf)/HEK293-ZNF16.GFP-ChIP-Seq(GSE58341)/Homer	MACCTTCYATGGCTCCCTAKTGCCY	1	-1.274	0.5517	13	0.04%	3.3	0.04%	Trm vs. Tcm
n-Myc(bHLH)/mES-nMyc-ChIP-Seq(GSE11431)/Homer	VRCCACGTGG	1	-1.273	0.5517	2835	8.63%	786.3	8.54%	Trm vs. Tcm
GATA3(Zf),DR8/iTreg-Gata3-ChIP-Seq(GSE20898)/Homer	AGATSTNDNNDSAGATAASN	1	-1.273	0.5517	172	0.52%	46.9	0.51%	Trm vs. Tcm
ZFP3(Zf)/HEK293-ZFP3.GFP-ChIP-Seq(GSE58341)/Homer	GGGTTTTGAAGGATGARTAGGAGTT	1	-1.246	0.5599	5	0.02%	1.3	0.01%	Trm vs. Tcm
TR4(NR),DR1/Hela-TR4-ChIP-Seq(GSE24685)/Homer	GAGGTCAAAGGTCA	1	-1.216	0.5745	313	0.95%	85.7	0.93%	Trm vs. Tcm
CHR(?)/Hela-CellCycle-Expression/Homer	SRGTTTCAAA	1	-1.159	0.6057	1295	3.94%	358.3	3.89%	Trm vs. Tcm
Pax7(Paired,Homeobox),long/Myoblast-Pax7-ChIP-Seq(GSE25064)/Homer	TAATCHGATTAC	1	-1.153	0.6066	24	0.07%	6.1	0.07%	Trm vs. Tcm
DMRT1(DM)/Testis-DMRT1-ChIP-Seq(GSE64892)/Homer	TWGHWACAWTGTWDC	1	-1.151	0.6066	507	1.54%	139.9	1.52%	Trm vs. Tcm
TEAD(TEA)/Fibroblast-PU.1-ChIP-Seq(Unpublished)/Homer	YCWGGAATGY	1	-1.099	0.6349	1031	3.14%	285.9	3.11%	Trm vs. Tcm
Unknown(Homeobox)/Limb-p300-ChIP-Seq/Homer	SSCMATWAAA	1	-1.022	0.6827	1122	3.42%	311.2	3.38%	Trm vs. Tcm
Zic2(Zf)/ESC-Zic2-ChIP-Seq(SRP197560)/Homer	CHCAGCRGGRGG	1	-0.9753	0.712	2059	6.27%	573.6	6.23%	Trm vs. Tcm
PRDM9(Zf)/Testis-DMC1-ChIP-Seq(GSE35498)/Homer	ADGGYAGYAGCATCT	1	-0.928	0.7434	1341	4.08%	373.3	4.06%	Trm vs. Tcm
RAR:RXR(NR),DR5/ES-RAR-ChIP-Seq(GSE56893)/Homer	RGGTCADNNAGAGGTCAV	1	-0.9056	0.757	81	0.25%	22.8	0.25%	Trm vs. Tcm
HOXA2(Homeobox)/mES-Hoxa2-ChIP-Seq(Donaldson_et_al.)/Homer	GYCATCMATCAT	1	-0.8503	0.7966	192	0.58%	53.2	0.58%	Trm vs. Tcm
ZNF136(Zf)/HEK293-ZNF136.GFP-ChIP-Seq(GSE58341)/Homer	YTKGATAHAGTATTCTWGGTNGGCA	1	-0.8158	0.8211	152	0.46%	42.1	0.46%	Trm vs. Tcm
ZBTB18(Zf)/HEK293-ZBTB18.GFP-ChIP-Seq(GSE58341)/Homer	AACATCTGGA	1	-0.788	0.8407	1550	4.72%	433	4.71%	Trm vs. Tcm
HIC1(Zf)/Treg-ZBTB29-ChIP-Seq(GSE99889)/Homer	TGCCAGCB	1	-0.7194	0.8966	7815	23.80%	2189.4	23.79%	Trm vs. Tcm
Isl1(Homeobox)/Neuron-Isl1-ChIP-Seq(GSE31456)/Homer	CTAATKGV	1	-0.6914	0.9183	4579	13.94%	1283	13.94%	Trm vs. Tcm
ZNF41(Zf)/HEK293-ZNF41.GFP-ChIP-Seq(GSE58341)/Homer	CCTCATGGTGYCYTWYTCCCTTGTG	1	-0.6796	0.9253	68	0.21%	19.6	0.21%	Trm vs. Tcm
GATA(Zf),IR4/iTreg-Gata3-ChIP-Seq(GSE20898)/Homer	NAGATWNBNATCTNN	1	-0.673	0.9276	182	0.55%	51.8	0.56%	Trm vs. Tcm
Nkx3.1(Homeobox)/LNCaP-Nkx3.1-ChIP-Seq(GSE28264)/Homer	AAGCACTTAA	1	-0.6699	0.9276	7382	22.48%	2069.4	22.49%	Trm vs. Tcm
NPAS2(bHLH)/Liver-NPAS2-ChIP-Seq(GSE39860)/Homer	KCCACGTGAC	1	-0.6664	0.9276	3817	11.62%	1070.4	11.63%	Trm vs. Tcm
PGR(NR)/EndoStromal-PGR-ChIP-Seq(GSE69539)/Homer	AAGAACATWHTGTTC	1	-0.6629	0.9276	574	1.75%	161.2	1.75%	Trm vs. Tcm
ZNF317(Zf)/HEK293-ZNF317.GFP-ChIP-Seq(GSE58341)/Homer	GTCWGCTGTYYCTCT	1	-0.6576	0.9276	253	0.77%	72	0.78%	Trm vs. Tcm
Hoxd12(Homeobox)/ChickenMSG-Hoxd12.Flag-ChIP-Seq(GSE86088)/Homer	HDGYAATGAAAN	1	-0.6435	0.936	3801	11.57%	1066.1	11.58%	Trm vs. Tcm
SCL(bHLH)/HPC7-Scl-ChIP-Seq(GSE13511)/Homer	AVCAGCTG	1	-0.6375	0.9378	16025	48.80%	4492.6	48.82%	Trm vs. Tcm
FOXA1:AR(Forkhead,NR)/LNCAP-AR-ChIP-Seq(GSE27824)/Homer	AGTAAACAAAAAAGAACAND	1	-0.5644	1	95	0.29%	27.1	0.29%	Trm vs. Tcm
AP-2gamma(AP2)/MCF7-TFAP2C-ChIP-Seq(GSE21234)/Homer	SCCTSAGGSCAW	1	-0.5604	1	4518	13.76%	1269.4	13.79%	Trm vs. Tcm
Hoxd11(Homeobox)/ChickenMSG-Hoxd11.Flag-ChIP-Seq(GSE86088)/Homer	VGCCATAAAA	1	-0.5231	1	5427	16.53%	1525.9	16.58%	Trm vs. Tcm
Zic(Zf)/Cerebellum-ZIC1.2-ChIP-Seq(GSE60731)/Homer	CCTGCTGAGH	1	-0.4631	1	3134	9.54%	883.6	9.60%	Trm vs. Tcm
VDR(NR),DR3/GM10855-VDR+vitD-ChIP-Seq(GSE22484)/Homer	ARAGGTCANWGAGTTCANNN	1	-0.4486	1	524	1.60%	149.7	1.63%	Trm vs. Tcm
PRDM10(Zf)/HEK293-PRDM10.eGFP-ChIP-Seq(Encode)/Homer	TGGTACATTCCA	1	-0.4299	1	1744	5.31%	493.6	5.36%	Trm vs. Tcm
EWS:ERG-fusion(ETS)/CADO_ES1-EWS:ERG-ChIP-Seq(SRA014231)/Homer	ATTTCCTGTN	1	-0.4282	1	5039	15.34%	1419.3	15.42%	Trm vs. Tcm
ZNF675(Zf)/HEK293-ZNF675.GFP-ChIP-Seq(GSE58341)/Homer	ARGAGGMCAAAATGW	1	-0.4221	1	325	0.99%	93.5	1.02%	Trm vs. Tcm
Atoh1(bHLH)/Cerebellum-Atoh1-ChIP-Seq(GSE22111)/Homer	VNRVCAGCTGGY	1	-0.4126	1	3720	11.33%	1049.5	11.41%	Trm vs. Tcm
Hoxa11(Homeobox)/ChickenMSG-Hoxa11.Flag-ChIP-Seq(GSE86088)/Homer	TTTTATGGCM	1	-0.4101	1	5044	15.36%	1421.8	15.45%	Trm vs. Tcm
GRE(NR),IR3/RAW264.7-GRE-ChIP-Seq(Unpublished)/Homer	VAGRACAKWCTGTYC	1	-0.4085	1	625	1.90%	178	1.93%	Trm vs. Tcm
ZNF652/HepG2-ZNF652.Flag-ChIP-Seq(Encode)/Homer	TTAACCCTTTVNKKN	1	-0.4064	1	441	1.34%	126.7	1.38%	Trm vs. Tcm
Dlx3(Homeobox)/Kerainocytes-Dlx3-ChIP-Seq(GSE89884)/Homer	NDGTAATTAC	1	-0.3937	1	1021	3.11%	290.3	3.16%	Trm vs. Tcm
Pitx1:Ebox(Homeobox,bHLH)/Hindlimb-Pitx1-ChIP-Seq(GSE41591)/Homer	YTAATTRAWWCCAGATGT	1	-0.3932	1	317	0.97%	91.2	0.99%	Trm vs. Tcm
ZNF264(Zf)/HEK293-ZNF264.GFP-ChIP-Seq(GSE58341)/Homer	RGGGCACTAACY	1	-0.3514	1	2242	6.83%	635.2	6.90%	Trm vs. Tcm
PSE(SNAPc)/K562-mStart-Seq/Homer	WAVTCACCMTAASYDAAAAG	1	-0.3415	1	1170	3.56%	333.3	3.62%	Trm vs. Tcm
Hoxa10(Homeobox)/ChickenMSG-Hoxa10.Flag-ChIP-Seq(GSE86088)/Homer	GGYAATGAAA	1	-0.3024	1	1337	4.07%	381.7	4.15%	Trm vs. Tcm
Gli2(Zf)/GM2-Gli2-ChIP-Chip(GSE112702)/Homer	YSTGGGTGGTCT	1	-0.3012	1	856	2.61%	245.5	2.67%	Trm vs. Tcm
ZNF467(Zf)/HEK293-ZNF467.GFP-ChIP-Seq(GSE58341)/Homer	TGGGGAAGGGCM	1	-0.298	1	3831	11.67%	1084.5	11.79%	Trm vs. Tcm
EAR2(NR)/K562-NR2F6-ChIP-Seq(Encode)/Homer	NRBCARRGGTCA	1	-0.273	1	3927	11.96%	1112.4	12.09%	Trm vs. Tcm
HRE(HSF)/HepG2-HSF1-ChIP-Seq(GSE31477)/Homer	BSTTCTRGAABVTTCYAGAA	1	-0.2599	1	452	1.38%	131.9	1.43%	Trm vs. Tcm
Tcf21(bHLH)/ArterySmoothMuscle-Tcf21-ChIP-Seq(GSE61369)/Homer	NAACAGCTGG	1	-0.2461	1	3465	10.55%	983.8	10.69%	Trm vs. Tcm
RARg(NR)/ES-RARg-ChIP-Seq(GSE30538)/Homer	AGGTCAAGGTCA	1	-0.1958	1	98	0.30%	30.8	0.33%	Trm vs. Tcm
HRE(HSF)/Striatum-HSF1-ChIP-Seq(GSE38000)/Homer	TTCTAGAABNTTCTA	1	-0.1944	1	539	1.64%	157.2	1.71%	Trm vs. Tcm
COUP-TFII(NR)/Artia-Nr2f2-ChIP-Seq(GSE46497)/Homer	AGRGGTCA	1	-0.1807	1	5285	16.09%	1499.1	16.29%	Trm vs. Tcm
HINFP(Zf)/K562-HINFP.eGFP-ChIP-Seq(Encode)/Homer	TWVGGTCCGC	1	-0.1743	1	1963	5.98%	562.1	6.11%	Trm vs. Tcm
Rbpj1(?)/Panc1-Rbpj1-ChIP-Seq(GSE47459)/Homer	HTTTCCCASG	1	-0.1697	1	4381	13.34%	1245.2	13.53%	Trm vs. Tcm
Gata1(Zf)/K562-GATA1-ChIP-Seq(GSE18829)/Homer	SAGATAAGRV	1	-0.1634	1	1337	4.07%	385.3	4.19%	Trm vs. Tcm
AP-2alpha(AP2)/Hela-AP2alpha-ChIP-Seq(GSE31477)/Homer	ATGCCCTGAGGC	1	-0.1473	1	3327	10.13%	949.8	10.32%	Trm vs. Tcm
Hoxa13(Homeobox)/ChickenMSG-Hoxa13.Flag-ChIP-Seq(GSE86088)/Homer	CYHATAAAAN	1	-0.1439	1	5347	16.28%	1519.6	16.51%	Trm vs. Tcm
CDX4(Homeobox)/ZebrafishEmbryos-Cdx4.Myc-ChIP-Seq(GSE48254)/Homer	NGYCATAAAWCH	1	-0.1431	1	1697	5.17%	488.6	5.31%	Trm vs. Tcm
Ap4(bHLH)/AML-Tfap4-ChIP-Seq(GSE45738)/Homer	NAHCAGCTGD	1	-0.138	1	4409	13.43%	1255	13.64%	Trm vs. Tcm
DLX1(Homeobox)/BasalGanglia-Dlx1-ChIP-seq(GSE124936)/Homer	NSNNTAATTA	1	-0.1248	1	2484	7.56%	712.9	7.75%	Trm vs. Tcm
Phox2b(Homeobox)/CLBGA-PHOX2B-ChIP-Seq(GSE90683)/Homer	TTAATTNAATTA	1	-0.1215	1	204	0.62%	62.3	0.68%	Trm vs. Tcm
Sox7(HMG)/ESC-Sox7-ChIP-Seq(GSE133899)/Homer	VVRRAACAATGG	1	-0.1183	1	588	1.79%	173.7	1.89%	Trm vs. Tcm
Six1(Homeobox)/Myoblast-Six1-ChIP-Chip(GSE20150)/Homer	GKVTCADRTTWC	1	-0.1041	1	642	1.95%	189.1	2.06%	Trm vs. Tcm
ZNF382(Zf)/HEK293-ZNF382.GFP-ChIP-Seq(GSE58341)/Homer	GNCTGTASTRNTGBCTCHTT	1	-0.1038	1	81	0.25%	26.4	0.29%	Trm vs. Tcm
DLX5(Homeobox)/BasalGanglia-Dlx5-ChIP-seq(GSE124936)/Homer	SSTAATTA	1	-0.1022	1	1331	4.05%	386.2	4.20%	Trm vs. Tcm
Zfp809(Zf)/ES-Zfp809-ChIP-Seq(GSE70799)/Homer	GGGGCTYGKCTGGGA	1	-0.09877	1	875	2.66%	256.9	2.79%	Trm vs. Tcm
Bapx1(Homeobox)/VertebralCol-Bapx1-ChIP-Seq(GSE36672)/Homer	TTRAGTGSYK	1	-0.08704	1	6435	19.60%	1831.8	19.91%	Trm vs. Tcm
BMAL1(bHLH)/Liver-Bmal1-ChIP-Seq(GSE39860)/Homer	GNCACGTG	1	-0.07932	1	6240	19.00%	1777.1	19.31%	Trm vs. Tcm
c-Myc(bHLH)/mES-cMyc-ChIP-Seq(GSE11431)/Homer	VVCCACGTGG	1	-0.07915	1	1793	5.46%	519.5	5.65%	Trm vs. Tcm
Hnf1(Homeobox)/Liver-Foxa2-Chip-Seq(GSE25694)/Homer	GGTTAAWCATTAA	1	-0.07421	1	163	0.50%	51.5	0.56%	Trm vs. Tcm
RAR:RXR(NR),DR0/ES-RAR-ChIP-Seq(GSE56893)/Homer	AGGTCAAGGTCA	1	-0.06871	1	278	0.85%	85.4	0.93%	Trm vs. Tcm
OCT:OCT(POU,Homeobox)/NPC-Brn1-ChIP-Seq(GSE35496)/Homer	ATGAATATTCATGAG	1	-0.06276	1	18	0.05%	7.1	0.08%	Trm vs. Tcm
Gata2(Zf)/K562-GATA2-ChIP-Seq(GSE18829)/Homer	BBCTTATCTS	1	-0.05445	1	1484	4.52%	433.1	4.71%	Trm vs. Tcm
Gata6(Zf)/HUG1N-GATA6-ChIP-Seq(GSE51936)/Homer	YCTTATCTBN	1	-0.053	1	2034	6.19%	590.2	6.41%	Trm vs. Tcm
TFE3(bHLH)/MEF-TFE3-ChIP-Seq(GSE75757)/Homer	GTCACGTGACYV	1	-0.04864	1	622	1.89%	186	2.02%	Trm vs. Tcm
MyoD(bHLH)/Myotube-MyoD-ChIP-Seq(GSE21614)/Homer	RRCAGCTGYTSY	1	-0.04835	1	3031	9.23%	874.9	9.51%	Trm vs. Tcm
HIF-1b(HLH)/T47D-HIF1b-ChIP-Seq(GSE59937)/Homer	RTACGTGC	1	-0.04364	1	4309	13.12%	1237.6	13.45%	Trm vs. Tcm
Brn2(POU,Homeobox)/NPC-Brn2-ChIP-Seq(GSE35496)/Homer	ATGAATATTC	1	-0.04232	1	113	0.34%	37.3	0.41%	Trm vs. Tcm
PRDM14(Zf)/H1-PRDM14-ChIP-Seq(GSE22767)/Homer	RGGTCTCTAACY	1	-0.04018	1	765	2.33%	228.1	2.48%	Trm vs. Tcm
Ets1-distal(ETS)/CD4+-PolII-ChIP-Seq(Barski_et_al.)/Homer	MACAGGAAGT	1	-0.0388	1	3392	10.33%	978.6	10.63%	Trm vs. Tcm
Srebp1a(bHLH)/HepG2-Srebp1a-ChIP-Seq(GSE31477)/Homer	RTCACSCCAY	1	-0.03741	1	619	1.88%	186.7	2.03%	Trm vs. Tcm
GATA3(Zf)/iTreg-Gata3-ChIP-Seq(GSE20898)/Homer	AGATAASR	1	-0.02855	1	3381	10.30%	977.8	10.63%	Trm vs. Tcm
Sox21(HMG)/ESC-SOX21-ChIP-Seq(GSE110505)/Homer	BCCWTTGTBYKV	1	-0.02834	1	4742	14.44%	1363.9	14.82%	Trm vs. Tcm
Tbox:Smad(T-box,MAD)/ESCd5-Smad2_3-ChIP-Seq(GSE29422)/Homer	AGGTGHCAGACA	1	-0.02829	1	585	1.78%	177.3	1.93%	Trm vs. Tcm
CTCF-SatelliteElement(Zf?)/CD4+-CTCF-ChIP-Seq(Barski_et_al.)/Homer	TGCAGTTCCMVNWRTGGCCA	1	-0.02509	1	91	0.28%	31.8	0.35%	Trm vs. Tcm
Erra(NR)/HepG2-Erra-ChIP-Seq(GSE31477)/Homer	CAAAGGTCAG	1	-0.02379	1	6827	20.79%	1954.7	21.24%	Trm vs. Tcm
NF1:FOXA1(CTF,Forkhead)/LNCAP-FOXA1-ChIP-Seq(GSE27824)/Homer	WNTGTTTRYTTTGGCA	1	-0.02314	1	81	0.25%	28.8	0.31%	Trm vs. Tcm
Olig2(bHLH)/Neuron-Olig2-ChIP-Seq(GSE30882)/Homer	RCCATMTGTT	1	-0.02121	1	5702	17.36%	1637.1	17.79%	Trm vs. Tcm
Lhx1(Homeobox)/EmbryoCarcinoma-Lhx1-ChIP-Seq(GSE70957)/Homer	NNYTAATTAR	1	-0.02016	1	1900	5.79%	557.4	6.06%	Trm vs. Tcm
RBPJ:Ebox(?,bHLH)/Panc1-Rbpj1-ChIP-Seq(GSE47459)/Homer	GGGRAARRGRMCAGMTG	1	-0.01867	1	925	2.82%	277.3	3.01%	Trm vs. Tcm
DUX(Homeobox)/C2C12-Dux-ChIP-Seq(GSE87279)/Homer	BCWGATTCAATCAAN	1	-0.01855	1	5	0.02%	3.4	0.04%	Trm vs. Tcm
FOXK2(Forkhead)/U2OS-FOXK2-ChIP-Seq(E-MTAB-2204)/Homer	SCHTGTTTACAT	1	-0.01778	1	1563	4.76%	461.7	5.02%	Trm vs. Tcm
CEBP:CEBP(bZIP)/MEF-Chop-ChIP-Seq(GSE35681)/Homer	NTNATGCAAYMNNHTGMAAY	1	-0.01548	1	267	0.81%	85.4	0.93%	Trm vs. Tcm
HNF4a(NR),DR1/HepG2-HNF4a-ChIP-Seq(GSE25021)/Homer	CARRGKBCAAAGTYCA	1	-0.01306	1	1173	3.57%	350.1	3.80%	Trm vs. Tcm
Sox3(HMG)/NPC-Sox3-ChIP-Seq(GSE33059)/Homer	CCWTTGTY	1	-0.01184	1	4501	13.71%	1301.7	14.15%	Trm vs. Tcm
Hand2(bHLH)/Mesoderm-Hand2-ChIP-Seq(GSE61475)/Homer	TGACANARRCCAGRC	1	-0.01108	1	1351	4.11%	402.7	4.38%	Trm vs. Tcm
Six4(Homeobox)/MCF7-SIX4-ChIP-Seq(Encode)/Homer	TGWAAYCTGABACCB	1	-0.009518	1	100	0.30%	35	0.38%	Trm vs. Tcm
Mouse_Recombination_Hotspot(Zf)/Testis-DMC1-ChIP-Seq(GSE24438)/Homer	ACTYKNATTCGTGNTACTTC	1	-0.008029	1	125	0.38%	43.9	0.48%	Trm vs. Tcm
Foxo3(Forkhead)/U2OS-Foxo3-ChIP-Seq(E-MTAB-2701)/Homer	DGTAAACA	1	-0.006127	1	1714	5.22%	509.5	5.54%	Trm vs. Tcm
IRF:BATF(IRF:bZIP)/pDC-Irf8-ChIP-Seq(GSE66899)/Homer	CTTTCANTATGACTV	1	-0.00561	1	401	1.22%	127.7	1.39%	Trm vs. Tcm
Pax7(Paired,Homeobox)/Myoblast-Pax7-ChIP-Seq(GSE25064)/Homer	TAATCAATTA	1	-0.005339	1	79	0.24%	29.9	0.33%	Trm vs. Tcm
Sox6(HMG)/Myotubes-Sox6-ChIP-Seq(GSE32627)/Homer	CCATTGTTNY	1	-0.005216	1	3864	11.77%	1125.4	12.23%	Trm vs. Tcm
WT1(Zf)/Kidney-WT1-ChIP-Seq(GSE90016)/Homer	MCTCCCMCRCAB	1	-0.005147	1	3082	9.38%	902.1	9.80%	Trm vs. Tcm
p63(p53)/Keratinocyte-p63-ChIP-Seq(GSE17611)/Homer	NNDRCATGYCYNRRCATGYH	1	-0.005096	1	979	2.98%	298	3.24%	Trm vs. Tcm
Six2(Homeobox)/NephronProgenitor-Six2-ChIP-Seq(GSE39837)/Homer	GWAAYHTGAKMC	1	-0.004211	1	2638	8.03%	776.6	8.44%	Trm vs. Tcm
NeuroG2(bHLH)/Fibroblast-NeuroG2-ChIP-Seq(GSE75910)/Homer	ACCATCTGTT	1	-0.003718	1	4869	14.83%	1413.7	15.36%	Trm vs. Tcm
IRF4(IRF)/GM12878-IRF4-ChIP-Seq(GSE32465)/Homer	ACTGAAACCA	1	-0.003473	1	1668	5.08%	498.2	5.41%	Trm vs. Tcm
Sox4(HMG)/proB-Sox4-ChIP-Seq(GSE50066)/Homer	YCTTTGTTCC	1	-0.003055	1	2093	6.37%	621.5	6.75%	Trm vs. Tcm
bZIP:IRF(bZIP,IRF)/Th17-BatF-ChIP-Seq(GSE39756)/Homer	NAGTTTCABTHTGACTNW	1	-0.003038	1	1369	4.17%	413	4.49%	Trm vs. Tcm
ETS:E-box(ETS,bHLH)/HPC7-Scl-ChIP-Seq(GSE22178)/Homer	AGGAARCAGCTG	1	-0.001874	1	397	1.21%	128.4	1.40%	Trm vs. Tcm
AR-halfsite(NR)/LNCaP-AR-ChIP-Seq(GSE27824)/Homer	CCAGGAACAG	1	-0.001663	1	12347	37.60%	3532.7	38.39%	Trm vs. Tcm
Mef2a(MADS)/HL1-Mef2a.biotin-ChIP-Seq(GSE21529)/Homer	CYAAAAATAG	1	-0.001497	1	970	2.95%	298.5	3.24%	Trm vs. Tcm
GATA:SCL(Zf,bHLH)/Ter119-SCL-ChIP-Seq(GSE18720)/Homer	CRGCTGBNGNSNNSAGATAA	1	-0.001488	1	293	0.89%	97.4	1.06%	Trm vs. Tcm
Mef2c(MADS)/GM12878-Mef2c-ChIP-Seq(GSE32465)/Homer	DCYAAAAATAGM	1	-0.001094	1	950	2.89%	293.6	3.19%	Trm vs. Tcm
TCF4(bHLH)/SHSY5Y-TCF4-ChIP-Seq(GSE96915)/Homer	SMCATCTGKH	1	-0.000978	1	4891	14.89%	1427.4	15.51%	Trm vs. Tcm
Twist(bHLH)/HMLE-TWIST1-ChIP-Seq(Chang_et_al)/Homer	VCAKCTGGNNNCCAGMTGBN	1	-0.000641	1	374	1.14%	123.8	1.35%	Trm vs. Tcm
Oct4:Sox17(POU,Homeobox,HMG)/F9-Sox17-ChIP-Seq(GSE44553)/Homer	CCATTGTATGCAAAT	1	-0.000528	1	210	0.64%	73.1	0.79%	Trm vs. Tcm
PR(NR)/T47D-PR-ChIP-Seq(GSE31130)/Homer	VAGRACAKNCTGTBC	1	-0.000404	1	6628	20.18%	1926.4	20.93%	Trm vs. Tcm
Sox2(HMG)/mES-Sox2-ChIP-Seq(GSE11431)/Homer	BCCATTGTTC	1	-0.000384	1	2048	6.24%	616.5	6.70%	Trm vs. Tcm
ZKSCAN1(Zf)/HepG2-ZKSCAN1-ChIP-Seq(Encode)/Homer	GCACAYAGTAGGKCY	1	-0.000301	1	71	0.22%	29.3	0.32%	Trm vs. Tcm
FoxL2(Forkhead)/Ovary-FoxL2-ChIP-Seq(GSE60858)/Homer	WWTRTAAACAVG	1	-0.000254	1	1709	5.20%	519.9	5.65%	Trm vs. Tcm
Twist2(bHLH)/Myoblast-Twist2.Ty1-ChIP-Seq(GSE127998)/Homer	MCAGCTGBYH	1	-0.000213	1	5726	17.44%	1673.9	18.19%	Trm vs. Tcm
Foxf1(Forkhead)/Lung-Foxf1-ChIP-Seq(GSE77951)/Homer	WWATRTAAACAN	1	-0.000187	1	1881	5.73%	570.3	6.20%	Trm vs. Tcm
HIF2a(bHLH)/785_O-HIF2a-ChIP-Seq(GSE34871)/Homer	GCACGTACCC	1	-0.00014	1	1282	3.90%	396.6	4.31%	Trm vs. Tcm
Mef2d(MADS)/Retina-Mef2d-ChIP-Seq(GSE61391)/Homer	GCTATTTTTAGC	1	-0.00011	1	463	1.41%	153.7	1.67%	Trm vs. Tcm
FoxD3(forkhead)/ZebrafishEmbryo-Foxd3.biotin-ChIP-seq(GSE106676)/Homer	TGTTTAYTTAGC	1	-0.000107	1	1844	5.62%	561.4	6.10%	Trm vs. Tcm
MyoG(bHLH)/C2C12-MyoG-ChIP-Seq(GSE36024)/Homer	AACAGCTG	1	-0.000102	1	3814	11.61%	1130	12.28%	Trm vs. Tcm
THRb(NR)/Liver-NR1A2-ChIP-Seq(GSE52613)/Homer	TRAGGTCA	1	-8.9e-05	1	12272	37.37%	3531.2	38.37%	Trm vs. Tcm
Sox17(HMG)/Endoderm-Sox17-ChIP-Seq(GSE61475)/Homer	CCATTGTTYB	1	-7.9e-05	1	1512	4.60%	465.5	5.06%	Trm vs. Tcm
Sox15(HMG)/CPA-Sox15-ChIP-Seq(GSE62909)/Homer	RAACAATGGN	1	-7.3e-05	1	2394	7.29%	722.9	7.86%	Trm vs. Tcm
MYNN(Zf)/HEK293-MYNN.eGFP-ChIP-Seq(Encode)/Homer	TTCAAAWTAAAAGTC	1	-6.9e-05	1	444	1.35%	148.7	1.62%	Trm vs. Tcm
THRa(NR)/C17.2-THRa-ChIP-Seq(GSE38347)/Homer	GGTCANYTGAGGWCA	1	-6.2e-05	1	1217	3.71%	379.8	4.13%	Trm vs. Tcm
BHLHA15(bHLH)/NIH3T3-BHLHB8.HA-ChIP-Seq(GSE119782)/Homer	NAMCAGCTGK	1	-6e-05	1	4563	13.89%	1347.9	14.65%	Trm vs. Tcm
ZNF7(Zf)/HepG2-ZNF7.Flag-ChIP-Seq(Encode)/Homer	CTGCCWVCTTTTRTA	1	-5.2e-05	1	1246	3.79%	388.6	4.22%	Trm vs. Tcm
ZNF415(Zf)/HEK293-ZNF415.GFP-ChIP-Seq(GSE58341)/Homer	GRTGMTRGAGCC	1	-4.2e-05	1	1800	5.48%	551.2	5.99%	Trm vs. Tcm
SF1(NR)/H295R-Nr5a1-ChIP-Seq(GSE44220)/Homer	CAAGGHCANV	1	-2.2e-05	1	1161	3.54%	365.8	3.97%	Trm vs. Tcm
IRF8(IRF)/BMDM-IRF8-ChIP-Seq(GSE77884)/Homer	GRAASTGAAAST	1	-1.5e-05	1	2139	6.51%	653.1	7.10%	Trm vs. Tcm
ZNF519(Zf)/HEK293-ZNF519.GFP-ChIP-Seq(GSE58341)/Homer	GAGSCCGAGC	1	-1.5e-05	1	1168	3.56%	368.7	4.01%	Trm vs. Tcm
OCT4-SOX2-TCF-NANOG(POU,Homeobox,HMG)/mES-Oct4-ChIP-Seq(GSE11431)/Homer	ATTTGCATAACAATG	1	-1.3e-05	1	237	0.72%	86.8	0.94%	Trm vs. Tcm
Pax8(Paired,Homeobox)/Thyroid-Pax8-ChIP-Seq(GSE26938)/Homer	GTCATGCHTGRCTGS	1	-1.2e-05	1	1109	3.38%	351.9	3.82%	Trm vs. Tcm
Mef2b(MADS)/HEK293-Mef2b.V5-ChIP-Seq(GSE67450)/Homer	GCTATTTTTGGM	1	-1.1e-05	1	1787	5.44%	551.7	6.00%	Trm vs. Tcm
OCT:OCT(POU,Homeobox)/NPC-OCT6-ChIP-Seq(GSE43916)/Homer	YATGCATATRCATRT	1	-1e-05	1	116	0.35%	47.9	0.52%	Trm vs. Tcm
FOXK1(Forkhead)/HEK293-FOXK1-ChIP-Seq(GSE51673)/Homer	NVWTGTTTAC	1	-6e-06	1	2353	7.17%	718.7	7.81%	Trm vs. Tcm
FOXP1(Forkhead)/H9-FOXP1-ChIP-Seq(GSE31006)/Homer	NYYTGTTTACHN	1	-5e-06	1	1022	3.11%	327.9	3.56%	Trm vs. Tcm
GLIS3(Zf)/Thyroid-Glis3.GFP-ChIP-Seq(GSE103297)/Homer	CTCCCTGGGAGGCCN	1	-4e-06	1	6110	18.61%	1801.6	19.58%	Trm vs. Tcm
Brachyury(T-box)/Mesoendoderm-Brachyury-ChIP-exo(GSE54963)/Homer	ANTTMRCASBNNNGTGYKAAN	1	-4e-06	1	668	2.03%	221.4	2.41%	Trm vs. Tcm
ZBTB12(Zf)/HEK293-ZBTB12.GFP-ChIP-Seq(GSE58341)/Homer	NGNTCTAGAACCNGV	1	-3e-06	1	1213	3.69%	385	4.18%	Trm vs. Tcm
TRPS1(Zf)/MCF7-TRPS1-ChIP-Seq(GSE107013)/Homer	AGATAAGANN	1	-2e-06	1	4444	13.53%	1327	14.42%	Trm vs. Tcm
p53(p53)/mES-cMyc-ChIP-Seq(GSE11431)/Homer	ACATGCCCGGGCAT	1	-2e-06	1	50	0.15%	25.9	0.28%	Trm vs. Tcm
CUX1(Homeobox)/K562-CUX1-ChIP-Seq(GSE92882)/Homer	TATCGATNAN	1	-2e-06	1	942	2.87%	305.3	3.32%	Trm vs. Tcm
ERRg(NR)/Kidney-ESRRG-ChIP-Seq(GSE104905)/Homer	GTGACCTTGRVN	1	-2e-06	1	2257	6.87%	694.9	7.55%	Trm vs. Tcm
Zic3(Zf)/mES-Zic3-ChIP-Seq(GSE37889)/Homer	GGCCYCCTGCTGDGH	1	-1e-06	1	2469	7.52%	756.7	8.22%	Trm vs. Tcm
Bcl11a(Zf)/HSPC-BCL11A-ChIP-Seq(GSE104676)/Homer	TYTGACCASWRG	1	-1e-06	1	2277	6.93%	700.2	7.61%	Trm vs. Tcm
Cux2(Homeobox)/Liver-Cux2-ChIP-Seq(GSE35985)/Homer	HNRAATCAAT	1	-1e-06	1	580	1.77%	197	2.14%	Trm vs. Tcm
Foxa3(Forkhead)/Liver-Foxa3-ChIP-Seq(GSE77670)/Homer	BSNTGTTTACWYWGN	1	-1e-06	1	642	1.95%	215.2	2.34%	Trm vs. Tcm
Nr5a2(NR)/mES-Nr5a2-ChIP-Seq(GSE19019)/Homer	BTCAAGGTCA	1	-1e-06	1	1320	4.02%	419.9	4.56%	Trm vs. Tcm
Znf263(Zf)/K562-Znf263-ChIP-Seq(GSE31477)/Homer	CVGTSCTCCC	1	-1e-06	1	7062	21.50%	2079.7	22.60%	Trm vs. Tcm
Pit1(Homeobox)/GCrat-Pit1-ChIP-Seq(GSE58009)/Homer	ATGMATATDC	1	-1e-06	1	1524	4.64%	480.3	5.22%	Trm vs. Tcm
Nkx2.1(Homeobox)/LungAC-Nkx2.1-ChIP-Seq(GSE43252)/Homer	RSCACTYRAG	1	-1e-06	1	8746	26.63%	2560.2	27.82%	Trm vs. Tcm
HNF6(Homeobox)/Liver-Hnf6-ChIP-Seq(ERP000394)/Homer	NTATYGATCH	1	-1e-06	1	780	2.38%	258.4	2.81%	Trm vs. Tcm
Zac1(Zf)/Neuro2A-Plagl1-ChIP-Seq(GSE75942)/Homer	HAWGRGGCCM	1	0	1	9530	29.02%	2788.8	30.31%	Trm vs. Tcm
Nr5a2(NR)/Pancreas-LRH1-ChIP-Seq(GSE34295)/Homer	BTCAAGGTCA	1	0	1	1801	5.48%	568.5	6.18%	Trm vs. Tcm
Foxa2(Forkhead)/Liver-Foxa2-ChIP-Seq(GSE25694)/Homer	CYTGTTTACWYW	1	0	1	1783	5.43%	564.2	6.13%	Trm vs. Tcm
Tcfcp2l1(CP2)/mES-Tcfcp2l1-ChIP-Seq(GSE11431)/Homer	NRAACCRGTTYRAACCRGYT	1	0	1	443	1.35%	160.9	1.75%	Trm vs. Tcm
NeuroD1(bHLH)/Islet-NeuroD1-ChIP-Seq(GSE30298)/Homer	GCCATCTGTT	1	0	1	2622	7.98%	815.6	8.86%	Trm vs. Tcm
REST-NRSF(Zf)/Jurkat-NRSF-ChIP-Seq/Homer	GGMGCTGTCCATGGTGCTGA	1	0	1	14	0.04%	13.2	0.14%	Trm vs. Tcm
PU.1:IRF8(ETS:IRF)/pDC-Irf8-ChIP-Seq(GSE66899)/Homer	GGAAGTGAAAST	1	0	1	1411	4.30%	457.4	4.97%	Trm vs. Tcm
Nkx2.5(Homeobox)/HL1-Nkx2.5.biotin-ChIP-Seq(GSE21529)/Homer	RRSCACTYAA	1	0	1	6584	20.05%	1964.1	21.34%	Trm vs. Tcm
PAX6(Paired,Homeobox)/Forebrain-Pax6-ChIP-Seq(GSE66961)/Homer	NGTGTTCAVTSAAGCGKAAA	1	0	1	232	0.71%	93.4	1.02%	Trm vs. Tcm
Esrrb(NR)/mES-Esrrb-ChIP-Seq(GSE11431)/Homer	KTGACCTTGA	1	0	1	1724	5.25%	553.9	6.02%	Trm vs. Tcm
GRHL2(CP2)/HBE-GRHL2-ChIP-Seq(GSE46194)/Homer	AAACYKGTTWDACMRGTTTB	1	0	1	809	2.46%	277.4	3.01%	Trm vs. Tcm
FOXA1(Forkhead)/MCF7-FOXA1-ChIP-Seq(GSE26831)/Homer	WAAGTAAACA	1	0	1	1865	5.68%	596.9	6.49%	Trm vs. Tcm
RARa(NR)/K562-RARa-ChIP-Seq(Encode)/Homer	TTGAMCTTTG	1	0	1	7799	23.75%	2319.2	25.20%	Trm vs. Tcm
Fox:Ebox(Forkhead,bHLH)/Panc1-Foxa2-ChIP-Seq(GSE47459)/Homer	NNNVCTGWGYAAACASN	1	0	1	2485	7.57%	782.3	8.50%	Trm vs. Tcm
Tcf12(bHLH)/GM12878-Tcf12-ChIP-Seq(GSE32465)/Homer	VCAGCTGYTG	1	0	1	3575	10.89%	1110.1	12.06%	Trm vs. Tcm
Nkx2.2(Homeobox)/NPC-Nkx2.2-ChIP-Seq(GSE61673)/Homer	BTBRAGTGSN	1	0	1	6003	18.28%	1816	19.73%	Trm vs. Tcm
FOXM1(Forkhead)/MCF7-FOXM1-ChIP-Seq(GSE72977)/Homer	TRTTTACTTW	1	0	1	2022	6.16%	654.6	7.11%	Trm vs. Tcm
PAX5(Paired,Homeobox)/GM12878-PAX5-ChIP-Seq(GSE32465)/Homer	GCAGCCAAGCRTGACH	1	0	1	1358	4.14%	455.9	4.95%	Trm vs. Tcm
IRF3(IRF)/BMDM-Irf3-ChIP-Seq(GSE67343)/Homer	AGTTTCAKTTTC	1	0	1	1631	4.97%	538.7	5.85%	Trm vs. Tcm
Hnf6b(Homeobox)/LNCaP-Hnf6b-ChIP-Seq(GSE106305)/Homer	TATTGAYY	1	0	1	1321	4.02%	445.2	4.84%	Trm vs. Tcm
Tbx5(T-box)/HL1-Tbx5.biotin-ChIP-Seq(GSE21529)/Homer	AGGTGTCA	1	0	1	10956	33.36%	3251.9	35.34%	Trm vs. Tcm
FOXA1(Forkhead)/LNCAP-FOXA1-ChIP-Seq(GSE27824)/Homer	WAAGTAAACA	1	0	1	2360	7.19%	766.1	8.33%	Trm vs. Tcm
Zfp281(Zf)/ES-Zfp281-ChIP-Seq(GSE81042)/Homer	CCCCTCCCCCAC	1	0	1	1214	3.70%	419.1	4.55%	Trm vs. Tcm
IRF2(IRF)/Erythroblas-IRF2-ChIP-Seq(GSE36985)/Homer	GAAASYGAAASY	1	0	1	745	2.27%	275.4	2.99%	Trm vs. Tcm
SCRT1(Zf)/HEK293-SCRT1.eGFP-ChIP-Seq(Encode)/Homer	GCAACAGGTG	1	0	1	757	2.31%	279.3	3.03%	Trm vs. Tcm
Ascl1(bHLH)/NeuralTubes-Ascl1-ChIP-Seq(GSE55840)/Homer	NNVVCAGCTGBN	1	0	1	5404	16.46%	1803.9	19.60%	Trm vs. Tcm
Ascl2(bHLH)/ESC-Ascl2-ChIP-Seq(GSE97712)/Homer	SSRGCAGCTGCH	1	0	1	3901	11.88%	1390.2	15.11%	Trm vs. Tcm
BORIS(Zf)/K562-CTCFL-ChIP-Seq(GSE32465)/Homer	CNNBRGCGCCCCCTGSTGGC	1	0	1	1770	5.39%	681.1	7.40%	Trm vs. Tcm
Brn1(POU,Homeobox)/NPC-Brn1-ChIP-Seq(GSE35496)/Homer	TATGCWAATBAV	1	0	1	669	2.04%	277	3.01%	Trm vs. Tcm
CTCF(Zf)/CD4+-CTCF-ChIP-Seq(Barski_et_al.)/Homer	AYAGTGCCMYCTRGTGGCCA	1	0	1	1263	3.85%	555.3	6.03%	Trm vs. Tcm
E2A(bHLH)/proBcell-E2A-ChIP-Seq(GSE21978)/Homer	DNRCAGCTGY	1	0	1	4797	14.61%	1780.1	19.34%	Trm vs. Tcm
E2A(bHLH),near_PU.1/Bcell-PU.1-ChIP-Seq(GSE21512)/Homer	NVCACCTGBN	1	0	1	3746	11.41%	1726.6	18.76%	Trm vs. Tcm
EBF2(EBF)/BrownAdipose-EBF2-ChIP-Seq(GSE97114)/Homer	NABTCCCWDGGGAVH	1	0	1	2761	8.41%	960.8	10.44%	Trm vs. Tcm
EBF(EBF)/proBcell-EBF-ChIP-Seq(GSE21978)/Homer	DGTCCCYRGGGA	1	0	1	613	1.87%	287.7	3.13%	Trm vs. Tcm
EBF1(EBF)/Near-E2A-ChIP-Seq(GSE21512)/Homer	GTCCCCWGGGGA	1	0	1	3630	11.05%	1172.7	12.74%	Trm vs. Tcm
Eomes(T-box)/H9-Eomes-ChIP-Seq(GSE26097)/Homer	ATTAACACCT	1	0	1	5763	17.55%	1870	20.32%	Trm vs. Tcm
HEB(bHLH)/mES-Heb-ChIP-Seq(GSE53233)/Homer	VCAGCTGBNN	1	0	1	6352	19.34%	2277.4	24.75%	Trm vs. Tcm
IRF1(IRF)/PBMC-IRF1-ChIP-Seq(GSE43036)/Homer	GAAAGTGAAAGT	1	0	1	830	2.53%	322.3	3.50%	Trm vs. Tcm
ISRE(IRF)/ThioMac-LPS-Expression(GSE23622)/Homer	AGTTTCASTTTC	1	0	1	391	1.19%	171.3	1.86%	Trm vs. Tcm
LEF1(HMG)/H1-LEF1-ChIP-Seq(GSE64758)/Homer	CCTTTGATST	1	0	1	1691	5.15%	658.9	7.16%	Trm vs. Tcm
LRF(Zf)/Erythroblasts-ZBTB7A-ChIP-Seq(GSE74977)/Homer	AAGACCCYYN	1	0	1	5528	16.83%	1827.5	19.86%	Trm vs. Tcm
Oct11(POU,Homeobox)/NCIH1048-POU2F3-ChIP-seq(GSE115123)/Homer	GATTTGCATA	1	0	1	646	1.97%	299.2	3.25%	Trm vs. Tcm
Oct2(POU,Homeobox)/Bcell-Oct2-ChIP-Seq(GSE21512)/Homer	ATATGCAAAT	1	0	1	569	1.73%	233.2	2.53%	Trm vs. Tcm
Oct4(POU,Homeobox)/mES-Oct4-ChIP-Seq(GSE11431)/Homer	ATTTGCATAW	1	0	1	903	2.75%	368.4	4.00%	Trm vs. Tcm
Oct6(POU,Homeobox)/NPC-Pou3f1-ChIP-Seq(GSE35496)/Homer	WATGCAAATGAG	1	0	1	839	2.55%	331.4	3.60%	Trm vs. Tcm
PRDM1(Zf)/Hela-PRDM1-ChIP-Seq(GSE31477)/Homer	ACTTTCACTTTC	1	0	1	1754	5.34%	607.8	6.60%	Trm vs. Tcm
Ptf1a(bHLH)/Panc1-Ptf1a-ChIP-Seq(GSE47459)/Homer	ACAGCTGTTN	1	0	1	8773	26.71%	2933.7	31.88%	Trm vs. Tcm
Snail1(Zf)/LS174T-SNAIL1.HA-ChIP-Seq(GSE127183)/Homer	TRCACCTGCY	1	0	1	2272	6.92%	1060.8	11.53%	Trm vs. Tcm
Slug(Zf)/Mesoderm-Snai2-ChIP-Seq(GSE61475)/Homer	SNGCACCTGCHS	1	0	1	1472	4.48%	697.4	7.58%	Trm vs. Tcm
Tbet(T-box)/CD8-Tbet-ChIP-Seq(GSE33802)/Homer	AGGTGTGAAM	1	0	1	3365	10.25%	1081.2	11.75%	Trm vs. Tcm
Tbr1(T-box)/Cortex-Tbr1-ChIP-Seq(GSE71384)/Homer	AAGGTGTKAA	1	0	1	3762	11.46%	1288.6	14.00%	Trm vs. Tcm
Tbx21(T-box)/GM12878-TBX21-ChIP-Seq(Encode)/Homer	AGGTGTGAAA	1	0	1	2875	8.75%	1009.1	10.97%	Trm vs. Tcm
Tbx6(T-box)/ESC-Tbx6-ChIP-Seq(GSE93524)/Homer	DAGGTGTBAA	1	0	1	3284	10.00%	1110.9	12.07%	Trm vs. Tcm
Tcf3(HMG)/mES-Tcf3-ChIP-Seq(GSE11724)/Homer	ASWTCAAAGG	1	0	1	611	1.86%	299	3.25%	Trm vs. Tcm
TCFL2(HMG)/K562-TCF7L2-ChIP-Seq(GSE29196)/Homer	ACWTCAAAGG	1	0	1	198	0.60%	104.8	1.14%	Trm vs. Tcm
Tcf7(HMG)/GM12878-TCF7-ChIP-Seq(Encode)/Homer	CTTTGATGTGSB	1	0	1	836	2.55%	408.4	4.44%	Trm vs. Tcm
THRb(NR)/HepG2-THRb.Flag-ChIP-Seq(Encode)/Homer	GGTCACCTGAGGTCA	1	0	1	1970	6.00%	670	7.28%	Trm vs. Tcm
ZEB1(Zf)/PDAC-ZEB1-ChIP-Seq(GSE64557)/Homer	VCAGGTRDRY	1	0	1	4235	12.90%	1918.3	20.85%	Trm vs. Tcm
ZEB2(Zf)/SNU398-ZEB2-ChIP-Seq(GSE103048)/Homer	GNMCAGGTGTGC	1	0	1	2449	7.46%	1118	12.15%	Trm vs. Tcm
Elk4(ETS)/Hela-Elk4-ChIP-Seq(GSE31477)/Homer	NRYTTCCGGY	0	-1148	0	5802	19.60%	1202.6	10.25%	Tcm vs. Trm
ETS(ETS)/Promoter/Homer	AACCGGAAGT	0	-1139	0	4206	14.21%	753	6.42%	Tcm vs. Trm
Fli1(ETS)/CD8-FLI-ChIP-Seq(GSE20898)/Homer	NRYTTCCGGH	0	-1051	0	9821	33.17%	2538.1	21.64%	Tcm vs. Trm
ELF1(ETS)/Jurkat-ELF1-ChIP-Seq(SRA014231)/Homer	AVCCGGAAGT	0	-975.8	0	5640	19.05%	1224.2	10.44%	Tcm vs. Trm
ETV4(ETS)/HepG2-ETV4-ChIP-Seq(ENCODE)/Homer	ACCGGAAGTG	0	-965.5	0	9672	32.67%	2538.3	21.64%	Tcm vs. Trm
GABPA(ETS)/Jurkat-GABPa-ChIP-Seq(GSE17954)/Homer	RACCGGAAGT	0	-918.3	0	8082	27.30%	2029.9	17.30%	Tcm vs. Trm
EWS:FLI1-fusion(ETS)/SK_N_MC-EWS:FLI1-ChIP-Seq(SRA014231)/Homer	VACAGGAAAT	0	-858.9	0	5167	17.45%	1132.6	9.65%	Tcm vs. Trm
ETS1(ETS)/Jurkat-ETS1-ChIP-Seq(GSE17954)/Homer	ACAGGAAGTG	0	-843.1	0	8960	30.27%	2370.5	20.21%	Tcm vs. Trm
Elk1(ETS)/Hela-Elk1-ChIP-Seq(GSE31477)/Homer	HACTTCCGGY	0	-828	0	5851	19.76%	1357.1	11.57%	Tcm vs. Trm
Etv2(ETS)/ES-ER71-ChIP-Seq(GSE59402)/Homer	NNAYTTCCTGHN	0	-753.5	0	7886	26.64%	2062	17.58%	Tcm vs. Trm
ETV1(ETS)/GIST48-ETV1-ChIP-Seq(GSE22441)/Homer	AACCGGAAGT	9.99999e-319	-733.1	0	10469	35.36%	2974.7	25.36%	Tcm vs. Trm
ERG(ETS)/VCaP-ERG-ChIP-Seq(GSE14097)/Homer	ACAGGAAGTG	1e-313	-720.7	0	10711	36.18%	3070.9	26.18%	Tcm vs. Trm
Sp1(Zf)/Promoter/Homer	GGCCCCGCCCCC	1e-238	-549.5	0	4047	13.67%	937.8	7.99%	Tcm vs. Trm
KLF3(Zf)/MEF-Klf3-ChIP-Seq(GSE44748)/Homer	NRGCCCCRCCCHBNN	1e-201	-463.6	0	4855	16.40%	1243.6	10.60%	Tcm vs. Trm
KLF1(Zf)/HUDEP2-KLF1-CutnRun(GSE136251)/Homer	VDGGGYGGGGCY	1e-196	-451.6	0	7579	25.60%	2176.2	18.55%	Tcm vs. Trm
NRF1(NRF)/MCF7-NRF1-ChIP-Seq(Unpublished)/Homer	CTGCGCATGCGC	1e-187	-432.6	0	1790	6.05%	330.7	2.82%	Tcm vs. Trm
Elf4(ETS)/BMDM-Elf4-ChIP-Seq(GSE88699)/Homer	ACTTCCKGKT	1e-178	-411.1	0	8013	27.07%	2365.5	20.16%	Tcm vs. Trm
Sp5(Zf)/mES-Sp5.Flag-ChIP-Seq(GSE72989)/Homer	RGKGGGCGGAGC	1e-170	-393	0	8072	27.27%	2403.7	20.49%	Tcm vs. Trm
NFY(CCAAT)/Promoter/Homer	RGCCAATSRG	1e-158	-365.3	0	3381	11.42%	831.6	7.09%	Tcm vs. Trm
Ets1-distal(ETS)/CD4+-PolII-ChIP-Seq(Barski_et_al.)/Homer	MACAGGAAGT	1e-148	-341.1	0	3469	11.72%	874.3	7.45%	Tcm vs. Trm
NRF(NRF)/Promoter/Homer	STGCGCATGCGC	1e-143	-330	0	1779	6.01%	365.3	3.11%	Tcm vs. Trm
Sp2(Zf)/HEK293-Sp2.eGFP-ChIP-Seq(Encode)/Homer	YGGCCCCGCCCC	1e-137	-315.9	0	10251	34.63%	3281.5	27.97%	Tcm vs. Trm
Klf9(Zf)/GBM-Klf9-ChIP-Seq(GSE62211)/Homer	GCCACRCCCACY	1e-131	-302.7	0	3498	11.82%	909.1	7.75%	Tcm vs. Trm
EWS:ERG-fusion(ETS)/CADO_ES1-EWS:ERG-ChIP-Seq(SRA014231)/Homer	ATTTCCTGTN	1e-130	-301	0	4964	16.77%	1400.3	11.94%	Tcm vs. Trm
SPDEF(ETS)/VCaP-SPDEF-ChIP-Seq(SRA014231)/Homer	ASWTCCTGBT	1e-125	-288.1	0	5835	19.71%	1713.2	14.60%	Tcm vs. Trm
Ronin(THAP)/ES-Thap11-ChIP-Seq(GSE51522)/Homer	RACTACAACTCCCAGVAKGC	1e-117	-270.9	0	399	1.35%	38.4	0.33%	Tcm vs. Trm
GFY-Staf(?,Zf)/Promoter/Homer	RACTACAATTCCCAGAAKGC	1e-108	-250	0	472	1.59%	55.7	0.47%	Tcm vs. Trm
ETS:RUNX(ETS,Runt)/Jurkat-RUNX1-ChIP-Seq(GSE17954)/Homer	RCAGGATGTGGT	1e-106	-246.4	0	1462	4.94%	310	2.64%	Tcm vs. Trm
EHF(ETS)/LoVo-EHF-ChIP-Seq(GSE49402)/Homer	AVCAGGAAGT	1e-104	-241.7	0	7886	26.64%	2499.2	21.30%	Tcm vs. Trm
KLF5(Zf)/LoVo-KLF5-ChIP-Seq(GSE49402)/Homer	DGGGYGKGGC	1e-88	-203.7	0	8966	30.29%	2949.7	25.14%	Tcm vs. Trm
KLF6(Zf)/PDAC-KLF6-ChIP-Seq(GSE64557)/Homer	MKGGGYGTGGCC	1e-82	-190.5	0	7346	24.81%	2369	20.19%	Tcm vs. Trm
GFX(?)/Promoter/Homer	ATTCTCGCGAGA	1e-80	-184.2	0	178	0.60%	11.2	0.10%	Tcm vs. Trm
Klf4(Zf)/mES-Klf4-ChIP-Seq(GSE11431)/Homer	GCCACACCCA	1e-77	-177.6	0	2974	10.05%	833.1	7.10%	Tcm vs. Trm
KLF14(Zf)/HEK293-KLF14.GFP-ChIP-Seq(GSE58341)/Homer	RGKGGGCGKGGC	1e-76	-176.5	0	10901	36.82%	3722.5	31.73%	Tcm vs. Trm
GFY(?)/Promoter/Homer	ACTACAATTCCC	1e-68	-156.8	0	488	1.65%	78.6	0.67%	Tcm vs. Trm
E2A(bHLH),near_PU.1/Bcell-PU.1-ChIP-Seq(GSE21512)/Homer	NVCACCTGBN	1e-61	-142	0	4332	14.63%	1342.8	11.45%	Tcm vs. Trm
ZEB1(Zf)/PDAC-ZEB1-ChIP-Seq(GSE64557)/Homer	VCAGGTRDRY	1e-57	-133.5	0	4901	16.55%	1557.3	13.27%	Tcm vs. Trm
ELF3(ETS)/PDAC-ELF3-ChIP-Seq(GSE64557)/Homer	ANCAGGAAGT	1e-55	-127.2	0	5034	17.00%	1614	13.76%	Tcm vs. Trm
Tcf3(HMG)/mES-Tcf3-ChIP-Seq(GSE11724)/Homer	ASWTCAAAGG	1e-49	-114.2	0	803	2.71%	180.6	1.54%	Tcm vs. Trm
ZBTB33(Zf)/GM12878-ZBTB33-ChIP-Seq(GSE32465)/Homer	GGVTCTCGCGAGAAC	1e-46	-106.4	0	355	1.20%	59	0.50%	Tcm vs. Trm
Tcf7(HMG)/GM12878-TCF7-ChIP-Seq(Encode)/Homer	CTTTGATGTGSB	1e-45	-104.5	0	1047	3.54%	260.5	2.22%	Tcm vs. Trm
Oct11(POU,Homeobox)/NCIH1048-POU2F3-ChIP-seq(GSE115123)/Homer	GATTTGCATA	1e-45	-104.4	0	769	2.60%	175.3	1.49%	Tcm vs. Trm
Tbx6(T-box)/ESC-Tbx6-ChIP-Seq(GSE93524)/Homer	DAGGTGTBAA	1e-44	-102.5	0	3370	11.38%	1051	8.96%	Tcm vs. Trm
ISRE(IRF)/ThioMac-LPS-Expression(GSE23622)/Homer	AGTTTCASTTTC	1e-40	-93.5	0	489	1.65%	99.2	0.85%	Tcm vs. Trm
IRF2(IRF)/Erythroblas-IRF2-ChIP-Seq(GSE36985)/Homer	GAAASYGAAASY	1e-39	-89.89	0	847	2.86%	207.2	1.77%	Tcm vs. Trm
ELF5(ETS)/T47D-ELF5-ChIP-Seq(GSE30407)/Homer	ACVAGGAAGT	1e-38	-88.5	0	5070	17.13%	1689.4	14.40%	Tcm vs. Trm
TFE3(bHLH)/MEF-TFE3-ChIP-Seq(GSE75757)/Homer	GTCACGTGACYV	1e-37	-86.78	0	590	1.99%	131	1.12%	Tcm vs. Trm
Tbr1(T-box)/Cortex-Tbr1-ChIP-Seq(GSE71384)/Homer	AAGGTGTKAA	1e-37	-85.64	0	3815	12.89%	1235.7	10.53%	Tcm vs. Trm
E-box(bHLH)/Promoter/Homer	SSGGTCACGTGA	1e-36	-83.12	0	604	2.04%	137.7	1.17%	Tcm vs. Trm
Tbx21(T-box)/GM12878-TBX21-ChIP-Seq(Encode)/Homer	AGGTGTGAAA	1e-36	-83.07	0	2950	9.96%	928.4	7.91%	Tcm vs. Trm
LEF1(HMG)/H1-LEF1-ChIP-Seq(GSE64758)/Homer	CCTTTGATST	1e-34	-78.34	0	1870	6.32%	555.1	4.73%	Tcm vs. Trm
ZNF143|STAF(Zf)/CUTLL-ZNF143-ChIP-Seq(GSE29600)/Homer	ATTTCCCAGVAKSCY	1e-33	-77.37	0	1268	4.28%	352.7	3.01%	Tcm vs. Trm
CRE(bZIP)/Promoter/Homer	CSGTGACGTCAC	1e-33	-76.09	0	1417	4.79%	403.6	3.44%	Tcm vs. Trm
Eomes(T-box)/H9-Eomes-ChIP-Seq(GSE26097)/Homer	ATTAACACCT	1e-32	-73.83	0	5614	18.96%	1919.1	16.36%	Tcm vs. Trm
ZEB2(Zf)/SNU398-ZEB2-ChIP-Seq(GSE103048)/Homer	GNMCAGGTGTGC	1e-30	-69.52	0	2797	9.45%	893.5	7.62%	Tcm vs. Trm
Oct4(POU,Homeobox)/mES-Oct4-ChIP-Seq(GSE11431)/Homer	ATTTGCATAW	1e-29	-67.01	0	971	3.28%	263.2	2.24%	Tcm vs. Trm
E2F4(E2F)/K562-E2F4-ChIP-Seq(GSE31477)/Homer	GGCGGGAAAH	1e-28	-66.45	0	2692	9.09%	860.1	7.33%	Tcm vs. Trm
Tbx5(T-box)/HL1-Tbx5.biotin-ChIP-Seq(GSE21529)/Homer	AGGTGTCA	1e-26	-61.12	0	10313	34.84%	3742.2	31.90%	Tcm vs. Trm
TCFL2(HMG)/K562-TCF7L2-ChIP-Seq(GSE29196)/Homer	ACWTCAAAGG	1e-26	-61.1	0	276	0.93%	53.1	0.45%	Tcm vs. Trm
IRF8(IRF)/BMDM-IRF8-ChIP-Seq(GSE77884)/Homer	GRAASTGAAAST	1e-25	-58.85	0	2083	7.04%	654.1	5.58%	Tcm vs. Trm
KLF10(Zf)/HEK293-KLF10.GFP-ChIP-Seq(GSE58341)/Homer	GGGGGTGTGTCC	1e-25	-58.23	0	3731	12.60%	1252.5	10.68%	Tcm vs. Trm
IRF1(IRF)/PBMC-IRF1-ChIP-Seq(GSE43036)/Homer	GAAAGTGAAAGT	1e-24	-55.69	0	926	3.13%	258.1	2.20%	Tcm vs. Trm
YY1(Zf)/Promoter/Homer	CAAGATGGCGGC	1e-24	-55.45	0	548	1.85%	136.3	1.16%	Tcm vs. Trm
IRF3(IRF)/BMDM-Irf3-ChIP-Seq(GSE67343)/Homer	AGTTTCAKTTTC	1e-23	-53.66	0	1649	5.57%	508.2	4.33%	Tcm vs. Trm
CTCF(Zf)/CD4+-CTCF-ChIP-Seq(Barski_et_al.)/Homer	AYAGTGCCMYCTRGTGGCCA	1e-22	-51.76	0	1479	5.00%	451.7	3.85%	Tcm vs. Trm
Tbet(T-box)/CD8-Tbet-ChIP-Seq(GSE33802)/Homer	AGGTGTGAAM	1e-20	-47.4	0	3268	11.04%	1103.2	9.40%	Tcm vs. Trm
PU.1(ETS)/ThioMac-PU.1-ChIP-Seq(GSE21512)/Homer	AGAGGAAGTG	1e-20	-46.32	0	4266	14.41%	1476.9	12.59%	Tcm vs. Trm
BORIS(Zf)/K562-CTCFL-ChIP-Seq(GSE32465)/Homer	CNNBRGCGCCCCCTGSTGGC	1e-19	-45.67	0	1924	6.50%	617.6	5.26%	Tcm vs. Trm
Snail1(Zf)/LS174T-SNAIL1.HA-ChIP-Seq(GSE127183)/Homer	TRCACCTGCY	1e-18	-41.86	0	2620	8.85%	876.7	7.47%	Tcm vs. Trm
Maz(Zf)/HepG2-Maz-ChIP-Seq(GSE31477)/Homer	GGGGGGGG	1e-18	-41.8	0	7903	26.69%	2872	24.48%	Tcm vs. Trm
Oct2(POU,Homeobox)/Bcell-Oct2-ChIP-Seq(GSE21512)/Homer	ATATGCAAAT	1e-16	-37.95	0	606	2.05%	168.5	1.44%	Tcm vs. Trm
RUNX-AML(Runt)/CD4+-PolII-ChIP-Seq(Barski_et_al.)/Homer	GCTGTGGTTW	1e-15	-36.76	0	3984	13.46%	1394.8	11.89%	Tcm vs. Trm
Brn1(POU,Homeobox)/NPC-Brn1-ChIP-Seq(GSE35496)/Homer	TATGCWAATBAV	1e-15	-36.28	0	703	2.37%	202.1	1.72%	Tcm vs. Trm
RUNX(Runt)/HPC7-Runx1-ChIP-Seq(GSE22178)/Homer	SAAACCACAG	1e-14	-34.36	0	4153	14.03%	1464.6	12.48%	Tcm vs. Trm
Cux2(Homeobox)/Liver-Cux2-ChIP-Seq(GSE35985)/Homer	HNRAATCAAT	1e-13	-30.55	0	573	1.94%	164.6	1.40%	Tcm vs. Trm
E2A(bHLH)/proBcell-E2A-ChIP-Seq(GSE21978)/Homer	DNRCAGCTGY	1e-13	-30.05	0	4906	16.57%	1762.6	15.02%	Tcm vs. Trm
Nkx3.1(Homeobox)/LNCaP-Nkx3.1-ChIP-Seq(GSE28264)/Homer	AAGCACTTAA	1e-12	-29.08	0	6767	22.86%	2478.8	21.13%	Tcm vs. Trm
HEB(bHLH)/mES-Heb-ChIP-Seq(GSE53233)/Homer	VCAGCTGBNN	1e-12	-29	0	6345	21.43%	2316.2	19.74%	Tcm vs. Trm
bHLHE41(bHLH)/proB-Bhlhe41-ChIP-Seq(GSE93764)/Homer	KCACGTGMCN	1e-12	-28.28	0	4841	16.35%	1744	14.87%	Tcm vs. Trm
Nkx2.2(Homeobox)/NPC-Nkx2.2-ChIP-Seq(GSE61673)/Homer	BTBRAGTGSN	1e-12	-28.02	0	5645	19.07%	2051.8	17.49%	Tcm vs. Trm
Oct6(POU,Homeobox)/NPC-Pou3f1-ChIP-Seq(GSE35496)/Homer	WATGCAAATGAG	1e-11	-26.88	0	848	2.86%	263.5	2.25%	Tcm vs. Trm
MYB(HTH)/ERMYB-Myb-ChIPSeq(GSE22095)/Homer	GGCVGTTR	1e-11	-26.21	0	5568	18.81%	2028	17.29%	Tcm vs. Trm
HNF6(Homeobox)/Liver-Hnf6-ChIP-Seq(ERP000394)/Homer	NTATYGATCH	1e-10	-25.31	0	762	2.57%	235.9	2.01%	Tcm vs. Trm
PU.1-IRF(ETS:IRF)/Bcell-PU.1-ChIP-Seq(GSE21512)/Homer	MGGAAGTGAAAC	1e-10	-24.98	0	5530	18.68%	2018.2	17.20%	Tcm vs. Trm
bHLHE40(bHLH)/HepG2-BHLHE40-ChIP-Seq(GSE31477)/Homer	KCACGTGMCN	1e-10	-23.67	0	1386	4.68%	461.4	3.93%	Tcm vs. Trm
Hnf6b(Homeobox)/LNCaP-Hnf6b-ChIP-Seq(GSE106305)/Homer	TATTGAYY	1e-10	-23.44	0	1225	4.14%	403.4	3.44%	Tcm vs. Trm
Usf2(bHLH)/C2C12-Usf2-ChIP-Seq(GSE36030)/Homer	GTCACGTGGT	1e-09	-21.37	0	1428	4.82%	481.1	4.10%	Tcm vs. Trm
EBF(EBF)/proBcell-EBF-ChIP-Seq(GSE21978)/Homer	DGTCCCYRGGGA	1e-08	-20.36	0	694	2.34%	218.8	1.86%	Tcm vs. Trm
Rfx5(HTH)/GM12878-Rfx5-ChIP-Seq(GSE31477)/Homer	SCCTAGCAACAG	1e-08	-20.1	0	1265	4.27%	424.1	3.62%	Tcm vs. Trm
RUNX1(Runt)/Jurkat-RUNX1-ChIP-Seq(GSE29180)/Homer	AAACCACARM	1e-08	-20.03	0	5362	18.11%	1973.7	16.82%	Tcm vs. Trm
HIF-1b(HLH)/T47D-HIF1b-ChIP-Seq(GSE59937)/Homer	RTACGTGC	1e-08	-19.12	0	4080	13.78%	1486	12.67%	Tcm vs. Trm
Pknox1(Homeobox)/ES-Prep1-ChIP-Seq(GSE63282)/Homer	SCTGTCAVTCAV	1e-08	-18.63	0	838	2.83%	272.5	2.32%	Tcm vs. Trm
FOXK1(Forkhead)/HEK293-FOXK1-ChIP-Seq(GSE51673)/Homer	NVWTGTTTAC	1e-08	-18.48	0	2249	7.60%	793.9	6.77%	Tcm vs. Trm
ZNF711(Zf)/SHSY5Y-ZNF711-ChIP-Seq(GSE20673)/Homer	AGGCCTAG	1e-07	-18.2	0	6909	23.34%	2579.2	21.99%	Tcm vs. Trm
Hoxa9(Homeobox)/ChickenMSG-Hoxa9.Flag-ChIP-Seq(GSE86088)/Homer	RGCAATNAAA	1e-07	-17.89	0	5978	20.19%	2220.2	18.93%	Tcm vs. Trm
Pbx3(Homeobox)/GM12878-PBX3-ChIP-Seq(GSE32465)/Homer	SCTGTCAMTCAN	1e-07	-17.35	0	854	2.88%	280.2	2.39%	Tcm vs. Trm
RUNX2(Runt)/PCa-RUNX2-ChIP-Seq(GSE33889)/Homer	NWAACCACADNN	1e-07	-16.57	0	4416	14.92%	1624.4	13.85%	Tcm vs. Trm
ZFX(Zf)/mES-Zfx-ChIP-Seq(GSE11431)/Homer	AGGCCTRG	1e-07	-16.32	0	4197	14.18%	1541.1	13.14%	Tcm vs. Trm
Egr2(Zf)/Thymocytes-Egr2-ChIP-Seq(GSE34254)/Homer	NGCGTGGGCGGR	1e-07	-16.16	0	1323	4.47%	454.3	3.87%	Tcm vs. Trm
PAX6(Paired,Homeobox)/Forebrain-Pax6-ChIP-Seq(GSE66961)/Homer	NGTGTTCAVTSAAGCGKAAA	1e-06	-15.33	0	245	0.83%	69.2	0.59%	Tcm vs. Trm
Ptf1a(bHLH)/Panc1-Ptf1a-ChIP-Seq(GSE47459)/Homer	ACAGCTGTTN	1e-06	-14.94	0	8403	28.38%	3178.3	27.09%	Tcm vs. Trm
Slug(Zf)/Mesoderm-Snai2-ChIP-Seq(GSE61475)/Homer	SNGCACCTGCHS	1e-06	-14.32	0	1702	5.75%	600.6	5.12%	Tcm vs. Trm
Gata6(Zf)/HUG1N-GATA6-ChIP-Seq(GSE51936)/Homer	YCTTATCTBN	1e-06	-14.06	0	1881	6.35%	668.6	5.70%	Tcm vs. Trm
FOXK2(Forkhead)/U2OS-FOXK2-ChIP-Seq(E-MTAB-2204)/Homer	SCHTGTTTACAT	1e-06	-13.94	0	1488	5.03%	521.8	4.45%	Tcm vs. Trm
FOXP1(Forkhead)/H9-FOXP1-ChIP-Seq(GSE31006)/Homer	NYYTGTTTACHN	1e-06	-13.94	0	1027	3.47%	350.2	2.98%	Tcm vs. Trm
PRDM1(Zf)/Hela-PRDM1-ChIP-Seq(GSE31477)/Homer	ACTTTCACTTTC	1e-05	-13.77	0	1727	5.83%	611.4	5.21%	Tcm vs. Trm
Meis1(Homeobox)/MastCells-Meis1-ChIP-Seq(GSE48085)/Homer	VGCTGWCAVB	1e-05	-13.58	0	5636	19.04%	2109.7	17.98%	Tcm vs. Trm
TRPS1(Zf)/MCF7-TRPS1-ChIP-Seq(GSE107013)/Homer	AGATAAGANN	1e-05	-13.32	0	4009	13.54%	1482.1	12.63%	Tcm vs. Trm
IRF:BATF(IRF:bZIP)/pDC-Irf8-ChIP-Seq(GSE66899)/Homer	CTTTCANTATGACTV	1e-05	-13.24	0	384	1.30%	119.7	1.02%	Tcm vs. Trm
MYNN(Zf)/HEK293-MYNN.eGFP-ChIP-Seq(Encode)/Homer	TTCAAAWTAAAAGTC	1e-05	-12.84	0	442	1.49%	140.4	1.20%	Tcm vs. Trm
GATA3(Zf)/iTreg-Gata3-ChIP-Seq(GSE20898)/Homer	AGATAASR	1e-05	-12.56	0	3062	10.34%	1122.9	9.57%	Tcm vs. Trm
Bcl11a(Zf)/HSPC-BCL11A-ChIP-Seq(GSE104676)/Homer	TYTGACCASWRG	1e-05	-12.52	0	2090	7.06%	752	6.41%	Tcm vs. Trm
Gata1(Zf)/K562-GATA1-ChIP-Seq(GSE18829)/Homer	SAGATAAGRV	1e-05	-12.14	0	1263	4.27%	442.3	3.77%	Tcm vs. Trm
Gata2(Zf)/K562-GATA2-ChIP-Seq(GSE18829)/Homer	BBCTTATCTS	1e-05	-11.74	0	1407	4.75%	497.9	4.24%	Tcm vs. Trm
PBX1(Homeobox)/MCF7-PBX1-ChIP-Seq(GSE28007)/Homer	GSCTGTCACTCA	1e-05	-11.72	0	341	1.15%	106.3	0.91%	Tcm vs. Trm
Nkx2.1(Homeobox)/LungAC-Nkx2.1-ChIP-Seq(GSE43252)/Homer	RSCACTYRAG	0.0001	-10.86	0.0001	8002	27.03%	3047.8	25.98%	Tcm vs. Trm
Foxo3(Forkhead)/U2OS-Foxo3-ChIP-Seq(E-MTAB-2701)/Homer	DGTAAACA	0.0001	-10.64	0.0001	1597	5.39%	572.9	4.88%	Tcm vs. Trm
E2F7(E2F)/Hela-E2F7-ChIP-Seq(GSE32673)/Homer	VDTTTCCCGCCA	0.0001	-10.46	0.0001	652	2.20%	220.7	1.88%	Tcm vs. Trm
Rfx1(HTH)/NPC-H3K4me1-ChIP-Seq(GSE16256)/Homer	KGTTGCCATGGCAA	0.0001	-10.22	0.0001	819	2.77%	282.4	2.41%	Tcm vs. Trm
GRHL2(CP2)/HBE-GRHL2-ChIP-Seq(GSE46194)/Homer	AAACYKGTTWDACMRGTTTB	0.0001	-10.1	0.0002	802	2.71%	276.2	2.35%	Tcm vs. Trm
Foxa2(Forkhead)/Liver-Foxa2-ChIP-Seq(GSE25694)/Homer	CYTGTTTACWYW	0.0001	-10.04	0.0002	1721	5.81%	621.3	5.30%	Tcm vs. Trm
bZIP:IRF(bZIP,IRF)/Th17-BatF-ChIP-Seq(GSE39756)/Homer	NAGTTTCABTHTGACTNW	0.0001	-9.632	0.0002	1238	4.18%	440.3	3.75%	Tcm vs. Trm
Stat3(Stat)/mES-Stat3-ChIP-Seq(GSE11431)/Homer	CTTCCGGGAA	0.0001	-9.325	0.0003	1714	5.79%	621.1	5.29%	Tcm vs. Trm
Ascl2(bHLH)/ESC-Ascl2-ChIP-Seq(GSE97712)/Homer	SSRGCAGCTGCH	0.0001	-9.292	0.0003	3943	13.32%	1477.7	12.60%	Tcm vs. Trm
EKLF(Zf)/Erythrocyte-Klf1-ChIP-Seq(GSE20478)/Homer	NWGGGTGTGGCY	0.001	-9.182	0.0004	1197	4.04%	426.4	3.63%	Tcm vs. Trm
Foxa3(Forkhead)/Liver-Foxa3-ChIP-Seq(GSE77670)/Homer	BSNTGTTTACWYWGN	0.001	-9.079	0.0004	641	2.17%	219.2	1.87%	Tcm vs. Trm
GATA3(Zf),DR4/iTreg-Gata3-ChIP-Seq(GSE20898)/Homer	AGATGKDGAGATAAG	0.001	-9.019	0.0004	161	0.54%	47.3	0.40%	Tcm vs. Trm
Zfp57(Zf)/H1-ZFP57.HA-ChIP-Seq(GSE115387)/Homer	NANTGCSGCA	0.001	-8.95	0.0004	2054	6.94%	752.9	6.42%	Tcm vs. Trm
E2F(E2F)/Hela-CellCycle-Expression/Homer	TTSGCGCGAAAA	0.001	-8.919	0.0005	273	0.92%	86.8	0.74%	Tcm vs. Trm
ZNF7(Zf)/HepG2-ZNF7.Flag-ChIP-Seq(Encode)/Homer	CTGCCWVCTTTTRTA	0.001	-8.738	0.0005	1164	3.93%	415.3	3.54%	Tcm vs. Trm
FoxL2(Forkhead)/Ovary-FoxL2-ChIP-Seq(GSE60858)/Homer	WWTRTAAACAVG	0.001	-8.598	0.0006	1583	5.35%	574.8	4.90%	Tcm vs. Trm
ETS:E-box(ETS,bHLH)/HPC7-Scl-ChIP-Seq(GSE22178)/Homer	AGGAARCAGCTG	0.001	-8.541	0.0007	386	1.30%	127.5	1.09%	Tcm vs. Trm
Tcf12(bHLH)/GM12878-Tcf12-ChIP-Seq(GSE32465)/Homer	VCAGCTGYTG	0.001	-8.424	0.0007	3382	11.42%	1265.8	10.79%	Tcm vs. Trm
AMYB(HTH)/Testes-AMYB-ChIP-Seq(GSE44588)/Homer	TGGCAGTTGG	0.001	-8.371	0.0008	4674	15.79%	1766.2	15.06%	Tcm vs. Trm
EBF2(EBF)/BrownAdipose-EBF2-ChIP-Seq(GSE97114)/Homer	NABTCCCWDGGGAVH	0.001	-8.254	0.0008	2656	8.97%	986.5	8.41%	Tcm vs. Trm
Gata4(Zf)/Heart-Gata4-ChIP-Seq(GSE35151)/Homer	NBWGATAAGR	0.001	-8.208	0.0009	2090	7.06%	769.2	6.56%	Tcm vs. Trm
Srebp2(bHLH)/HepG2-Srebp2-ChIP-Seq(GSE31477)/Homer	CGGTCACSCCAC	0.001	-7.948	0.0011	427	1.44%	143.2	1.22%	Tcm vs. Trm
Tbox:Smad(T-box,MAD)/ESCd5-Smad2_3-ChIP-Seq(GSE29422)/Homer	AGGTGHCAGACA	0.001	-7.526	0.0017	539	1.82%	185	1.58%	Tcm vs. Trm
Nkx2.5(Homeobox)/HL1-Nkx2.5.biotin-ChIP-Seq(GSE21529)/Homer	RRSCACTYAA	0.001	-7.503	0.0017	6039	20.40%	2304.2	19.64%	Tcm vs. Trm
Brachyury(T-box)/Mesoendoderm-Brachyury-ChIP-exo(GSE54963)/Homer	ANTTMRCASBNNNGTGYKAAN	0.001	-7.285	0.0022	648	2.19%	226.9	1.93%	Tcm vs. Trm
PRDM15(Zf)/ESC-Prdm15-ChIP-Seq(GSE73694)/Homer	YCCDNTCCAGGTTTT	0.001	-7.258	0.0022	2754	9.30%	1029.1	8.77%	Tcm vs. Trm
Rfx2(HTH)/LoVo-RFX2-ChIP-Seq(GSE49402)/Homer	GTTGCCATGGCAACM	0.001	-7.243	0.0022	548	1.85%	189.3	1.61%	Tcm vs. Trm
ZNF519(Zf)/HEK293-ZNF519.GFP-ChIP-Seq(GSE58341)/Homer	GAGSCCGAGC	0.001	-6.987	0.0028	1127	3.81%	407.4	3.47%	Tcm vs. Trm
Rfx6(HTH)/Min6b1-Rfx6.HA-ChIP-Seq(GSE62844)/Homer	TGTTKCCTAGCAACM	0.01	-6.873	0.0032	3758	12.69%	1420.7	12.11%	Tcm vs. Trm
USF1(bHLH)/GM12878-Usf1-ChIP-Seq(GSE32465)/Homer	SGTCACGTGR	0.01	-6.814	0.0033	1940	6.55%	718.7	6.13%	Tcm vs. Trm
IRF4(IRF)/GM12878-IRF4-ChIP-Seq(GSE32465)/Homer	ACTGAAACCA	0.01	-6.754	0.0035	1579	5.33%	580.5	4.95%	Tcm vs. Trm
Oct4:Sox17(POU,Homeobox,HMG)/F9-Sox17-ChIP-Seq(GSE44553)/Homer	CCATTGTATGCAAAT	0.01	-6.751	0.0035	216	0.73%	69.6	0.59%	Tcm vs. Trm
T1ISRE(IRF)/ThioMac-Ifnb-Expression/Homer	ACTTTCGTTTCT	0.01	-6.742	0.0035	83	0.28%	23.4	0.20%	Tcm vs. Trm
THRb(NR)/HepG2-THRb.Flag-ChIP-Seq(Encode)/Homer	GGTCACCTGAGGTCA	0.01	-6.742	0.0035	1900	6.42%	703.8	6.00%	Tcm vs. Trm
TATA-Box(TBP)/Promoter/Homer	CCTTTTAWAGSC	0.01	-6.697	0.0036	2901	9.80%	1089.6	9.29%	Tcm vs. Trm
HINFP(Zf)/K562-HINFP.eGFP-ChIP-Seq(Encode)/Homer	TWVGGTCCGC	0.01	-6.502	0.0044	1923	6.50%	713.7	6.08%	Tcm vs. Trm
Bapx1(Homeobox)/VertebralCol-Bapx1-ChIP-Seq(GSE36672)/Homer	TTRAGTGSYK	0.01	-6.472	0.0045	5839	19.72%	2234.6	19.05%	Tcm vs. Trm
Fox:Ebox(Forkhead,bHLH)/Panc1-Foxa2-ChIP-Seq(GSE47459)/Homer	NNNVCTGWGYAAACASN	0.01	-6.313	0.0052	2419	8.17%	905.4	7.72%	Tcm vs. Trm
OCT4-SOX2-TCF-NANOG(POU,Homeobox,HMG)/mES-Oct4-ChIP-Seq(GSE11431)/Homer	ATTTGCATAACAATG	0.01	-6.265	0.0054	239	0.81%	78.1	0.67%	Tcm vs. Trm
Stat3+il21(Stat)/CD4-Stat3-ChIP-Seq(GSE19198)/Homer	SVYTTCCNGGAARB	0.01	-6.003	0.007	2189	7.39%	818.6	6.98%	Tcm vs. Trm
Gfi1b(Zf)/HPC7-Gfi1b-ChIP-Seq(GSE22178)/Homer	MAATCACTGC	0.01	-5.894	0.0078	1587	5.36%	587.6	5.01%	Tcm vs. Trm
Smad4(MAD)/ESC-SMAD4-ChIP-Seq(GSE29422)/Homer	VBSYGTCTGG	0.01	-5.837	0.0082	5296	17.89%	2027.8	17.29%	Tcm vs. Trm
CUX1(Homeobox)/K562-CUX1-ChIP-Seq(GSE92882)/Homer	TATCGATNAN	0.01	-5.813	0.0083	828	2.80%	298.6	2.54%	Tcm vs. Trm
BMYB(HTH)/Hela-BMYB-ChIP-Seq(GSE27030)/Homer	NHAACBGYYV	0.01	-5.791	0.0085	4496	15.19%	1715.8	14.63%	Tcm vs. Trm
ZNF382(Zf)/HEK293-ZNF382.GFP-ChIP-Seq(GSE58341)/Homer	GNCTGTASTRNTGBCTCHTT	0.01	-5.63	0.0099	80	0.27%	24	0.20%	Tcm vs. Trm
PU.1:IRF8(ETS:IRF)/pDC-Irf8-ChIP-Seq(GSE66899)/Homer	GGAAGTGAAAST	0.01	-5.513	0.011	1290	4.36%	475.5	4.05%	Tcm vs. Trm
Smad2(MAD)/ES-SMAD2-ChIP-Seq(GSE29422)/Homer	CTGTCTGG	0.01	-5.238	0.0144	5068	17.12%	1943.9	16.57%	Tcm vs. Trm
Foxf1(Forkhead)/Lung-Foxf1-ChIP-Seq(GSE77951)/Homer	WWATRTAAACAN	0.01	-5.091	0.0166	1735	5.86%	648.2	5.53%	Tcm vs. Trm
Srebp1a(bHLH)/HepG2-Srebp1a-ChIP-Seq(GSE31477)/Homer	RTCACSCCAY	0.01	-4.781	0.0225	538	1.82%	192.2	1.64%	Tcm vs. Trm
EBF1(EBF)/Near-E2A-ChIP-Seq(GSE21512)/Homer	GTCCCCWGGGGA	0.01	-4.748	0.0231	3454	11.67%	1317.6	11.23%	Tcm vs. Trm
Tbx20(T-box)/Heart-Tbx20-ChIP-Seq(GSE29636)/Homer	GGTGYTGACAGS	0.01	-4.693	0.0243	667	2.25%	241.6	2.06%	Tcm vs. Trm
FOXM1(Forkhead)/MCF7-FOXM1-ChIP-Seq(GSE72977)/Homer	TRTTTACTTW	0.01	-4.673	0.0246	1936	6.54%	728.4	6.21%	Tcm vs. Trm
Hoxa11(Homeobox)/ChickenMSG-Hoxa11.Flag-ChIP-Seq(GSE86088)/Homer	TTTTATGGCM	0.01	-4.652	0.025	4446	15.02%	1706	14.54%	Tcm vs. Trm
RFX(HTH)/K562-RFX3-ChIP-Seq(SRA012198)/Homer	CGGTTGCCATGGCAAC	0.1	-4.543	0.0277	536	1.81%	192.6	1.64%	Tcm vs. Trm
p53(p53)/mES-cMyc-ChIP-Seq(GSE11431)/Homer	ACATGCCCGGGCAT	0.1	-4.468	0.0297	50	0.17%	14.9	0.13%	Tcm vs. Trm
GATA3(Zf),DR8/iTreg-Gata3-ChIP-Seq(GSE20898)/Homer	AGATSTNDNNDSAGATAASN	0.1	-4.355	0.033	144	0.49%	47.4	0.40%	Tcm vs. Trm
DUX(Homeobox)/C2C12-Dux-ChIP-Seq(GSE87279)/Homer	BCWGATTCAATCAAN	0.1	-4.21	0.038	7	0.02%	0.4	0.00%	Tcm vs. Trm
CLOCK(bHLH)/Liver-Clock-ChIP-Seq(GSE39860)/Homer	GHCACGTG	0.1	-4.205	0.038	2158	7.29%	817.5	6.97%	Tcm vs. Trm
GATA:SCL(Zf,bHLH)/Ter119-SCL-ChIP-Seq(GSE18720)/Homer	CRGCTGBNGNSNNSAGATAA	0.1	-4.138	0.0403	282	0.95%	98.1	0.84%	Tcm vs. Trm
Pax7(Paired,Homeobox)/Myoblast-Pax7-ChIP-Seq(GSE25064)/Homer	TAATCAATTA	0.1	-3.966	0.0477	72	0.24%	22.5	0.19%	Tcm vs. Trm
ZSCAN22(Zf)/HEK293-ZSCAN22.GFP-ChIP-Seq(GSE58341)/Homer	SMCAGTCWGAKGGAGGAGGC	0.1	-3.607	0.0679	265	0.90%	93.9	0.80%	Tcm vs. Trm
HIF2a(bHLH)/785_O-HIF2a-ChIP-Seq(GSE34871)/Homer	GCACGTACCC	0.1	-3.464	0.0778	1211	4.09%	455.5	3.88%	Tcm vs. Trm
Nr5a2(NR)/mES-Nr5a2-ChIP-Seq(GSE19019)/Homer	BTCAAGGTCA	0.1	-3.437	0.0795	1252	4.23%	471.3	4.02%	Tcm vs. Trm
HOXB13(Homeobox)/ProstateTumor-HOXB13-ChIP-Seq(GSE56288)/Homer	TTTTATKRGG	0.1	-3.384	0.0834	1901	6.42%	723.4	6.17%	Tcm vs. Trm
CTCF-SatelliteElement(Zf?)/CD4+-CTCF-ChIP-Seq(Barski_et_al.)/Homer	TGCAGTTCCMVNWRTGGCCA	0.1	-3.367	0.0843	84	0.28%	27.2	0.23%	Tcm vs. Trm
Hand2(bHLH)/Mesoderm-Hand2-ChIP-Seq(GSE61475)/Homer	TGACANARRCCAGRC	0.1	-3.341	0.086	1235	4.17%	466	3.97%	Tcm vs. Trm
X-box(HTH)/NPC-H3K4me1-ChIP-Seq(GSE16256)/Homer	GGTTGCCATGGCAA	0.1	-3.322	0.0872	480	1.62%	175.9	1.50%	Tcm vs. Trm
HRE(HSF)/Striatum-HSF1-ChIP-Seq(GSE38000)/Homer	TTCTAGAABNTTCTA	0.1	-3.159	0.1021	502	1.70%	184.5	1.57%	Tcm vs. Trm
FOXA1(Forkhead)/LNCAP-FOXA1-ChIP-Seq(GSE27824)/Homer	WAAGTAAACA	0.1	-3.04	0.1144	2233	7.54%	855.6	7.29%	Tcm vs. Trm
DUX4(Homeobox)/Myoblasts-DUX4.V5-ChIP-Seq(GSE75791)/Homer	NWTAAYCYAATCAWN	0.1	-3.038	0.1144	46	0.16%	14.7	0.13%	Tcm vs. Trm
CHR(?)/Hela-CellCycle-Expression/Homer	SRGTTTCAAA	0.1	-2.922	0.1274	1156	3.90%	437.1	3.73%	Tcm vs. Trm
Hoxd11(Homeobox)/ChickenMSG-Hoxd11.Flag-ChIP-Seq(GSE86088)/Homer	VGCCATAAAA	0.1	-2.914	0.1276	4737	16.00%	1837.8	15.67%	Tcm vs. Trm
BMAL1(bHLH)/Liver-Bmal1-ChIP-Seq(GSE39860)/Homer	GNCACGTG	0.1	-2.894	0.1296	5403	18.25%	2100	17.90%	Tcm vs. Trm
GATA(Zf),IR4/iTreg-Gata3-ChIP-Seq(GSE20898)/Homer	NAGATWNBNATCTNN	0.1	-2.846	0.1353	158	0.53%	55.7	0.47%	Tcm vs. Trm
Duxbl(Homeobox)/NIH3T3-Duxbl.HA-ChIP-Seq(GSE119782)/Homer	TAAYCYAATCAA	0.1	-2.632	0.1667	100	0.34%	34.3	0.29%	Tcm vs. Trm
ZKSCAN1(Zf)/HepG2-ZKSCAN1-ChIP-Seq(Encode)/Homer	GCACAYAGTAGGKCY	0.1	-2.606	0.1702	78	0.26%	26.4	0.23%	Tcm vs. Trm
E2F1(E2F)/Hela-E2F1-ChIP-Seq(GSE22478)/Homer	CWGGCGGGAA	0.1	-2.562	0.1767	1312	4.43%	500.6	4.27%	Tcm vs. Trm
Zac1(Zf)/Neuro2A-Plagl1-ChIP-Seq(GSE75942)/Homer	HAWGRGGCCM	0.1	-2.432	0.2004	8674	29.30%	3395.2	28.94%	Tcm vs. Trm
JunD(bZIP)/K562-JunD-ChIP-Seq/Homer	ATGACGTCATCN	0.1	-2.39	0.2077	535	1.81%	201	1.71%	Tcm vs. Trm
STAT4(Stat)/CD4-Stat4-ChIP-Seq(GSE22104)/Homer	NYTTCCWGGAAR	1	-2.302	0.2258	2522	8.52%	975.8	8.32%	Tcm vs. Trm
Tcfcp2l1(CP2)/mES-Tcfcp2l1-ChIP-Seq(GSE11431)/Homer	NRAACCRGTTYRAACCRGYT	1	-2.272	0.2315	466	1.57%	174.7	1.49%	Tcm vs. Trm
Smad3(MAD)/NPC-Smad3-ChIP-Seq(GSE36673)/Homer	TWGTCTGV	1	-2.229	0.2403	8779	29.65%	3440.9	29.33%	Tcm vs. Trm
WT1(Zf)/Kidney-WT1-ChIP-Seq(GSE90016)/Homer	MCTCCCMCRCAB	1	-2.124	0.2657	2856	9.65%	1108.7	9.45%	Tcm vs. Trm
RAR:RXR(NR),DR0/ES-RAR-ChIP-Seq(GSE56893)/Homer	AGGTCAAGGTCA	1	-1.973	0.3074	257	0.87%	95.5	0.81%	Tcm vs. Trm
Arnt:Ahr(bHLH)/MCF7-Arnt-ChIP-Seq(Lo_et_al.)/Homer	TBGCACGCAA	1	-1.973	0.3074	2375	8.02%	921.7	7.86%	Tcm vs. Trm
CEBP:CEBP(bZIP)/MEF-Chop-ChIP-Seq(GSE35681)/Homer	NTNATGCAAYMNNHTGMAAY	1	-1.917	0.322	246	0.83%	91.3	0.78%	Tcm vs. Trm
Myf5(bHLH)/GM-Myf5-ChIP-Seq(GSE24852)/Homer	BAACAGCTGT	1	-1.914	0.322	2279	7.70%	884.8	7.54%	Tcm vs. Trm
RARa(NR)/K562-RARa-ChIP-Seq(Encode)/Homer	TTGAMCTTTG	1	-1.806	0.3562	7070	23.88%	2773	23.64%	Tcm vs. Trm
Zfp281(Zf)/ES-Zfp281-ChIP-Seq(GSE81042)/Homer	CCCCTCCCCCAC	1	-1.723	0.3851	1210	4.09%	467.1	3.98%	Tcm vs. Trm
ZNF528(Zf)/HEK293-ZNF528.GFP-ChIP-Seq(GSE58341)/Homer	AGAAATGACTTCCCT	1	-1.723	0.3851	22	0.07%	8	0.07%	Tcm vs. Trm
Foxo1(Forkhead)/RAW-Foxo1-ChIP-Seq(Fan_et_al.)/Homer	CTGTTTAC	1	-1.514	0.4698	5731	19.36%	2250.7	19.19%	Tcm vs. Trm
Atf1(bZIP)/K562-ATF1-ChIP-Seq(GSE31477)/Homer	GATGACGTCA	1	-1.304	0.5769	2396	8.09%	938.6	8.00%	Tcm vs. Trm
PRDM9(Zf)/Testis-DMC1-ChIP-Seq(GSE35498)/Homer	ADGGYAGYAGCATCT	1	-1.299	0.5769	1240	4.19%	483.4	4.12%	Tcm vs. Trm
Mouse_Recombination_Hotspot(Zf)/Testis-DMC1-ChIP-Seq(GSE24438)/Homer	ACTYKNATTCGTGNTACTTC	1	-1.256	0.5995	120	0.41%	45.3	0.39%	Tcm vs. Trm
HIF-1a(bHLH)/MCF7-HIF1a-ChIP-Seq(GSE28352)/Homer	TACGTGCV	1	-1.236	0.6087	882	2.98%	343.3	2.93%	Tcm vs. Trm
OCT:OCT(POU,Homeobox,IR1)/NPC-Brn2-ChIP-Seq(GSE35496)/Homer	ATGAATWATTCATGA	1	-1.224	0.6131	23	0.08%	8.5	0.07%	Tcm vs. Trm
FOXA1(Forkhead)/MCF7-FOXA1-ChIP-Seq(GSE26831)/Homer	WAAGTAAACA	1	-1.212	0.6176	1748	5.90%	684	5.83%	Tcm vs. Trm
SpiB(ETS)/OCILY3-SPIB-ChIP-Seq(GSE56857)/Homer	AAAGRGGAAGTG	1	-1.21	0.6176	2022	6.83%	792	6.75%	Tcm vs. Trm
GRE(NR),IR3/RAW264.7-GRE-ChIP-Seq(Unpublished)/Homer	VAGRACAKWCTGTYC	1	-1.168	0.6392	562	1.90%	218.8	1.87%	Tcm vs. Trm
CDX4(Homeobox)/ZebrafishEmbryos-Cdx4.Myc-ChIP-Seq(GSE48254)/Homer	NGYCATAAAWCH	1	-1.148	0.649	1492	5.04%	584.4	4.98%	Tcm vs. Trm
Ascl1(bHLH)/NeuralTubes-Ascl1-ChIP-Seq(GSE55840)/Homer	NNVVCAGCTGBN	1	-1.111	0.671	5137	17.35%	2024	17.25%	Tcm vs. Trm
NFkB-p65-Rel(RHD)/ThioMac-LPS-Expression(GSE23622)/Homer	GGAAATTCCC	1	-1.091	0.6808	285	0.96%	110.6	0.94%	Tcm vs. Trm
Hoxa13(Homeobox)/ChickenMSG-Hoxa13.Flag-ChIP-Seq(GSE86088)/Homer	CYHATAAAAN	1	-1.029	0.7211	4639	15.67%	1829.1	15.59%	Tcm vs. Trm
c-Myc(bHLH)/LNCAP-cMyc-ChIP-Seq(Unpublished)/Homer	VCCACGTG	1	-0.9786	0.7551	2233	7.54%	879.4	7.50%	Tcm vs. Trm
ZNF317(Zf)/HEK293-ZNF317.GFP-ChIP-Seq(GSE58341)/Homer	GTCWGCTGTYYCTCT	1	-0.9098	0.8052	221	0.75%	86.3	0.74%	Tcm vs. Trm
n-Myc(bHLH)/mES-nMyc-ChIP-Seq(GSE11431)/Homer	VRCCACGTGG	1	-0.8959	0.8128	2520	8.51%	994.5	8.48%	Tcm vs. Trm
Brn2(POU,Homeobox)/NPC-Brn2-ChIP-Seq(GSE35496)/Homer	ATGAATATTC	1	-0.7982	0.8922	100	0.34%	39.9	0.34%	Tcm vs. Trm
HNF4a(NR),DR1/HepG2-HNF4a-ChIP-Seq(GSE25021)/Homer	CARRGKBCAAAGTYCA	1	-0.7888	0.8966	1069	3.61%	423	3.61%	Tcm vs. Trm
FoxD3(forkhead)/ZebrafishEmbryo-Foxd3.biotin-ChIP-seq(GSE106676)/Homer	TGTTTAYTTAGC	1	-0.7799	0.9006	1708	5.77%	675.1	5.75%	Tcm vs. Trm
STAT1(Stat)/HelaS3-STAT1-ChIP-Seq(GSE12782)/Homer	NATTTCCNGGAAAT	1	-0.7653	0.9097	823	2.78%	325.3	2.77%	Tcm vs. Trm
NPAS(bHLH)/Liver-NPAS-ChIP-Seq(GSE39860)/Homer	NVCACGTG	1	-0.7176	0.9499	4666	15.76%	1849	15.76%	Tcm vs. Trm
Pax7(Paired,Homeobox),long/Myoblast-Pax7-ChIP-Seq(GSE25064)/Homer	TAATCHGATTAC	1	-0.7044	0.9583	13	0.04%	6	0.05%	Tcm vs. Trm
ZNF341(Zf)/EBV-ZNF341-ChIP-Seq(GSE113194)/Homer	GGAACAGCCG	1	-0.7001	0.9583	2373	8.02%	940.3	8.02%	Tcm vs. Trm
OCT:OCT(POU,Homeobox)/NPC-OCT6-ChIP-Seq(GSE43916)/Homer	YATGCATATRCATRT	1	-0.6971	0.9583	119	0.40%	48	0.41%	Tcm vs. Trm
NFkB-p50,p52(RHD)/Monocyte-p50-ChIP-Chip(Schreiber_et_al.)/Homer	GGGGGAATCCCC	1	-0.6906	0.9589	505	1.71%	200.7	1.71%	Tcm vs. Trm
Nr5a2(NR)/Pancreas-LRH1-ChIP-Seq(GSE34295)/Homer	BTCAAGGTCA	1	-0.673	0.9717	1670	5.64%	662.1	5.64%	Tcm vs. Trm
TR4(NR),DR1/Hela-TR4-ChIP-Seq(GSE24685)/Homer	GAGGTCAAAGGTCA	1	-0.6255	1	279	0.94%	111.3	0.95%	Tcm vs. Trm
PSE(SNAPc)/K562-mStart-Seq/Homer	WAVTCACCMTAASYDAAAAG	1	-0.6182	1	1037	3.50%	412.8	3.52%	Tcm vs. Trm
Rbpj1(?)/Panc1-Rbpj1-ChIP-Seq(GSE47459)/Homer	HTTTCCCASG	1	-0.6056	1	3865	13.06%	1534.8	13.08%	Tcm vs. Trm
ZNF16(Zf)/HEK293-ZNF16.GFP-ChIP-Seq(GSE58341)/Homer	MACCTTCYATGGCTCCCTAKTGCCY	1	-0.5999	1	15	0.05%	6.2	0.05%	Tcm vs. Trm
Sox7(HMG)/ESC-Sox7-ChIP-Seq(GSE133899)/Homer	VVRRAACAATGG	1	-0.5782	1	557	1.88%	222.3	1.89%	Tcm vs. Trm
Ap4(bHLH)/AML-Tfap4-ChIP-Seq(GSE45738)/Homer	NAHCAGCTGD	1	-0.5758	1	3913	13.22%	1554.4	13.25%	Tcm vs. Trm
ZFP3(Zf)/HEK293-ZFP3.GFP-ChIP-Seq(GSE58341)/Homer	GGGTTTTGAAGGATGARTAGGAGTT	1	-0.566	1	5	0.02%	2.3	0.02%	Tcm vs. Trm
p73(p53)/Trachea-p73-ChIP-Seq(PRJNA310161)/Homer	NRRRCAWGTCCDGRCATGYY	1	-0.5608	1	102	0.34%	41.9	0.36%	Tcm vs. Trm
MITF(bHLH)/MastCells-MITF-ChIP-Seq(GSE48085)/Homer	RTCATGTGAC	1	-0.5469	1	3346	11.30%	1330.1	11.34%	Tcm vs. Trm
STAT5(Stat)/mCD4+-Stat5-ChIP-Seq(GSE12346)/Homer	RTTTCTNAGAAA	1	-0.5312	1	940	3.18%	375.1	3.20%	Tcm vs. Trm
PGR(NR)/EndoStromal-PGR-ChIP-Seq(GSE69539)/Homer	AAGAACATWHTGTTC	1	-0.5123	1	502	1.70%	201.7	1.72%	Tcm vs. Trm
Nanog(Homeobox)/mES-Nanog-ChIP-Seq(GSE11724)/Homer	RGCCATTAAC	1	-0.509	1	9885	33.39%	3925.2	33.46%	Tcm vs. Trm
HRE(HSF)/HepG2-HSF1-ChIP-Seq(GSE31477)/Homer	BSTTCTRGAABVTTCYAGAA	1	-0.5053	1	429	1.45%	172.4	1.47%	Tcm vs. Trm
RORg(NR)/Liver-Rorc-ChIP-Seq(GSE101115)/Homer	WAABTAGGTCAV	1	-0.5038	1	206	0.70%	84	0.72%	Tcm vs. Trm
THRa(NR)/C17.2-THRa-ChIP-Seq(GSE38347)/Homer	GGTCANYTGAGGWCA	1	-0.4697	1	1133	3.83%	453.8	3.87%	Tcm vs. Trm
MyoD(bHLH)/Myotube-MyoD-ChIP-Seq(GSE21614)/Homer	RRCAGCTGYTSY	1	-0.4637	1	2775	9.37%	1106.6	9.43%	Tcm vs. Trm
PRDM10(Zf)/HEK293-PRDM10.eGFP-ChIP-Seq(Encode)/Homer	TGGTACATTCCA	1	-0.4475	1	1491	5.04%	596.3	5.08%	Tcm vs. Trm
Hoxd12(Homeobox)/ChickenMSG-Hoxd12.Flag-ChIP-Seq(GSE86088)/Homer	HDGYAATGAAAN	1	-0.4446	1	3244	10.96%	1293.9	11.03%	Tcm vs. Trm
Twist2(bHLH)/Myoblast-Twist2.Ty1-ChIP-Seq(GSE127998)/Homer	MCAGCTGBYH	1	-0.4329	1	5086	17.18%	2025.7	17.27%	Tcm vs. Trm
PAX5(Paired,Homeobox),condensed/GM12878-PAX5-ChIP-Seq(GSE32465)/Homer	GTCACGCTCSCTGM	1	-0.432	1	404	1.36%	163.6	1.39%	Tcm vs. Trm
ZNF136(Zf)/HEK293-ZNF136.GFP-ChIP-Seq(GSE58341)/Homer	YTKGATAHAGTATTCTWGGTNGGCA	1	-0.4215	1	127	0.43%	52.1	0.44%	Tcm vs. Trm
Mef2d(MADS)/Retina-Mef2d-ChIP-Seq(GSE61391)/Homer	GCTATTTTTAGC	1	-0.4046	1	423	1.43%	171.7	1.46%	Tcm vs. Trm
ZNF41(Zf)/HEK293-ZNF41.GFP-ChIP-Seq(GSE58341)/Homer	CCTCATGGTGYCYTWYTCCCTTGTG	1	-0.4027	1	60	0.20%	25.2	0.21%	Tcm vs. Trm
DMRT1(DM)/Testis-DMRT1-ChIP-Seq(GSE64892)/Homer	TWGHWACAWTGTWDC	1	-0.3794	1	437	1.48%	177.7	1.51%	Tcm vs. Trm
LRF(Zf)/Erythroblasts-ZBTB7A-ChIP-Seq(GSE74977)/Homer	AAGACCCYYN	1	-0.3705	1	5436	18.36%	2167.6	18.48%	Tcm vs. Trm
ZNF415(Zf)/HEK293-ZNF415.GFP-ChIP-Seq(GSE58341)/Homer	GRTGMTRGAGCC	1	-0.3676	1	1626	5.49%	652.7	5.56%	Tcm vs. Trm
En1(Homeobox)/SUM149-EN1-ChIP-Seq(GSE120957)/Homer	NDCTAATTAS	1	-0.3608	1	3633	12.27%	1451.9	12.38%	Tcm vs. Trm
NPAS2(bHLH)/Liver-NPAS2-ChIP-Seq(GSE39860)/Homer	KCCACGTGAC	1	-0.3228	1	3342	11.29%	1337.8	11.40%	Tcm vs. Trm
PR(NR)/T47D-PR-ChIP-Seq(GSE31130)/Homer	VAGRACAKNCTGTBC	1	-0.3084	1	5908	19.96%	2358.8	20.11%	Tcm vs. Trm
Npas4(bHLH)/Neuron-Npas4-ChIP-Seq(GSE127793)/Homer	NHRTCACGACDN	1	-0.3067	1	2672	9.03%	1071.5	9.13%	Tcm vs. Trm
NeuroD1(bHLH)/Islet-NeuroD1-ChIP-Seq(GSE30298)/Homer	GCCATCTGTT	1	-0.286	1	2351	7.94%	944.6	8.05%	Tcm vs. Trm
Tgif1(Homeobox)/mES-Tgif1-ChIP-Seq(GSE55404)/Homer	YTGWCADY	1	-0.2852	1	8558	28.91%	3412.1	29.09%	Tcm vs. Trm
Twist(bHLH)/HMLE-TWIST1-ChIP-Seq(Chang_et_al)/Homer	VCAKCTGGNNNCCAGMTGBN	1	-0.2849	1	341	1.15%	140.9	1.20%	Tcm vs. Trm
Unknown(Homeobox)/Limb-p300-ChIP-Seq/Homer	SSCMATWAAA	1	-0.2832	1	976	3.30%	395.8	3.37%	Tcm vs. Trm
Egr1(Zf)/K562-Egr1-ChIP-Seq(GSE32465)/Homer	TGCGTGGGYG	1	-0.2686	1	3742	12.64%	1499.7	12.78%	Tcm vs. Trm
Six4(Homeobox)/MCF7-SIX4-ChIP-Seq(Encode)/Homer	TGWAAYCTGABACCB	1	-0.2571	1	89	0.30%	38.4	0.33%	Tcm vs. Trm
CArG(MADS)/PUER-Srf-ChIP-Seq(Sullivan_et_al.)/Homer	CCATATATGGNM	1	-0.2566	1	650	2.20%	265	2.26%	Tcm vs. Trm
ARE(NR)/LNCAP-AR-ChIP-Seq(GSE27824)/Homer	RGRACASNSTGTYCYB	1	-0.2559	1	640	2.16%	261.7	2.23%	Tcm vs. Trm
OCT:OCT(POU,Homeobox)/NPC-Brn1-ChIP-Seq(GSE35496)/Homer	ATGAATATTCATGAG	1	-0.2345	1	17	0.06%	9	0.08%	Tcm vs. Trm
Hoxd13(Homeobox)/ChickenMSG-Hoxd13.Flag-ChIP-Seq(GSE86088)/Homer	NCYAATAAAA	1	-0.2334	1	2658	8.98%	1069.3	9.12%	Tcm vs. Trm
ZNF467(Zf)/HEK293-ZNF467.GFP-ChIP-Seq(GSE58341)/Homer	TGGGGAAGGGCM	1	-0.2327	1	3453	11.66%	1386.5	11.82%	Tcm vs. Trm
RARg(NR)/ES-RARg-ChIP-Seq(GSE30538)/Homer	AGGTCAAGGTCA	1	-0.2041	1	90	0.30%	39.7	0.34%	Tcm vs. Trm
Sox17(HMG)/Endoderm-Sox17-ChIP-Seq(GSE61475)/Homer	CCATTGTTYB	1	-0.2011	1	1353	4.57%	549.3	4.68%	Tcm vs. Trm
RORa(NR)/Liver-Rora-ChIP-Seq(GSE101115)/Homer	AAWCTAGGTCARDNN	1	-0.1967	1	280	0.95%	117.8	1.00%	Tcm vs. Trm
FOXA1:AR(Forkhead,NR)/LNCAP-AR-ChIP-Seq(GSE27824)/Homer	AGTAAACAAAAAAGAACAND	1	-0.1906	1	92	0.31%	40.7	0.35%	Tcm vs. Trm
SF1(NR)/H295R-Nr5a1-ChIP-Seq(GSE44220)/Homer	CAAGGHCANV	1	-0.1845	1	1082	3.65%	441.1	3.76%	Tcm vs. Trm
GATA(Zf),IR3/iTreg-Gata3-ChIP-Seq(GSE20898)/Homer	NNNNNBAGATAWYATCTVHN	1	-0.1739	1	291	0.98%	122.5	1.04%	Tcm vs. Trm
DMRT6(DM)/Testis-DMRT6-ChIP-Seq(GSE60440)/Homer	YDGHTACAWTGTADC	1	-0.1736	1	377	1.27%	157.8	1.35%	Tcm vs. Trm
GRE(NR),IR3/A549-GR-ChIP-Seq(GSE32465)/Homer	NRGVACABNVTGTYCY	1	-0.153	1	324	1.09%	136.7	1.17%	Tcm vs. Trm
Tcf21(bHLH)/ArterySmoothMuscle-Tcf21-ChIP-Seq(GSE61369)/Homer	NAACAGCTGG	1	-0.1475	1	3047	10.29%	1230.2	10.49%	Tcm vs. Trm
STAT6(Stat)/Macrophage-Stat6-ChIP-Seq(GSE38377)/Homer	TTCCKNAGAA	1	-0.143	1	1271	4.29%	519.3	4.43%	Tcm vs. Trm
GLI3(Zf)/Limb-GLI3-ChIP-Chip(GSE11077)/Homer	CGTGGGTGGTCC	1	-0.1289	1	310	1.05%	131.5	1.12%	Tcm vs. Trm
Hnf1(Homeobox)/Liver-Foxa2-Chip-Seq(GSE25694)/Homer	GGTTAAWCATTAA	1	-0.1287	1	128	0.43%	56.3	0.48%	Tcm vs. Trm
EBNA1(EBV-virus)/Raji-EBNA1-ChIP-Seq(GSE30709)/Homer	GGYAGCAYDTGCTDCCCNNN	1	-0.1248	1	38	0.13%	18.4	0.16%	Tcm vs. Trm
PAX5(Paired,Homeobox)/GM12878-PAX5-ChIP-Seq(GSE32465)/Homer	GCAGCCAAGCRTGACH	1	-0.1239	1	1293	4.37%	529.2	4.51%	Tcm vs. Trm
Max(bHLH)/K562-Max-ChIP-Seq(GSE31477)/Homer	RCCACGTGGYYN	1	-0.1004	1	2217	7.49%	902.6	7.69%	Tcm vs. Trm
Tgif2(Homeobox)/mES-Tgif2-ChIP-Seq(GSE55404)/Homer	TGTCANYT	1	-0.09924	1	9306	31.43%	3729.2	31.79%	Tcm vs. Trm
ZNF669(Zf)/HEK293-ZNF669.GFP-ChIP-Seq(GSE58341)/Homer	GARTGGTCATCGCCC	1	-0.09667	1	203	0.69%	88.9	0.76%	Tcm vs. Trm
ZNF692(Zf)/HEK293-ZNF692.GFP-ChIP-Seq(GSE58341)/Homer	GTGGGCCCCA	1	-0.08652	1	499	1.69%	210.9	1.80%	Tcm vs. Trm
Znf263(Zf)/K562-Znf263-ChIP-Seq(GSE31477)/Homer	CVGTSCTCCC	1	-0.08198	1	6446	21.77%	2595	22.12%	Tcm vs. Trm
E2F3(E2F)/MEF-E2F3-ChIP-Seq(GSE71376)/Homer	BTKGGCGGGAAA	1	-0.07777	1	3281	11.08%	1331.3	11.35%	Tcm vs. Trm
Bcl6(Zf)/Liver-Bcl6-ChIP-Seq(GSE31578)/Homer	NNNCTTTCCAGGAAA	1	-0.072	1	3189	10.77%	1295.9	11.05%	Tcm vs. Trm
Six2(Homeobox)/NephronProgenitor-Six2-ChIP-Seq(GSE39837)/Homer	GWAAYHTGAKMC	1	-0.06691	1	2322	7.84%	948.9	8.09%	Tcm vs. Trm
Mef2b(MADS)/HEK293-Mef2b.V5-ChIP-Seq(GSE67450)/Homer	GCTATTTTTGGM	1	-0.0597	1	1604	5.42%	660.5	5.63%	Tcm vs. Trm
LXRE(NR),DR4/RAW-LXRb.biotin-ChIP-Seq(GSE21512)/Homer	RGGTTACTANAGGTCA	1	-0.05517	1	123	0.42%	56.4	0.48%	Tcm vs. Trm
BHLHA15(bHLH)/NIH3T3-BHLHB8.HA-ChIP-Seq(GSE119782)/Homer	NAMCAGCTGK	1	-0.04795	1	4017	13.57%	1631.1	13.90%	Tcm vs. Trm
Hoxa10(Homeobox)/ChickenMSG-Hoxa10.Flag-ChIP-Seq(GSE86088)/Homer	GGYAATGAAA	1	-0.04632	1	1115	3.77%	464.6	3.96%	Tcm vs. Trm
MNT(bHLH)/HepG2-MNT-ChIP-Seq(Encode)/Homer	DGCACACGTG	1	-0.0414	1	2993	10.11%	1222.7	10.42%	Tcm vs. Trm
Mef2a(MADS)/HL1-Mef2a.biotin-ChIP-Seq(GSE21529)/Homer	CYAAAAATAG	1	-0.04044	1	845	2.85%	355.4	3.03%	Tcm vs. Trm
Esrrb(NR)/mES-Esrrb-ChIP-Seq(GSE11431)/Homer	KTGACCTTGA	1	-0.03552	1	1513	5.11%	627.4	5.35%	Tcm vs. Trm
Zic2(Zf)/ESC-Zic2-ChIP-Seq(SRP197560)/Homer	CHCAGCRGGRGG	1	-0.03503	1	1869	6.31%	771.1	6.57%	Tcm vs. Trm
ERRg(NR)/Kidney-ESRRG-ChIP-Seq(GSE104905)/Homer	GTGACCTTGRVN	1	-0.03158	1	1981	6.69%	817.7	6.97%	Tcm vs. Trm
ZNF652/HepG2-ZNF652.Flag-ChIP-Seq(Encode)/Homer	TTAACCCTTTVNKKN	1	-0.03117	1	377	1.27%	164.9	1.41%	Tcm vs. Trm
Hoxc9(Homeobox)/Ainv15-Hoxc9-ChIP-Seq(GSE21812)/Homer	GGCCATAAATCA	1	-0.02908	1	743	2.51%	315.1	2.69%	Tcm vs. Trm
Zfp809(Zf)/ES-Zfp809-ChIP-Seq(GSE70799)/Homer	GGGGCTYGKCTGGGA	1	-0.02657	1	803	2.71%	340	2.90%	Tcm vs. Trm
ZNF416(Zf)/HEK293-ZNF416.GFP-ChIP-Seq(GSE58341)/Homer	WDNCTGGGCA	1	-0.02654	1	3792	12.81%	1548	13.20%	Tcm vs. Trm
Pit1(Homeobox)/GCrat-Pit1-ChIP-Seq(GSE58009)/Homer	ATGMATATDC	1	-0.02604	1	1291	4.36%	539.6	4.60%	Tcm vs. Trm
ZNF675(Zf)/HEK293-ZNF675.GFP-ChIP-Seq(GSE58341)/Homer	ARGAGGMCAAAATGW	1	-0.02504	1	246	0.83%	110.4	0.94%	Tcm vs. Trm
p53(p53)/Saos-p53-ChIP-Seq(GSE15780)/Homer	RRCATGYCYRGRCATGYYYN	1	-0.02332	1	177	0.60%	81.2	0.69%	Tcm vs. Trm
p53(p53)/Saos-p53-ChIP-Seq/Homer	RRCATGYCYRGRCATGYYYN	1	-0.02332	1	177	0.60%	81.2	0.69%	Tcm vs. Trm
Atf7(bZIP)/3T3L1-Atf7-ChIP-Seq(GSE56872)/Homer	NGRTGACGTCAY	1	-0.02306	1	1770	5.98%	734	6.26%	Tcm vs. Trm
Olig2(bHLH)/Neuron-Olig2-ChIP-Seq(GSE30882)/Homer	RCCATMTGTT	1	-0.02287	1	5006	16.91%	2036	17.36%	Tcm vs. Trm
Hoxd10(Homeobox)/ChickenMSG-Hoxd10.Flag-ChIP-Seq(GSE86088)/Homer	GGCMATGAAA	1	-0.02013	1	2141	7.23%	885.6	7.55%	Tcm vs. Trm
Pax8(Paired,Homeobox)/Thyroid-Pax8-ChIP-Seq(GSE26938)/Homer	GTCATGCHTGRCTGS	1	-0.01939	1	1007	3.40%	425.4	3.63%	Tcm vs. Trm
MyoG(bHLH)/C2C12-MyoG-ChIP-Seq(GSE36024)/Homer	AACAGCTG	1	-0.01872	1	3470	11.72%	1421.9	12.12%	Tcm vs. Trm
DLX1(Homeobox)/BasalGanglia-Dlx1-ChIP-seq(GSE124936)/Homer	NSNNTAATTA	1	-0.0171	1	2096	7.08%	868.1	7.40%	Tcm vs. Trm
ZNF768(Zf)/Rajj-ZNF768-ChIP-Seq(GSE111879)/Homer	RHHCAGAGAGGB	1	-0.01452	1	96	0.32%	47.4	0.40%	Tcm vs. Trm
Zic3(Zf)/mES-Zic3-ChIP-Seq(GSE37889)/Homer	GGCCYCCTGCTGDGH	1	-0.01384	1	2347	7.93%	971.4	8.28%	Tcm vs. Trm
E2F6(E2F)/Hela-E2F6-ChIP-Seq(GSE31477)/Homer	GGCGGGAARN	1	-0.01197	1	2800	9.46%	1155.7	9.85%	Tcm vs. Trm
STAT6(Stat)/CD4-Stat6-ChIP-Seq(GSE22104)/Homer	ABTTCYYRRGAA	1	-0.01133	1	1169	3.95%	494.3	4.21%	Tcm vs. Trm
TCF4(bHLH)/SHSY5Y-TCF4-ChIP-Seq(GSE96915)/Homer	SMCATCTGKH	1	-0.011	1	4247	14.35%	1738.1	14.82%	Tcm vs. Trm
Unknown-ESC-element(?)/mES-Nanog-ChIP-Seq(GSE11724)/Homer	CACAGCAGGGGG	1	-0.009592	1	1948	6.58%	812.1	6.92%	Tcm vs. Trm
RBPJ:Ebox(?,bHLH)/Panc1-Rbpj1-ChIP-Seq(GSE47459)/Homer	GGGRAARRGRMCAGMTG	1	-0.008333	1	795	2.69%	342.8	2.92%	Tcm vs. Trm
REST-NRSF(Zf)/Jurkat-NRSF-ChIP-Seq/Homer	GGMGCTGTCCATGGTGCTGA	1	-0.00611	1	16	0.05%	11.6	0.10%	Tcm vs. Trm
ZNF322(Zf)/HEK293-ZNF322.GFP-ChIP-Seq(GSE58341)/Homer	GAGCCTGGTACTGWGCCTGR	1	-0.005904	1	823	2.78%	355.2	3.03%	Tcm vs. Trm
PBX2(Homeobox)/K562-PBX2-ChIP-Seq(Encode)/Homer	RTGATTKATRGN	1	-0.005288	1	1470	4.97%	621.2	5.30%	Tcm vs. Trm
VDR(NR),DR3/GM10855-VDR+vitD-ChIP-Seq(GSE22484)/Homer	ARAGGTCANWGAGTTCANNN	1	-0.005102	1	437	1.48%	195.2	1.66%	Tcm vs. Trm
Pitx1:Ebox(Homeobox,bHLH)/Hindlimb-Pitx1-ChIP-Seq(GSE41591)/Homer	YTAATTRAWWCCAGATGT	1	-0.004446	1	252	0.85%	117.3	1.00%	Tcm vs. Trm
Isl1(Homeobox)/Neuron-Isl1-ChIP-Seq(GSE31456)/Homer	CTAATKGV	1	-0.003578	1	3915	13.22%	1614.5	13.76%	Tcm vs. Trm
NF1:FOXA1(CTF,Forkhead)/LNCAP-FOXA1-ChIP-Seq(GSE27824)/Homer	WNTGTTTRYTTTGGCA	1	-0.003378	1	71	0.24%	38.5	0.33%	Tcm vs. Trm
ZNF165(Zf)/WHIM12-ZNF165-ChIP-Seq(GSE65937)/Homer	AAGGKGRCGCAGGCA	1	-0.003294	1	460	1.55%	206.1	1.76%	Tcm vs. Trm
Atoh1(bHLH)/Cerebellum-Atoh1-ChIP-Seq(GSE22111)/Homer	VNRVCAGCTGGY	1	-0.00308	1	3243	10.95%	1344.2	11.46%	Tcm vs. Trm
Atf2(bZIP)/3T3L1-Atf2-ChIP-Seq(GSE56872)/Homer	NRRTGACGTCAT	1	-0.003051	1	1319	4.46%	562.9	4.80%	Tcm vs. Trm
Barx1(Homeobox)/Stomach-Barx1.3xFlag-ChIP-Seq(GSE69483)/Homer	AAACMATTAN	1	-0.002732	1	688	2.32%	302.5	2.58%	Tcm vs. Trm
Sox4(HMG)/proB-Sox4-ChIP-Seq(GSE50066)/Homer	YCTTTGTTCC	1	-0.002531	1	1916	6.47%	807.4	6.88%	Tcm vs. Trm
RAR:RXR(NR),DR5/ES-RAR-ChIP-Seq(GSE56893)/Homer	RGGTCADNNAGAGGTCAV	1	-0.002525	1	68	0.23%	37.5	0.32%	Tcm vs. Trm
SCRT1(Zf)/HEK293-SCRT1.eGFP-ChIP-Seq(Encode)/Homer	GCAACAGGTG	1	-0.002151	1	746	2.52%	327.9	2.80%	Tcm vs. Trm
NeuroG2(bHLH)/Fibroblast-NeuroG2-ChIP-Seq(GSE75910)/Homer	ACCATCTGTT	1	-0.001983	1	4261	14.39%	1758.4	14.99%	Tcm vs. Trm
Foxh1(Forkhead)/hESC-FOXH1-ChIP-Seq(GSE29422)/Homer	NNTGTGGATTSS	1	-0.001416	1	1075	3.63%	465.6	3.97%	Tcm vs. Trm
RORgt(NR)/EL4-RORgt.Flag-ChIP-Seq(GSE56019)/Homer	AAYTAGGTCA	1	-0.001357	1	262	0.88%	124.8	1.06%	Tcm vs. Trm
RORgt(NR)/EL4-RORgt.Flag-ChIP-Seq(GSE56019)/Homer	AAYTAGGTCA	1	-0.001357	1	262	0.88%	124.8	1.06%	Tcm vs. Trm
CREB5(bZIP)/LNCaP-CREB5.V5-ChIP-Seq(GSE137775)/Homer	VVATGACGTCAT	1	-0.001171	1	1216	4.11%	524.5	4.47%	Tcm vs. Trm
Phox2a(Homeobox)/Neuron-Phox2a-ChIP-Seq(GSE31456)/Homer	YTAATYNRATTA	1	-0.001052	1	321	1.08%	150.1	1.28%	Tcm vs. Trm
Cdx2(Homeobox)/mES-Cdx2-ChIP-Seq(GSE14586)/Homer	GYMATAAAAH	1	-0.001017	1	927	3.13%	405.3	3.45%	Tcm vs. Trm
ZBTB18(Zf)/HEK293-ZBTB18.GFP-ChIP-Seq(GSE58341)/Homer	AACATCTGGA	1	-0.000889	1	1315	4.44%	566.7	4.83%	Tcm vs. Trm
Zic(Zf)/Cerebellum-ZIC1.2-ChIP-Seq(GSE60731)/Homer	CCTGCTGAGH	1	-0.000883	1	2835	9.58%	1187.4	10.12%	Tcm vs. Trm
PPARa(NR),DR1/Liver-Ppara-ChIP-Seq(GSE47954)/Homer	VNAGGKCAAAGGTCA	1	-0.000868	1	2628	8.88%	1103.7	9.41%	Tcm vs. Trm
Sox15(HMG)/CPA-Sox15-ChIP-Seq(GSE62909)/Homer	RAACAATGGN	1	-0.000844	1	2166	7.32%	915.4	7.80%	Tcm vs. Trm
c-Jun-CRE(bZIP)/K562-cJun-ChIP-Seq(GSE31477)/Homer	ATGACGTCATCY	1	-0.000673	1	1133	3.83%	492.2	4.20%	Tcm vs. Trm
PRDM14(Zf)/H1-PRDM14-ChIP-Seq(GSE22767)/Homer	RGGTCTCTAACY	1	-0.00066	1	710	2.40%	316	2.69%	Tcm vs. Trm
THRb(NR)/Liver-NR1A2-ChIP-Seq(GSE52613)/Homer	TRAGGTCA	1	-0.00058	1	10862	36.69%	4411.2	37.60%	Tcm vs. Trm
Mef2c(MADS)/GM12878-Mef2c-ChIP-Seq(GSE32465)/Homer	DCYAAAAATAGM	1	-0.000548	1	840	2.84%	371.9	3.17%	Tcm vs. Trm
ZBTB12(Zf)/HEK293-ZBTB12.GFP-ChIP-Seq(GSE58341)/Homer	NGNTCTAGAACCNGV	1	-0.000511	1	1099	3.71%	479.5	4.09%	Tcm vs. Trm
HNF1b(Homeobox)/PDAC-HNF1B-ChIP-Seq(GSE64557)/Homer	GTTAATNATTAA	1	-0.000503	1	122	0.41%	64.3	0.55%	Tcm vs. Trm
Phox2b(Homeobox)/CLBGA-PHOX2B-ChIP-Seq(GSE90683)/Homer	TTAATTNAATTA	1	-0.000499	1	133	0.45%	69.1	0.59%	Tcm vs. Trm
NFkB-p65(RHD)/GM12787-p65-ChIP-Seq(GSE19485)/Homer	WGGGGATTTCCC	1	-0.000261	1	1637	5.53%	704.7	6.01%	Tcm vs. Trm
c-Myc(bHLH)/mES-cMyc-ChIP-Seq(GSE11431)/Homer	VVCCACGTGG	1	-0.000167	1	1562	5.28%	675.8	5.76%	Tcm vs. Trm
Sox2(HMG)/mES-Sox2-ChIP-Seq(GSE11431)/Homer	BCCATTGTTC	1	-0.000113	1	1854	6.26%	797.5	6.80%	Tcm vs. Trm
FXR(NR),IR1/Liver-FXR-ChIP-Seq(Chong_et_al.)/Homer	AGGTCANTGACCTB	1	-0.000112	1	911	3.08%	406.3	3.46%	Tcm vs. Trm
Erra(NR)/HepG2-Erra-ChIP-Seq(GSE31477)/Homer	CAAAGGTCAG	1	-9.6e-05	1	6078	20.53%	2512.5	21.42%	Tcm vs. Trm
HOXA1(Homeobox)/mES-Hoxa1-ChIP-Seq(SRP084292)/Homer	TGATKGATGR	1	-9.6e-05	1	332	1.12%	160.4	1.37%	Tcm vs. Trm
HOXA2(Homeobox)/mES-Hoxa2-ChIP-Seq(Donaldson_et_al.)/Homer	GYCATCMATCAT	1	-5.9e-05	1	122	0.41%	67.1	0.57%	Tcm vs. Trm
Pitx1(Homeobox)/Chicken-Pitx1-ChIP-Seq(GSE38910)/Homer	TAATCCCN	1	-5.7e-05	1	9333	31.53%	3821.5	32.58%	Tcm vs. Trm
Sox9(HMG)/Limb-SOX9-ChIP-Seq(GSE73225)/Homer	AGGVNCCTTTGT	1	-5.4e-05	1	2060	6.96%	885	7.54%	Tcm vs. Trm
DLX5(Homeobox)/BasalGanglia-Dlx5-ChIP-seq(GSE124936)/Homer	SSTAATTA	1	-3.8e-05	1	1108	3.74%	492.9	4.20%	Tcm vs. Trm
NFAT(RHD)/Jurkat-NFATC1-ChIP-Seq(Jolma_et_al.)/Homer	ATTTTCCATT	1	-2.9e-05	1	1937	6.54%	837	7.13%	Tcm vs. Trm
LHX9(Homeobox)/Hct116-LHX9.V5-ChIP-Seq(GSE116822)/Homer	NGCTAATTAG	1	-2.5e-05	1	2485	8.39%	1063.7	9.07%	Tcm vs. Trm
ZNF189(Zf)/HEK293-ZNF189.GFP-ChIP-Seq(GSE58341)/Homer	TGGAACAGMA	1	-2.5e-05	1	2161	7.30%	930.1	7.93%	Tcm vs. Trm
ERE(NR),IR3/MCF7-ERa-ChIP-Seq(Unpublished)/Homer	VAGGTCACNSTGACC	1	-1.2e-05	1	655	2.21%	304.6	2.60%	Tcm vs. Trm
Sox21(HMG)/ESC-SOX21-ChIP-Seq(GSE110505)/Homer	BCCWTTGTBYKV	1	-8e-06	1	4268	14.42%	1796.8	15.32%	Tcm vs. Trm
Otx2(Homeobox)/EpiLC-Otx2-ChIP-Seq(GSE56098)/Homer	NYTAATCCYB	1	-5e-06	1	1211	4.09%	542.8	4.63%	Tcm vs. Trm
Dlx3(Homeobox)/Kerainocytes-Dlx3-ChIP-Seq(GSE89884)/Homer	NDGTAATTAC	1	-4e-06	1	828	2.80%	381.6	3.25%	Tcm vs. Trm
Sox6(HMG)/Myotubes-Sox6-ChIP-Seq(GSE32627)/Homer	CCATTGTTNY	1	-3e-06	1	3414	11.53%	1454	12.39%	Tcm vs. Trm
Pax7(Paired,Homeobox),longest/Myoblast-Pax7-ChIP-Seq(GSE25064)/Homer	NTAATTDGCYAATTANNWWD	1	-3e-06	1	4	0.01%	8.9	0.08%	Tcm vs. Trm
CRX(Homeobox)/Retina-Crx-ChIP-Seq(GSE20012)/Homer	GCTAATCC	1	-1e-06	1	4776	16.13%	2013.9	17.17%	Tcm vs. Trm
CEBP:AP1(bZIP)/ThioMac-CEBPb-ChIP-Seq(GSE21512)/Homer	DRTGTTGCAA	1	-1e-06	1	1650	5.57%	732.8	6.25%	Tcm vs. Trm
Tlx?(NR)/NPC-H3K4me1-ChIP-Seq(GSE16256)/Homer	CTGGCAGSCTGCCA	1	-1e-06	1	1218	4.11%	551.2	4.70%	Tcm vs. Trm
Lhx3(Homeobox)/Neuron-Lhx3-ChIP-Seq(GSE31456)/Homer	ADBTAATTAR	1	0	1	2753	9.30%	1192.9	10.17%	Tcm vs. Trm
Sox3(HMG)/NPC-Sox3-ChIP-Seq(GSE33059)/Homer	CCWTTGTY	1	0	1	3997	13.50%	1704.6	14.53%	Tcm vs. Trm
COUP-TFII(NR)/Artia-Nr2f2-ChIP-Seq(GSE46497)/Homer	AGRGGTCA	1	0	1	4570	15.44%	1938.8	16.53%	Tcm vs. Trm
Prop1(Homeobox)/GHFT1-PROP1.biotin-ChIP-Seq(GSE77302)/Homer	NTAATBNAATTA	1	0	1	524	1.77%	258.7	2.20%	Tcm vs. Trm
GLIS3(Zf)/Thyroid-Glis3.GFP-ChIP-Seq(GSE103297)/Homer	CTCCCTGGGAGGCCN	1	0	1	5728	19.35%	2413.6	20.57%	Tcm vs. Trm
Gli2(Zf)/GM2-Gli2-ChIP-Chip(GSE112702)/Homer	YSTGGGTGGTCT	1	0	1	744	2.51%	355.5	3.03%	Tcm vs. Trm
PPARE(NR),DR1/3T3L1-Pparg-ChIP-Seq(GSE13511)/Homer	TGACCTTTGCCCCA	1	0	1	2315	7.82%	1019.1	8.69%	Tcm vs. Trm
TEAD2(TEA)/Py2T-Tead2-ChIP-Seq(GSE55709)/Homer	CCWGGAATGY	1	0	1	741	2.50%	356.2	3.04%	Tcm vs. Trm
HIC1(Zf)/Treg-ZBTB29-ChIP-Seq(GSE99889)/Homer	TGCCAGCB	1	0	1	7055	23.83%	2960.6	25.24%	Tcm vs. Trm
TEAD4(TEA)/Tropoblast-Tead4-ChIP-Seq(GSE37350)/Homer	CCWGGAATGY	1	0	1	1339	4.52%	614.1	5.23%	Tcm vs. Trm
Lhx1(Homeobox)/EmbryoCarcinoma-Lhx1-ChIP-Seq(GSE70957)/Homer	NNYTAATTAR	1	0	1	1553	5.25%	705.9	6.02%	Tcm vs. Trm
ZNF264(Zf)/HEK293-ZNF264.GFP-ChIP-Seq(GSE58341)/Homer	RGGGCACTAACY	1	0	1	1937	6.54%	867.9	7.40%	Tcm vs. Trm
DLX2(Homeobox)/BasalGanglia-Dlx2-ChIP-seq(GSE124936)/Homer	NNNTAATTAS	1	0	1	2347	7.93%	1039.9	8.86%	Tcm vs. Trm
Hoxb4(Homeobox)/ES-Hoxb4-ChIP-Seq(GSE34014)/Homer	TGATTRATGGCY	1	0	1	287	0.97%	157.2	1.34%	Tcm vs. Trm
Six1(Homeobox)/Myoblast-Six1-ChIP-Chip(GSE20150)/Homer	GKVTCADRTTWC	1	0	1	523	1.77%	264.1	2.25%	Tcm vs. Trm
TEAD(TEA)/Fibroblast-PU.1-ChIP-Seq(Unpublished)/Homer	YCWGGAATGY	1	0	1	815	2.75%	394.9	3.37%	Tcm vs. Trm
PAX3:FKHR-fusion(Paired,Homeobox)/Rh4-PAX3:FKHR-ChIP-Seq(GSE19063)/Homer	ACCRTGACTAATTNN	1	0	1	329	1.11%	178.9	1.52%	Tcm vs. Trm
OCT:OCT-short(POU,Homeobox)/NPC-OCT6-ChIP-Seq(GSE43916)/Homer	ATGCATWATGCATRW	1	0	1	794	2.68%	388.5	3.31%	Tcm vs. Trm
GSC(Homeobox)/FrogEmbryos-GSC-ChIP-Seq(DRA000576)/Homer	RGGATTAR	1	0	1	1771	5.98%	807.6	6.88%	Tcm vs. Trm
EAR2(NR)/K562-NR2F6-ChIP-Seq(Encode)/Homer	NRBCARRGGTCA	1	0	1	3319	11.21%	1454.4	12.40%	Tcm vs. Trm
Reverb(NR),DR2/RAW-Reverba.biotin-ChIP-Seq(GSE45914)/Homer	GTRGGTCASTGGGTCA	1	0	1	319	1.08%	176.7	1.51%	Tcm vs. Trm
RXR(NR),DR1/3T3L1-RXR-ChIP-Seq(GSE13511)/Homer	TAGGGCAAAGGTCA	1	0	1	2889	9.76%	1277.2	10.89%	Tcm vs. Trm
AP-2alpha(AP2)/Hela-AP2alpha-ChIP-Seq(GSE31477)/Homer	ATGCCCTGAGGC	1	0	1	3052	10.31%	1348.1	11.49%	Tcm vs. Trm
Sox10(HMG)/SciaticNerve-Sox3-ChIP-Seq(GSE35132)/Homer	CCWTTGTYYB	1	0	1	3961	13.38%	1725.5	14.71%	Tcm vs. Trm
p63(p53)/Keratinocyte-p63-ChIP-Seq(GSE17611)/Homer	NNDRCATGYCYNRRCATGYH	1	0	1	858	2.90%	420.8	3.59%	Tcm vs. Trm
COUP-TFII(NR)/K562-NR2F1-ChIP-Seq(Encode)/Homer	GKBCARAGGTCA	1	0	1	3697	12.49%	1622.1	13.83%	Tcm vs. Trm
Pit1+1bp(Homeobox)/GCrat-Pit1-ChIP-Seq(GSE58009)/Homer	ATGCATAATTCA	1	0	1	276	0.93%	161.2	1.37%	Tcm vs. Trm
NFIL3(bZIP)/HepG2-NFIL3-ChIP-Seq(Encode)/Homer	VTTACGTAAYNNNNN	1	0	1	1471	4.97%	693.2	5.91%	Tcm vs. Trm
Nur77(NR)/K562-NR4A1-ChIP-Seq(GSE31363)/Homer	TGACCTTTNCNT	1	0	1	335	1.13%	190.9	1.63%	Tcm vs. Trm
SCL(bHLH)/HPC7-Scl-ChIP-Seq(GSE13511)/Homer	AVCAGCTG	1	0	1	14159	47.83%	5856.3	49.92%	Tcm vs. Trm
TEAD3(TEA)/HepG2-TEAD3-ChIP-Seq(Encode)/Homer	TRCATTCCAG	1	0	1	1785	6.03%	831.3	7.09%	Tcm vs. Trm
NF1-halfsite(CTF)/LNCaP-NF1-ChIP-Seq(Unpublished)/Homer	YTGCCAAG	1	0	1	5073	17.14%	2201.3	18.76%	Tcm vs. Trm
Chop(bZIP)/MEF-Chop-ChIP-Seq(GSE35681)/Homer	ATTGCATCAT	1	0	1	426	1.44%	236.6	2.02%	Tcm vs. Trm
Lhx2(Homeobox)/HFSC-Lhx2-ChIP-Seq(GSE48068)/Homer	TAATTAGN	1	0	1	1525	5.15%	726.4	6.19%	Tcm vs. Trm
AP-1(bZIP)/ThioMac-PU.1-ChIP-Seq(GSE21512)/Homer	VTGACTCATC	1	0	1	2061	6.96%	2238.5	19.08%	Tcm vs. Trm
AP-2gamma(AP2)/MCF7-TFAP2C-ChIP-Seq(GSE21234)/Homer	SCCTSAGGSCAW	1	0	1	4113	13.89%	1865.5	15.90%	Tcm vs. Trm
AR-halfsite(NR)/LNCaP-AR-ChIP-Seq(GSE27824)/Homer	CCAGGAACAG	1	0	1	10946	36.97%	4654.5	39.68%	Tcm vs. Trm
Atf3(bZIP)/GBM-ATF3-ChIP-Seq(GSE33912)/Homer	DATGASTCATHN	1	0	1	1876	6.34%	2131	18.16%	Tcm vs. Trm
Atf4(bZIP)/MEF-Atf4-ChIP-Seq(GSE35681)/Homer	MTGATGCAAT	1	0	1	553	1.87%	310.8	2.65%	Tcm vs. Trm
Bach1(bZIP)/K562-Bach1-ChIP-Seq(GSE31477)/Homer	AWWNTGCTGAGTCAT	1	0	1	139	0.47%	225.5	1.92%	Tcm vs. Trm
Bach2(bZIP)/OCILy7-Bach2-ChIP-Seq(GSE44420)/Homer	TGCTGAGTCA	1	0	1	616	2.08%	761.7	6.49%	Tcm vs. Trm
BATF(bZIP)/Th17-BATF-ChIP-Seq(GSE39756)/Homer	DATGASTCAT	1	0	1	1870	6.32%	2107.7	17.97%	Tcm vs. Trm
CEBP(bZIP)/ThioMac-CEBPb-ChIP-Seq(GSE21512)/Homer	ATTGCGCAAC	1	0	1	1186	4.01%	685.2	5.84%	Tcm vs. Trm
Fosl2(bZIP)/3T3L1-Fosl2-ChIP-Seq(GSE56872)/Homer	NATGASTCABNN	1	0	1	1169	3.95%	1493.1	12.73%	Tcm vs. Trm
Fos(bZIP)/TSC-Fos-ChIP-Seq(GSE110950)/Homer	NDATGASTCAYN	1	0	1	1705	5.76%	2005.4	17.09%	Tcm vs. Trm
Fra1(bZIP)/BT549-Fra1-ChIP-Seq(GSE46166)/Homer	NNATGASTCATH	1	0	1	1605	5.42%	1949.9	16.62%	Tcm vs. Trm
Fra2(bZIP)/Striatum-Fra2-ChIP-Seq(GSE43429)/Homer	GGATGACTCATC	1	0	1	1484	5.01%	1789.3	15.25%	Tcm vs. Trm
HLF(bZIP)/HSC-HLF.Flag-ChIP-Seq(GSE69817)/Homer	RTTATGYAAB	1	0	1	1485	5.02%	741.8	6.32%	Tcm vs. Trm
Jun-AP1(bZIP)/K562-cJun-ChIP-Seq(GSE31477)/Homer	GATGASTCATCN	1	0	1	900	3.04%	1179.6	10.06%	Tcm vs. Trm
JunB(bZIP)/DendriticCells-Junb-ChIP-Seq(GSE36099)/Homer	RATGASTCAT	1	0	1	1636	5.53%	1927	16.43%	Tcm vs. Trm
MafA(bZIP)/Islet-MafA-ChIP-Seq(GSE30298)/Homer	TGCTGACTCA	1	0	1	2389	8.07%	1368	11.66%	Tcm vs. Trm
MafB(bZIP)/BMM-Mafb-ChIP-Seq(GSE75722)/Homer	WNTGCTGASTCAGCANWTTY	1	0	1	964	3.26%	667	5.69%	Tcm vs. Trm
MafF(bZIP)/HepG2-MafF-ChIP-Seq(GSE31477)/Homer	HWWGTCAGCAWWTTT	1	0	1	383	1.29%	240.9	2.05%	Tcm vs. Trm
MafK(bZIP)/C2C12-MafK-ChIP-Seq(GSE36030)/Homer	GCTGASTCAGCA	1	0	1	638	2.16%	616.1	5.25%	Tcm vs. Trm
NF1(CTF)/LNCAP-NF1-ChIP-Seq(Unpublished)/Homer	CYTGGCABNSTGCCAR	1	0	1	1106	3.74%	595.3	5.07%	Tcm vs. Trm
NFAT:AP1(RHD,bZIP)/Jurkat-NFATC1-ChIP-Seq(Jolma_et_al.)/Homer	SARTGGAAAAWRTGAGTCAB	1	0	1	374	1.26%	280.1	2.39%	Tcm vs. Trm
NFE2L2(bZIP)/HepG2-NFE2L2-ChIP-Seq(Encode)/Homer	AWWWTGCTGAGTCAT	1	0	1	141	0.48%	184.9	1.58%	Tcm vs. Trm
NF-E2(bZIP)/K562-NFE2-ChIP-Seq(GSE31477)/Homer	GATGACTCAGCA	1	0	1	171	0.58%	252	2.15%	Tcm vs. Trm
Nkx6.1(Homeobox)/Islet-Nkx6.1-ChIP-Seq(GSE40975)/Homer	GKTAATGR	1	0	1	4136	13.97%	1869.8	15.94%	Tcm vs. Trm
Nrf2(bZIP)/Lymphoblast-Nrf2-ChIP-Seq(GSE37589)/Homer	HTGCTGAGTCAT	1	0	1	156	0.53%	228.5	1.95%	Tcm vs. Trm
Pdx1(Homeobox)/Islet-Pdx1-ChIP-Seq(SRA008281)/Homer	YCATYAATCA	1	0	1	1407	4.75%	716.4	6.11%	Tcm vs. Trm
TEAD1(TEAD)/HepG2-TEAD1-ChIP-Seq(Encode)/Homer	CYRCATTCCA	1	0	1	1442	4.87%	703	5.99%	Tcm vs. Trm

## Sheet: S4_linear modeling
S4. Statistics for linear modeling of genes across time in skin and siIEL datasets
baseMean	log2FoldChange	lfcSE	stat	pvalue	padj	gene	gene_ids	n_cells	percent_cells	met_stat_criteria	tissue
298.901	-0.158662	0.0364972	-4.34724	1.37862e-05	0.00022729	Mrpl15	ENSMUSG00000033845	3376	15.5562	FALSE	skin
248.551	-0.0958557	0.0296368	-3.23434	0.00121923	0.00860506	Lypla1	ENSMUSG00000025903	2744	12.644	FALSE	skin
166.4	0.0591496	0.040698	1.45338	0.146118	0.301426	Tcea1	ENSMUSG00000033813	1947	8.97152	FALSE	skin
185.782	0.056158	0.0449717	1.24874	0.211759	0.386494	Atp6v1h	ENSMUSG00000033793	2162	9.96222	FALSE	skin
234.651	0.0486045	0.0378191	1.28518	0.198728	0.370439	Rb1cc1	ENSMUSG00000025907	3109	14.3259	FALSE	skin
55.823	-0.0264139	0.0576868	-0.457885	0.647035	0.78427	4732440D04Rik	ENSMUSG00000090031	762	3.5112	FALSE	skin
233.655	0.139166	0.0473179	2.94109	0.00327064	0.0188119	Pcmtd1	ENSMUSG00000051285	2500	11.5197	FALSE	skin
98.9939	-0.0851008	0.0387258	-2.19752	0.0279832	0.0948038	Rrs1	ENSMUSG00000061024	1269	5.84739	FALSE	skin
1.41969	0.811233	0.303456	2.67331	0.00751065	0.035379	2610203C22Rik	ENSMUSG00000079671	7	0.0322551	FALSE	skin
4.53631	-0.121303	0.224811	-0.539578	0.589488	0.743111	Mybl1	ENSMUSG00000025912	83	0.382453	FALSE	skin
111.108	0.00724832	0.0360879	0.200852	0.840814	0.911274	Vcpip1	ENSMUSG00000045210	1463	6.74131	FALSE	skin
15.628	-0.0407757	0.0907259	-0.449438	0.653116	0.788649	Sgk3	ENSMUSG00000025915	200	0.921574	FALSE	skin
1.89682	0.361715	0.227948	1.58683	0.11255	0.251718	Mcmdc2	ENSMUSG00000046101	15	0.0691181	FALSE	skin
299.318	0.0934893	0.0521816	1.79161	0.0731948	0.187062	Snhg6	ENSMUSG00000098234	2661	12.2615	FALSE	skin
274.407	-0.109234	0.0348632	-3.13323	0.00172894	0.0113598	Cops5	ENSMUSG00000025917	2920	13.455	FALSE	skin
127.623	-0.0519945	0.0382637	-1.35885	0.174195	0.339244	Cspp1	ENSMUSG00000056763	1829	8.42779	FALSE	skin
105.518	-0.0312824	0.0435521	-0.718275	0.472588	0.650362	Arfgef1	ENSMUSG00000067851	1559	7.18367	FALSE	skin
3.19887	0.163954	0.195939	0.836761	0.402727	0.590887	Prex2	ENSMUSG00000048960	32	0.147452	FALSE	skin
163.701	0.0612226	0.0496355	1.23344	0.217411	0.393473	Ncoa2	ENSMUSG00000005886	2107	9.70878	FALSE	skin
690.728	-0.00514693	0.0260734	-0.197402	0.843513	0.912952	Tram1	ENSMUSG00000025935	6600	30.4119	FALSE	skin
44.8204	-0.076454	0.0559021	-1.36764	0.171425	0.336206	Lactb2	ENSMUSG00000025937	615	2.83384	FALSE	skin
6.02475	-0.611607	0.211919	-2.88604	0.00390122	0.0214112	Msc	ENSMUSG00000025930	93	0.428532	FALSE	skin
123.028	-0.0141158	0.036624	-0.385426	0.699922	0.822149	Terf1	ENSMUSG00000025925	1595	7.34955	FALSE	skin
18.9144	-0.0619625	0.0833571	-0.743338	0.457277	0.638743	Rdh10	ENSMUSG00000025921	301	1.38697	FALSE	skin
1.90558	-0.381372	0.284615	-1.33996	0.180258	0.347578	Stau2	ENSMUSG00000025920	33	0.15206	FALSE	skin
88.8125	-0.00706264	0.0445171	-0.15865	0.873945	0.930637	Ube2w	ENSMUSG00000025939	1103	5.08248	FALSE	skin
699.856	-0.0598896	0.0306814	-1.95198	0.0509404	0.144761	Eloc	ENSMUSG00000079658	7176	33.0661	FALSE	skin
89.6634	-0.132475	0.0479081	-2.76518	0.00568911	0.0286617	Tmem70	ENSMUSG00000025940	1222	5.63082	FALSE	skin
15.4229	0.0526187	0.085581	0.614841	0.53866	0.702727	Ly96	ENSMUSG00000025779	192	0.884711	FALSE	skin
10.9411	0.226794	0.581804	0.389812	0.696676	0.81965	Il17f	ENSMUSG00000041872	7	0.0322551	FALSE	skin
111.014	-0.228982	0.0934124	-2.4513	0.0142342	0.0569186	Mcm3	ENSMUSG00000041859	1388	6.39572	FALSE	skin
3.93739	0.0555313	0.16267	0.341374	0.732822	0.844558	Paqr8	ENSMUSG00000025931	42	0.193531	FALSE	skin
12.2635	-0.0899608	0.103602	-0.86833	0.385214	0.574387	Tram2	ENSMUSG00000041779	194	0.893927	FALSE	skin
4.81078	0.0518797	0.166618	0.311369	0.75552	0.858179	Tmem14a	ENSMUSG00000025933	51	0.235001	FALSE	skin
6.52156	0.00296698	0.14801	0.0200458	0.984007	0.991084	Kcnq5	ENSMUSG00000028033	87	0.400885	FALSE	skin
20.5744	0.0254537	0.0784527	0.324446	0.7456	0.852818	Ogfrl1	ENSMUSG00000026158	244	1.12432	FALSE	skin
108.001	-0.147029	0.0456478	-3.22095	0.00127764	0.00893633	Smap1	ENSMUSG00000026155	1680	7.74122	FALSE	skin
102.86	-0.123172	0.0400341	-3.07669	0.00209316	0.0132634	Sdhaf4	ENSMUSG00000026154	1249	5.75523	FALSE	skin
81.1444	-0.0223695	0.0465178	-0.480881	0.630601	0.77216	Lmbrd1	ENSMUSG00000073725	1250	5.75984	FALSE	skin
130.592	-0.0107776	0.0395471	-0.272526	0.785217	0.87626	Phf3	ENSMUSG00000048874	2108	9.71339	FALSE	skin
1.65947	0.222441	0.297933	0.746615	0.455296	0.636511	Ptp4a1	ENSMUSG00000026064	55	0.253433	FALSE	skin
27.3591	-0.298187	0.0934338	-3.19142	0.00141574	0.00965305	Prim2	ENSMUSG00000026134	431	1.98599	FALSE	skin
2.26053	0.261446	0.234919	1.11292	0.265743	0.449603	1700001G17Rik	ENSMUSG00000103746	23	0.105981	FALSE	skin
20.4467	0.201775	0.0812672	2.48286	0.0130332	0.0534349	Rab23	ENSMUSG00000004768	215	0.990692	FALSE	skin
11.3949	-0.076599	0.113466	-0.675083	0.499623	0.672762	Bag2	ENSMUSG00000042215	137	0.631278	FALSE	skin
78.8871	-0.053308	0.0452917	-1.17699	0.239198	0.419164	Zfp451	ENSMUSG00000042197	1159	5.34052	FALSE	skin
3.03463	0.113369	0.205277	0.552274	0.580761	0.736721	Dst	ENSMUSG00000026131	31	0.142844	FALSE	skin
197.393	0.0435185	0.0347516	1.25227	0.21047	0.385213	Ccdc115	ENSMUSG00000042111	2100	9.67653	FALSE	skin
179.496	-0.028005	0.0404953	-0.691562	0.489213	0.664397	Imp4	ENSMUSG00000026127	2162	9.96222	FALSE	skin
3840.91	-0.0617367	0.0599131	-1.03044	0.302805	0.491812	Ptpn18	ENSMUSG00000026126	17710	81.6054	FALSE	skin
13.7269	0.111331	0.101871	1.09286	0.274455	0.459905	Arhgef4	ENSMUSG00000037509	165	0.760299	FALSE	skin
119.086	0.0290384	0.0408924	0.710117	0.477632	0.654405	Fam168b	ENSMUSG00000037503	1567	7.22053	FALSE	skin
185.462	-0.0682093	0.034515	-1.97622	0.0481296	0.13867	Plekhb2	ENSMUSG00000026123	2446	11.2709	FALSE	skin
9.91256	0.0935983	0.102352	0.914475	0.360467	0.551474	Hs6st1	ENSMUSG00000045216	195	0.898535	FALSE	skin
113.364	0.00966658	0.0452211	0.213762	0.830732	0.906042	Uggt1	ENSMUSG00000037470	1484	6.83808	FALSE	skin
1990.12	0.214267	0.0806187	2.65779	0.0078656	0.0367179	Neurl3	ENSMUSG00000047180	12826	59.1005	TRUE	skin
682.757	0.0250867	0.0386298	0.649413	0.516071	0.685382	Arid5a	ENSMUSG00000037447	6970	32.1169	FALSE	skin
3.23139	0.0837112	0.194035	0.431424	0.66616	0.797984	4930403P22Rik	ENSMUSG00000102762	54	0.248825	FALSE	skin
239.762	0.0193842	0.0402621	0.481451	0.630196	0.771815	Kansl3	ENSMUSG00000010453	2683	12.3629	FALSE	skin
95.0392	0.0607748	0.0883086	0.68821	0.491321	0.665986	Lman2l	ENSMUSG00000001143	1054	4.8567	FALSE	skin
29.1077	0.0951987	0.0616267	1.54476	0.122403	0.266486	Cnnm4	ENSMUSG00000037408	435	2.00442	FALSE	skin
17.4403	-0.0302829	0.083357	-0.363291	0.716387	0.834023	Cnnm3	ENSMUSG00000001138	321	1.47913	FALSE	skin
75.3758	-0.149812	0.0465268	-3.21991	0.00128231	0.00895892	Ankrd39	ENSMUSG00000079610	985	4.53875	FALSE	skin
3.74374	0.173814	0.254095	0.68405	0.493943	0.667577	Sema4c	ENSMUSG00000026121	66	0.304119	FALSE	skin
1366.6	-0.0406714	0.0357967	-1.13618	0.255882	0.437852	Cox5b	ENSMUSG00000061518	10745	49.5116	FALSE	skin
163.678	0.132379	0.0497332	2.66179	0.00777274	0.0363559	Actr1b	ENSMUSG00000037351	1680	7.74122	FALSE	skin
503.299	-0.0366629	0.030075	-1.21905	0.222826	0.399769	Zap70	ENSMUSG00000026117	5628	25.9331	FALSE	skin
35.3744	-0.00166003	0.0717695	-0.02313	0.981547	0.990053	Tmem131	ENSMUSG00000026116	531	2.44678	FALSE	skin
2.20608	0.329783	0.245044	1.34581	0.178364	0.34526	Vwa3b	ENSMUSG00000050122	19	0.0875495	FALSE	skin
48.7051	0.114556	0.0494626	2.31601	0.020558	0.0751421	Inpp4a	ENSMUSG00000026113	748	3.44669	FALSE	skin
211.389	-0.0556376	0.0365264	-1.52321	0.127705	0.274529	Coa5	ENSMUSG00000026112	2639	12.1602	FALSE	skin
230.628	-0.0790839	0.0319043	-2.47879	0.0131831	0.0538733	Unc50	ENSMUSG00000026111	3018	13.9066	FALSE	skin
82.6047	0.178846	0.0498745	3.58593	0.000335882	0.00305976	Mgat4a	ENSMUSG00000026110	1019	4.69542	FALSE	skin
2.18633	0.111714	0.24653	0.453146	0.650444	0.786469	4930594C11Rik	ENSMUSG00000103948	28	0.12902	FALSE	skin
14.1609	-0.0953652	0.111188	-0.857692	0.391063	0.579435	2010300C02Rik	ENSMUSG00000026090	197	0.90775	FALSE	skin
5.38265	-0.119517	0.173452	-0.689048	0.490793	0.665714	Tsga10	ENSMUSG00000060771	70	0.322551	FALSE	skin
3.59822	-0.295534	0.206848	-1.42875	0.153075	0.310863	Lipt1	ENSMUSG00000037216	50	0.230394	FALSE	skin
136.373	-0.132251	0.0400023	-3.30608	0.000946122	0.00707406	Mitd1	ENSMUSG00000026088	1745	8.04073	FALSE	skin
834.933	-0.164487	0.0363951	-4.51948	6.19914e-06	0.000117784	Mrpl30	ENSMUSG00000026087	8016	36.9367	FALSE	skin
323.851	-0.0976737	0.0332626	-2.93644	0.00332005	0.019026	Txndc9	ENSMUSG00000058407	3866	17.814	FALSE	skin
550.671	-0.00942129	0.0239899	-0.39272	0.694526	0.818279	Eif5b	ENSMUSG00000026083	5726	26.3847	FALSE	skin
38.5738	0.0511241	0.0733544	0.696947	0.485836	0.661533	Rev1	ENSMUSG00000026082	508	2.3408	FALSE	skin
2.73822	-0.119088	0.240173	-0.495842	0.620006	0.764897	Aff3	ENSMUSG00000037138	35	0.161275	FALSE	skin
31.6283	0.0253488	0.0703541	0.360303	0.718621	0.835531	Chst10	ENSMUSG00000026080	384	1.76942	FALSE	skin
221.025	-0.00945754	0.0299146	-0.316151	0.751888	0.856219	Pdcl3	ENSMUSG00000026078	2683	12.3629	FALSE	skin
86.9156	-0.125397	0.0546252	-2.2956	0.021699	0.0781216	Cnot11	ENSMUSG00000003135	1209	5.57092	FALSE	skin
47.4449	0.129018	0.0569261	2.26641	0.023426	0.0827378	Rnf149	ENSMUSG00000048234	641	2.95364	FALSE	skin
244.57	0.128976	0.0417404	3.08995	0.00200189	0.0127826	Map4k4	ENSMUSG00000026074	3544	16.3303	FALSE	skin
55.7261	-0.27647	0.0664666	-4.15953	3.18903e-05	0.000452196	Il1r2	ENSMUSG00000026073	722	3.32688	FALSE	skin
2.13051	-0.0451505	0.229918	-0.196376	0.844316	0.913453	Il1rl2	ENSMUSG00000070942	29	0.133628	FALSE	skin
4.20307	0.244134	0.15653	1.55966	0.118839	0.261261	Il1rl1	ENSMUSG00000026069	35	0.161275	FALSE	skin
442.14	0.151937	0.0979789	1.55071	0.120971	0.264385	Il18r1	ENSMUSG00000026070	4545	20.9428	FALSE	skin
236.282	0.00764425	0.0652343	0.117181	0.906716	0.948813	Il18rap	ENSMUSG00000026068	3031	13.9665	FALSE	skin
1.34852	-0.177254	0.268575	-0.65998	0.509267	0.680238	Mfsd9	ENSMUSG00000041945	21	0.0967653	FALSE	skin
1.69371	0.112368	0.248162	0.452801	0.650692	0.786484	Pou3f3	ENSMUSG00000045515	17	0.0783338	FALSE	skin
185.868	-0.153079	0.0318943	-4.79959	1.58994e-06	3.73907e-05	Mrps9	ENSMUSG00000060679	2344	10.8008	FALSE	skin
22.313	0.137176	0.0683264	2.00766	0.0446797	0.131941	Tgfbrap1	ENSMUSG00000070939	259	1.19344	FALSE	skin
16.4397	-0.0490748	0.114342	-0.429192	0.667784	0.799468	AI597479	ENSMUSG00000010290	201	0.926182	FALSE	skin
60.4214	-0.448793	0.0892732	-5.02718	4.97733e-07	1.38168e-05	Fhl2	ENSMUSG00000008136	864	3.9812	FALSE	skin
12.9181	-0.113633	0.121636	-0.934198	0.350202	0.541687	Nck2	ENSMUSG00000066877	235	1.08285	FALSE	skin
6.24151	0.826614	0.202139	4.08934	4.32606e-05	0.000584042	1500015O10Rik	ENSMUSG00000026051	35	0.161275	FALSE	skin
78.14	-0.0120469	0.0492068	-0.244822	0.806594	0.891653	Uxs1	ENSMUSG00000057363	923	4.25306	FALSE	skin
321.19	0.0428614	0.029933	1.43191	0.152169	0.309756	Tpp2	ENSMUSG00000041763	3681	16.9616	FALSE	skin
248.274	0.0209367	0.0461143	0.454017	0.649817	0.786224	Tex30	ENSMUSG00000026049	3179	14.6484	FALSE	skin
10.6511	0.372076	0.0987101	3.76938	0.000163654	0.00171554	Kdelc1	ENSMUSG00000026047	117	0.539121	FALSE	skin
11.515	0.189333	0.0999119	1.895	0.058093	0.159452	Bivm	ENSMUSG00000041684	123	0.566768	FALSE	skin
69.0144	0.150657	0.0487261	3.09191	0.0019887	0.0127244	Ercc5	ENSMUSG00000026048	790	3.64022	FALSE	skin
46.0023	0.357958	0.202229	1.77006	0.0767169	0.193699	Col3a1	ENSMUSG00000026043	345	1.58972	FALSE	skin
2.8399	0.372161	0.25734	1.44618	0.148126	0.304112	Col5a2	ENSMUSG00000026042	25	0.115197	FALSE	skin
44.9205	-0.0362089	0.0741055	-0.488614	0.625115	0.76842	Wdr75	ENSMUSG00000025995	553	2.54815	FALSE	skin
1.24046	0.208093	0.313883	0.662961	0.507355	0.679381	Slc40a1	ENSMUSG00000025993	12	0.0552944	FALSE	skin
16.2036	-0.0619827	0.104165	-0.595045	0.551813	0.713918	Slc39a10	ENSMUSG00000025986	210	0.967653	FALSE	skin
2.2325	0.8736	0.289496	3.01765	0.00254739	0.0155738	Cavin2	ENSMUSG00000045954	9	0.0414708	FALSE	skin
669.837	8.82117e-05	0.0628705	0.00140307	0.998881	0.999325	Nabp1	ENSMUSG00000026107	6440	29.6747	FALSE	skin
7.11845	0.290334	0.137415	2.11283	0.0346152	0.110062	Myo1b	ENSMUSG00000018417	57	0.262649	FALSE	skin
350.664	-0.126558	0.0498464	-2.53896	0.0111182	0.0475876	Stat4	ENSMUSG00000062939	4772	21.9888	FALSE	skin
275.032	-0.135638	0.0434547	-3.12137	0.00180012	0.0117593	Stat1	ENSMUSG00000026104	2955	13.6163	FALSE	skin
302.903	0.110841	0.0328412	3.37505	0.000738013	0.00576353	Gls	ENSMUSG00000026103	4363	20.1041	FALSE	skin
186.425	-0.00813111	0.0353538	-0.229992	0.818098	0.898077	Nab1	ENSMUSG00000002881	2761	12.7223	FALSE	skin
33.8326	-0.0688796	0.0612113	-1.12528	0.260472	0.443292	Nemp2	ENSMUSG00000043015	468	2.15648	FALSE	skin
218.642	0.128173	0.0673851	1.9021	0.057158	0.157655	Mfsd6	ENSMUSG00000041439	2546	11.7316	FALSE	skin
168.135	-0.0509282	0.0333626	-1.5265	0.126884	0.273188	Inpp1	ENSMUSG00000026102	2033	9.3678	FALSE	skin
51.6504	-0.142692	0.0524988	-2.718	0.00656773	0.0319476	Hibch	ENSMUSG00000041426	657	3.02737	FALSE	skin
1.88756	0.188505	0.219477	0.858883	0.390405	0.578873	1700019D03Rik	ENSMUSG00000043629	31	0.142844	FALSE	skin
15.6907	-0.122445	0.0884216	-1.38479	0.166118	0.328389	Pms1	ENSMUSG00000026098	228	1.05059	FALSE	skin
128.548	-0.0532574	0.0409565	-1.30034	0.193484	0.363872	Ormdl1	ENSMUSG00000026097	1713	7.89328	FALSE	skin
18.2557	-0.0813475	0.0787194	-1.03339	0.301423	0.490846	Osgepl1	ENSMUSG00000026096	242	1.1151	FALSE	skin
226.991	-0.110675	0.0351889	-3.14516	0.00165999	0.0110377	Asnsd1	ENSMUSG00000026095	2598	11.9712	FALSE	skin
2666.32	0.087511	0.0400024	2.18765	0.0286954	0.0965341	Stk17b	ENSMUSG00000026094	16104	74.2051	FALSE	skin
2.22985	-0.0117684	0.209185	-0.0562583	0.955136	0.977166	Hecw2	ENSMUSG00000042807	38	0.175099	FALSE	skin
22.8543	-0.0330455	0.0738059	-0.447735	0.654345	0.789521	Gtf3c3	ENSMUSG00000041303	312	1.43766	FALSE	skin
49.1549	0.151413	0.0799161	1.89464	0.0581398	0.159545	Pgap1	ENSMUSG00000073678	519	2.39148	FALSE	skin
737.255	0.121362	0.0408619	2.97006	0.00297742	0.0174734	Ankrd44	ENSMUSG00000052331	6684	30.799	FALSE	skin
132.839	0.178981	0.0537575	3.32942	0.00087027	0.00659001	A130048G24Rik	ENSMUSG00000102642	1472	6.78278	TRUE	skin
1207.4	-0.000351098	0.021886	-0.0160422	0.987201	0.992376	Sf3b1	ENSMUSG00000025982	10939	50.4055	FALSE	skin
2.65168	0.0988535	0.200469	0.493111	0.621934	0.765768	E330011M16Rik	ENSMUSG00000103030	33	0.15206	FALSE	skin
763.838	0.242176	0.0490868	4.93363	8.07147e-07	2.09153e-05	Coq10b	ENSMUSG00000025981	6600	30.4119	TRUE	skin
543.077	-0.0894287	0.0611575	-1.46227	0.143668	0.298088	Hspd1	ENSMUSG00000025980	5586	25.7396	FALSE	skin
1882.68	-0.0435047	0.0487588	-0.892243	0.372263	0.563434	Hspe1	ENSMUSG00000073676	12560	57.8749	FALSE	skin
442.019	0.000510705	0.0354514	0.0144058	0.988506	0.993288	Mob4	ENSMUSG00000025979	5311	24.4724	FALSE	skin
1.7126	-0.00292443	0.248992	-0.0117451	0.990629	0.994605	Rftn2	ENSMUSG00000025978	20	0.0921574	FALSE	skin
27.0456	0.0956737	0.067946	1.40808	0.159106	0.31898	Mars2	ENSMUSG00000046994	337	1.55285	FALSE	skin
2.44849	-0.446735	0.266728	-1.67487	0.0939601	0.222308	Plcl1	ENSMUSG00000038349	36	0.165883	FALSE	skin
12.6372	-0.0624862	0.0937026	-0.666857	0.504863	0.677278	1700066M21Rik	ENSMUSG00000038323	185	0.852456	FALSE	skin
37.1813	-0.068833	0.0636156	-1.08202	0.279245	0.465733	Tyw5	ENSMUSG00000048495	484	2.23021	FALSE	skin
80.4427	-0.108352	0.0430225	-2.5185	0.0117855	0.0495764	Maip1	ENSMUSG00000025971	1032	4.75532	FALSE	skin
70.4627	0.0186398	0.0503758	0.370015	0.711371	0.831212	Kctd18	ENSMUSG00000054770	861	3.96738	FALSE	skin
14.1787	-0.354474	0.160827	-2.20407	0.0275193	0.0936135	Sgo2a	ENSMUSG00000026039	195	0.898535	FALSE	skin
710.769	0.0256656	0.0309756	0.828575	0.407345	0.594509	Bzw1	ENSMUSG00000051223	7218	33.2596	FALSE	skin
1215.3	0.18042	0.0421273	4.28275	1.846e-05	0.000290512	Clk1	ENSMUSG00000026034	10211	47.051	TRUE	skin
152.254	-0.191792	0.0397464	-4.82539	1.39731e-06	3.3557e-05	Ppil3	ENSMUSG00000026035	1898	8.74574	FALSE	skin
81.4723	0.11492	0.0467538	2.45797	0.0139724	0.05616	Nif3l1	ENSMUSG00000026036	917	4.22542	FALSE	skin
70.1584	-0.0326252	0.0586477	-0.556291	0.578012	0.734561	Orc2	ENSMUSG00000026037	858	3.95355	FALSE	skin
38.2662	0.0489231	0.0614582	0.796039	0.42601	0.610704	Fam126b	ENSMUSG00000038174	458	2.1104	FALSE	skin
426.143	-0.0186843	0.0282297	-0.661869	0.508055	0.679501	Ndufb3	ENSMUSG00000026032	4337	19.9843	FALSE	skin
344.829	-0.108315	0.0330717	-3.27514	0.00105608	0.00765735	Cflar	ENSMUSG00000026031	4101	18.8969	FALSE	skin
99.0687	-0.0711317	0.0566476	-1.25569	0.209229	0.383735	Casp8	ENSMUSG00000026029	1410	6.4971	FALSE	skin
66.9072	-0.0191756	0.0467368	-0.410289	0.681594	0.808622	Trak2	ENSMUSG00000026028	1030	4.74611	FALSE	skin
38.0451	0.0161553	0.0583456	0.27689	0.781865	0.874398	Stradb	ENSMUSG00000026027	468	2.15648	FALSE	skin
31.3612	0.0198341	0.0785789	0.25241	0.800724	0.887401	Tmem237	ENSMUSG00000038079	362	1.66805	FALSE	skin
4.72651	0.0544696	0.147659	0.368887	0.712212	0.831725	G730003C15Rik	ENSMUSG00000097573	52	0.239609	FALSE	skin
15.2966	0.142589	0.0826412	1.7254	0.0844555	0.206646	Als2	ENSMUSG00000026024	206	0.949221	FALSE	skin
1112.08	-0.1153	0.0232882	-4.95101	7.38289e-07	1.9332e-05	Sumo1	ENSMUSG00000026021	10619	48.931	FALSE	skin
30.5358	0.0906743	0.06207	1.46084	0.14406	0.298464	D430013B06Rik	ENSMUSG00000103821	361	1.66344	FALSE	skin
191.668	-0.0462624	0.0587045	-0.788056	0.430664	0.614699	Nop58	ENSMUSG00000026020	2253	10.3815	FALSE	skin
12.2397	0.0761053	0.0985432	0.772303	0.439935	0.623827	Bmpr2	ENSMUSG00000067336	145	0.668141	FALSE	skin
132.713	0.13283	0.0370737	3.58285	0.000339867	0.00308754	Fam117b	ENSMUSG00000041040	2050	9.44613	FALSE	skin
60.3308	-0.19889	0.0594027	-3.34817	0.000813475	0.00621272	Wdr12	ENSMUSG00000026019	781	3.59875	FALSE	skin
13.6956	0.0409547	0.0921387	0.44449	0.656688	0.791047	Carf	ENSMUSG00000026017	152	0.700396	FALSE	skin
60.2219	0.0957689	0.0482712	1.98398	0.0472582	0.137206	Nbeal1	ENSMUSG00000073664	885	4.07797	FALSE	skin
48.3115	-0.0240466	0.0646528	-0.371934	0.709942	0.830316	Cyp20a1	ENSMUSG00000049439	617	2.84306	FALSE	skin
10.4421	-0.0659341	0.113499	-0.580921	0.561294	0.721234	6030460B20Rik	ENSMUSG00000103822	133	0.612847	FALSE	skin
52.4036	0.120243	0.052275	2.30021	0.0214365	0.0773998	Abi2	ENSMUSG00000026782	644	2.96747	FALSE	skin
200.533	0.221167	0.0374868	5.89986	3.63807e-09	1.88937e-07	Raph1	ENSMUSG00000026014	2234	10.294	TRUE	skin
2613.31	0.0625104	0.0331247	1.88712	0.0591439	0.161377	Cd28	ENSMUSG00000026012	14632	67.4224	FALSE	skin
733.984	-0.363706	0.0428799	-8.48196	2.21434e-17	5.87225e-15	Ctla4	ENSMUSG00000026011	7099	32.7113	FALSE	skin
3229.27	-0.0250257	0.0344163	-0.727145	0.467137	0.646833	Icos	ENSMUSG00000026009	15575	71.7676	FALSE	skin
6.50635	0.119777	0.151488	0.790667	0.429139	0.613442	Nrp2	ENSMUSG00000025969	59	0.271864	FALSE	skin
137.264	0.0382334	0.0377492	1.01283	0.311144	0.501462	Ino80d	ENSMUSG00000040865	1694	7.80573	FALSE	skin
6.94861	0.045681	0.122207	0.373799	0.708554	0.829517	Ino80dos	ENSMUSG00000084799	97	0.446963	FALSE	skin
86.7869	-0.0667219	0.0464615	-1.43607	0.150982	0.308458	Ndufs1	ENSMUSG00000025968	1139	5.24836	FALSE	skin
3729.48	-0.0469793	0.017693	-2.65524	0.00792514	0.0369069	Eef1b2	ENSMUSG00000025967	17456	80.435	FALSE	skin
12.8585	-0.167407	0.122647	-1.36495	0.172268	0.336861	Fastkd2	ENSMUSG00000025962	188	0.86628	FALSE	skin
136.121	0.0992433	0.0552166	1.79734	0.072281	0.185449	Klf7	ENSMUSG00000025959	1423	6.557	FALSE	skin
159.745	-0.0662246	0.0522421	-1.26765	0.204924	0.37862	Creb1	ENSMUSG00000025958	2273	10.4737	FALSE	skin
27.4197	-0.105552	0.0700284	-1.50727	0.131741	0.280879	Mettl21a	ENSMUSG00000025956	349	1.60815	FALSE	skin
20.3854	-0.304358	0.121751	-2.49984	0.012425	0.0516045	2810408I11Rik	ENSMUSG00000087213	293	1.35011	FALSE	skin
7.56421	0.140706	0.113727	1.23723	0.216002	0.391724	Ccnyl1	ENSMUSG00000070871	173	0.797162	FALSE	skin
39.1168	0.374085	0.0708731	5.27823	1.30436e-07	4.13677e-06	Fzd5	ENSMUSG00000045005	546	2.5159	FALSE	skin
31.4857	0.241273	0.105156	2.29442	0.0217665	0.0783192	Plekhm3	ENSMUSG00000051344	325	1.49756	FALSE	skin
14.3678	-0.00978383	0.0930299	-0.105169	0.916242	0.953736	Idh1	ENSMUSG00000025950	196	0.903143	FALSE	skin
44.6253	0.0676767	0.0565179	1.19744	0.231135	0.40933	Pikfyve	ENSMUSG00000025949	559	2.5758	FALSE	skin
110.746	-0.0578754	0.0384347	-1.50581	0.132116	0.281341	Rpe	ENSMUSG00000026005	1368	6.30357	FALSE	skin
85.6761	0.250151	0.0601953	4.15566	3.24348e-05	0.000458353	Kansl1l	ENSMUSG00000026004	1023	4.71385	FALSE	skin
18.5745	0.178974	0.0890258	2.01036	0.0443936	0.131524	6820402A03Rik	ENSMUSG00000103706	218	1.00452	FALSE	skin
266.9	-0.222211	0.0580254	-3.82955	0.000128378	0.00140484	Acadl	ENSMUSG00000026003	3287	15.1461	FALSE	skin
4.28713	0.137345	0.223783	0.613744	0.539385	0.703378	Myl1	ENSMUSG00000061816	32	0.147452	FALSE	skin
48.475	0.0814334	0.0625691	1.30149	0.193089	0.363544	Lancl1	ENSMUSG00000026000	588	2.70943	FALSE	skin
503.378	0.214673	0.0617308	3.47756	0.000505991	0.00428152	Ikzf2	ENSMUSG00000025997	3421	15.7635	TRUE	skin
13.6979	-0.0687431	0.148645	-0.462464	0.643749	0.781663	Bard1	ENSMUSG00000026196	183	0.84324	FALSE	skin
72.901	-0.0120264	0.0553851	-0.217141	0.828098	0.904068	Atic	ENSMUSG00000026192	864	3.9812	FALSE	skin
11.1642	0.308254	0.110803	2.782	0.00540245	0.0275291	Fn1	ENSMUSG00000026193	93	0.428532	FALSE	skin
7.88351	0.137014	0.111606	1.22766	0.219575	0.396062	Pecr	ENSMUSG00000026189	83	0.382453	FALSE	skin
31.7285	-0.0369056	0.0661388	-0.558003	0.576843	0.7335	Xrcc5	ENSMUSG00000026187	395	1.82011	FALSE	skin
15.1794	0.0834202	0.0891805	0.935408	0.349578	0.541143	Smarcal1	ENSMUSG00000039354	180	0.829417	FALSE	skin
1.75713	0.694784	0.286378	2.42611	0.0152616	0.0599877	Igfbp2	ENSMUSG00000039323	9	0.0414708	FALSE	skin
4.97185	0.801043	0.195341	4.10073	4.11849e-05	0.000560402	Igfbp5	ENSMUSG00000026185	25	0.115197	FALSE	skin
11.2717	0.30825	0.108087	2.85186	0.0043464	0.0233488	Tns1	ENSMUSG00000055322	101	0.465395	FALSE	skin
3488.4	-0.0665093	0.0219287	-3.03299	0.00242147	0.0149486	Arpc2	ENSMUSG00000006304	17128	78.9236	FALSE	skin
307.883	-0.0538996	0.0317499	-1.69763	0.0895774	0.215331	Aamp	ENSMUSG00000006299	3859	17.7818	FALSE	skin
219.239	-0.0703647	0.0388501	-1.81118	0.0701127	0.181355	Pnkd	ENSMUSG00000026179	2500	11.5197	FALSE	skin
54.9126	0.122037	0.0601606	2.02852	0.0425073	0.127328	Tmbim1	ENSMUSG00000006301	555	2.55737	FALSE	skin
4.45259	-0.171289	0.209829	-0.816328	0.414313	0.601779	Slc11a1	ENSMUSG00000026177	50	0.230394	FALSE	skin
126.545	0.0252909	0.0503551	0.502251	0.615491	0.761664	Ctdsp1	ENSMUSG00000026176	1470	6.77357	FALSE	skin
64.641	0.0297643	0.0462986	0.642877	0.520304	0.688228	Usp37	ENSMUSG00000033364	940	4.3314	FALSE	skin
53.6841	-0.0787351	0.0691999	-1.13779	0.255207	0.437287	Cnot9	ENSMUSG00000026174	656	3.02276	FALSE	skin
41.2466	0.0305545	0.0551893	0.55363	0.579832	0.73595	Zfp142	ENSMUSG00000026135	595	2.74168	FALSE	skin
24.8398	-0.0885898	0.0815735	-1.08601	0.277474	0.463747	Bcs1l	ENSMUSG00000026172	322	1.48373	FALSE	skin
31.0139	-0.0879464	0.0756393	-1.16271	0.244948	0.42551	Rnf25	ENSMUSG00000026171	419	1.9307	FALSE	skin
10.2112	0.0372648	0.107389	0.347008	0.728585	0.841464	Ttll4	ENSMUSG00000033257	170	0.783338	FALSE	skin
3.599	0.181524	0.214405	0.846642	0.397195	0.585805	Cyp27a1	ENSMUSG00000026170	37	0.170491	FALSE	skin
14.3594	-0.0699591	0.0965159	-0.724846	0.468547	0.64759	Nhej1	ENSMUSG00000026162	188	0.86628	FALSE	skin
347.191	0.0290269	0.030603	0.948497	0.342876	0.534025	Cnppd1	ENSMUSG00000033159	4009	18.473	FALSE	skin
167.024	0.105292	0.0469579	2.24226	0.0249447	0.0867497	Retreg2	ENSMUSG00000049339	1917	8.83329	FALSE	skin
174.646	-0.0586295	0.0343062	-1.70901	0.0874499	0.21181	Zfand2b	ENSMUSG00000026197	2292	10.5612	FALSE	skin
19.6879	0.191772	0.0831944	2.3051	0.0211609	0.0767158	Atg9a	ENSMUSG00000033124	212	0.976868	FALSE	skin
28.493	-0.059229	0.0688521	-0.860236	0.389659	0.57829	Ankzf1	ENSMUSG00000026199	364	1.67726	FALSE	skin
7.76422	0.0692606	0.123079	0.562733	0.573617	0.730883	Glb1l	ENSMUSG00000026200	104	0.479219	FALSE	skin
242.243	-0.0647615	0.0451916	-1.43304	0.151846	0.309502	Stk16	ENSMUSG00000026201	3104	14.3028	FALSE	skin
685.457	0.287102	0.0382601	7.50396	6.1918e-14	1.07187e-11	Tuba4a	ENSMUSG00000026202	5591	25.7626	TRUE	skin
48.7163	0.241198	0.0695602	3.46747	0.000525388	0.00440624	Dnajb2	ENSMUSG00000026203	706	3.25316	FALSE	skin
111.794	-0.0742718	0.0454633	-1.63367	0.102329	0.234573	Dnpep	ENSMUSG00000026209	1325	6.10543	FALSE	skin
53.8107	-0.0885441	0.0541981	-1.63371	0.10232	0.234573	Gmppa	ENSMUSG00000033021	692	3.18865	FALSE	skin
42.9412	0.0403146	0.0625045	0.644987	0.518936	0.687575	Chpf	ENSMUSG00000032997	540	2.48825	FALSE	skin
5.97883	0.299933	0.132883	2.25711	0.024001	0.0841722	Tmem198	ENSMUSG00000051703	66	0.304119	FALSE	skin
17.072	0.107122	0.096008	1.11576	0.264524	0.448331	Stk11ip	ENSMUSG00000026213	213	0.981476	FALSE	skin
52.3393	-0.191488	0.0675025	-2.83676	0.00455742	0.024141	Farsb	ENSMUSG00000026245	668	3.07806	FALSE	skin
7.63046	-0.0264255	0.126874	-0.208281	0.835009	0.908164	4833412K13Rik	ENSMUSG00000104018	94	0.43314	FALSE	skin
7.31003	0.313506	0.148228	2.11502	0.0344283	0.109776	Acsl3	ENSMUSG00000032883	82	0.377845	FALSE	skin
8.28388	0.365619	0.130797	2.79532	0.00518481	0.0266379	Utp14b	ENSMUSG00000079470	64	0.294904	FALSE	skin
58.3075	-0.114196	0.0600978	-1.90017	0.0574112	0.15811	Ap1s3	ENSMUSG00000054702	739	3.40522	FALSE	skin
115.464	-0.00418705	0.0475582	-0.0880406	0.929844	0.961681	Wdfy1	ENSMUSG00000073643	1525	7.027	FALSE	skin
94.9091	-0.182343	0.0558623	-3.26416	0.0010979	0.0079008	Mrpl44	ENSMUSG00000026248	1209	5.57092	FALSE	skin
49.4424	-0.409869	0.131703	-3.11208	0.00185772	0.0120159	Serpine2	ENSMUSG00000026249	398	1.83393	FALSE	skin
2.34004	-0.172643	0.263093	-0.656205	0.511692	0.68194	Fam124b	ENSMUSG00000043230	37	0.170491	FALSE	skin
141.645	0.0465498	0.0364344	1.27763	0.20138	0.373845	Cul3	ENSMUSG00000004364	2094	9.64888	FALSE	skin
523.673	0.045346	0.0283624	1.59881	0.109863	0.247529	Dock10	ENSMUSG00000038608	5730	26.4031	FALSE	skin
257.812	0.127494	0.04637	2.74949	0.0059689	0.0296798	A630081D01Rik	ENSMUSG00000102721	2932	13.5103	FALSE	skin
25.799	0.0979959	0.0701843	1.39627	0.162635	0.323453	Rhbdd1	ENSMUSG00000026142	284	1.30864	FALSE	skin
2.03867	0.111174	0.232486	0.478199	0.632509	0.773053	C430014B12Rik	ENSMUSG00000097564	24	0.110589	FALSE	skin
369.262	-0.0837074	0.0325506	-2.57161	0.0101227	0.0442854	Mff	ENSMUSG00000026150	4068	18.7448	FALSE	skin
126.464	-0.04228	0.0462639	-0.913888	0.360775	0.551715	Agfg1	ENSMUSG00000026159	2207	10.1696	FALSE	skin
16.8446	0.191354	0.122126	1.56687	0.117146	0.258478	Pid1	ENSMUSG00000045658	142	0.654318	FALSE	skin
197.75	-0.044462	0.0340003	-1.30769	0.190977	0.361437	Trip12	ENSMUSG00000026219	2827	13.0264	FALSE	skin
5.75936	-0.110613	0.168731	-0.655557	0.512109	0.682087	Fbxo36	ENSMUSG00000073633	69	0.317943	FALSE	skin
6.23192	0.349229	0.126763	2.75497	0.00586979	0.029309	C130026I21Rik	ENSMUSG00000052477	69	0.317943	FALSE	skin
339.174	0.0111898	0.0353766	0.316305	0.751771	0.856183	Sp110	ENSMUSG00000070034	3337	15.3765	FALSE	skin
154.549	-0.176929	0.0385701	-4.58722	4.49182e-06	8.95776e-05	Sp140	ENSMUSG00000070031	1982	9.1328	FALSE	skin
694.82	-0.158175	0.0252103	-6.27422	3.51385e-10	2.39326e-08	Sp100	ENSMUSG00000026222	7114	32.7804	FALSE	skin
40.7066	-0.242619	0.0641983	-3.7792	0.00015733	0.0016627	A630001G21Rik	ENSMUSG00000052760	584	2.691	FALSE	skin
346.688	-0.0441575	0.0341246	-1.29401	0.195662	0.366723	Cab39	ENSMUSG00000036707	4411	20.3253	FALSE	skin
780.132	0.232475	0.0320693	7.24915	4.1941e-13	6.00865e-11	Itm2c	ENSMUSG00000026223	6192	28.5319	TRUE	skin
167.378	0.176028	0.0764812	2.30158	0.0213589	0.0772765	Gpr55	ENSMUSG00000049608	1771	8.16054	TRUE	skin
3.62607	0.844225	0.231949	3.6397	0.000272952	0.00260097	2810459M11Rik	ENSMUSG00000026227	34	0.156668	FALSE	skin
146.42	-0.0998747	0.0546251	-1.82837	0.0674944	0.176733	Psmd1	ENSMUSG00000026229	1720	7.92554	FALSE	skin
17.3307	0.0147033	0.0949878	0.154792	0.876985	0.932498	Armc9	ENSMUSG00000062590	192	0.884711	FALSE	skin
2096.03	-0.0769976	0.0397959	-1.93481	0.0530133	0.148886	Ncl	ENSMUSG00000026234	12997	59.8885	FALSE	skin
28.1889	0.0578019	0.0861323	0.671083	0.502167	0.674627	C130036L24Rik	ENSMUSG00000073627	340	1.56668	FALSE	skin
8919.42	-0.0220589	0.0467388	-0.471961	0.636955	0.776203	Ptma	ENSMUSG00000026238	19989	92.1067	FALSE	skin
35.8893	-0.00370686	0.0802256	-0.0462054	0.963147	0.981735	Pde6d	ENSMUSG00000026239	375	1.72795	FALSE	skin
33.1917	-0.125207	0.0761743	-1.64369	0.10024	0.231821	Cops7b	ENSMUSG00000026240	403	1.85697	FALSE	skin
50.637	-0.00151702	0.0590021	-0.0257113	0.979488	0.989491	Dis3l2	ENSMUSG00000053333	624	2.87531	FALSE	skin
477.679	-0.205417	0.0469294	-4.37716	1.20237e-05	0.000202906	Eif4e2	ENSMUSG00000026254	5700	26.2649	FALSE	skin
161.538	0.00136986	0.0349542	0.0391901	0.968739	0.984136	Gigyf2	ENSMUSG00000048000	1895	8.73191	FALSE	skin
3.07136	0.692564	0.224682	3.08242	0.00205324	0.0130502	Snorc	ENSMUSG00000026258	17	0.0783338	FALSE	skin
244.398	0.119984	0.0385838	3.1097	0.00187279	0.0121071	Inpp5d	ENSMUSG00000026288	2661	12.2615	FALSE	skin
76.1542	0.0693315	0.0443684	1.56263	0.118139	0.260111	Atg16l1	ENSMUSG00000026289	905	4.17012	FALSE	skin
16.2389	0.228208	0.0837844	2.72375	0.00645449	0.0315485	Sag	ENSMUSG00000056055	160	0.737259	FALSE	skin
112.772	0.171801	0.0390471	4.39985	1.08327e-05	0.00018649	Dgkd	ENSMUSG00000070738	1383	6.37268	TRUE	skin
28.0956	0.326181	0.0877264	3.71817	0.000200674	0.00201223	4833421G17Rik	ENSMUSG00000103996	355	1.63579	FALSE	skin
32.3347	0.0336153	0.0647804	0.518911	0.603823	0.75324	Usp40	ENSMUSG00000005501	362	1.66805	FALSE	skin
1.68412	0.0712812	0.341919	0.208474	0.834859	0.908079	Mroh2a	ENSMUSG00000079429	19	0.0875495	FALSE	skin
152.493	-0.0380032	0.0467872	-0.812257	0.416644	0.603352	Hjurp	ENSMUSG00000044783	1691	7.79191	FALSE	skin
718.055	0.110082	0.080121	1.37395	0.169457	0.333351	Arl4c	ENSMUSG00000049866	7524	34.6696	FALSE	skin
1.53244	-0.100162	0.251214	-0.398713	0.690105	0.815375	Sh3bp4	ENSMUSG00000036206	22	0.101373	FALSE	skin
10.0559	0.714759	0.131605	5.43111	5.6005e-08	1.9608e-06	Agap1	ENSMUSG00000055013	68	0.313335	FALSE	skin
210.638	-0.0293943	0.036383	-0.807914	0.41914	0.605209	Cops8	ENSMUSG00000034432	2569	11.8376	FALSE	skin
4.15371	0.219816	0.188306	1.16733	0.243076	0.423492	Col6a3	ENSMUSG00000048126	38	0.175099	FALSE	skin
827.807	0.0146049	0.0335521	0.435292	0.66335	0.795995	Lrrfip1	ENSMUSG00000026305	7593	34.9876	FALSE	skin
42.0209	0.325791	0.110996	2.93516	0.0033338	0.019087	Ramp1	ENSMUSG00000034353	261	1.20265	FALSE	skin
152.284	-0.0963583	0.0443928	-2.17058	0.0299626	0.0995346	Ube2f	ENSMUSG00000034343	1975	9.10054	FALSE	skin
37.5269	-0.114018	0.0623943	-1.82737	0.0676439	0.176957	Scly	ENSMUSG00000026307	465	2.14266	FALSE	skin
222.533	-0.0228236	0.0310183	-0.735809	0.461847	0.642448	Ilkap	ENSMUSG00000026309	2789	12.8514	FALSE	skin
130.474	-0.112687	0.0390705	-2.88418	0.00392431	0.0215095	Hes6	ENSMUSG00000067071	1760	8.10985	FALSE	skin
4.79133	0.610196	0.163028	3.7429	0.000181908	0.00186577	Per2	ENSMUSG00000055866	70	0.322551	FALSE	skin
23.7088	0.0565112	0.0766288	0.737468	0.460838	0.641644	Traf3ip1	ENSMUSG00000034292	273	1.25795	FALSE	skin
26.9371	0.121161	0.0633835	1.91156	0.0559329	0.155163	Asb1	ENSMUSG00000026311	325	1.49756	FALSE	skin
1.7033	0.0561976	0.336843	0.166836	0.867499	0.927339	Twist2	ENSMUSG00000007805	14	0.0645102	FALSE	skin
55.6927	-0.0984017	0.0542848	-1.8127	0.0698788	0.180924	Hdac4	ENSMUSG00000026313	765	3.52502	FALSE	skin
472.097	-0.137969	0.0304881	-4.52535	6.02964e-06	0.000115266	Ndufa10	ENSMUSG00000026260	4880	22.4864	FALSE	skin
801.923	0.0627729	0.0347617	1.80581	0.0709487	0.182859	Cops9	ENSMUSG00000073616	6744	31.0755	FALSE	skin
29.2032	0.0792998	0.103882	0.763362	0.445247	0.627992	Otos	ENSMUSG00000044055	351	1.61736	FALSE	skin
6.79258	-0.140551	0.189714	-0.74086	0.458779	0.639816	Gpc1	ENSMUSG00000034220	94	0.43314	FALSE	skin
36.0157	0.0387505	0.062411	0.620892	0.534671	0.699867	Dusp28	ENSMUSG00000047067	439	2.02286	FALSE	skin
36.1761	-0.101387	0.0716599	-1.41484	0.157115	0.316055	Rnpepl1	ENSMUSG00000026269	521	2.4007	FALSE	skin
16.8934	0.070393	0.0842107	0.835915	0.403203	0.591307	9430060I03Rik	ENSMUSG00000100632	194	0.893927	FALSE	skin
32.5659	-0.050298	0.0732336	-0.686816	0.492199	0.666459	Capn10	ENSMUSG00000026270	442	2.03668	FALSE	skin
4.18292	-0.158462	0.192712	-0.822278	0.410919	0.598258	Gpr35	ENSMUSG00000026271	48	0.221178	FALSE	skin
1.83716	0.78921	0.28393	2.7796	0.00544262	0.0276998	Sned1	ENSMUSG00000047793	11	0.0506866	FALSE	skin
26.7657	-0.185233	0.0744259	-2.48882	0.0128168	0.0527745	Mterf4	ENSMUSG00000026273	377	1.73717	FALSE	skin
87.9801	-0.195835	0.048969	-3.99916	6.35682e-05	0.000788372	Ppp1r7	ENSMUSG00000026275	1118	5.1516	FALSE	skin
213.382	-0.0493244	0.0505056	-0.976612	0.328761	0.519009	Hdlbp	ENSMUSG00000034088	2996	13.8052	FALSE	skin
8.00441	-0.0125014	0.121061	-0.103266	0.917752	0.954591	Sept2	ENSMUSG00000026276	126	0.580592	FALSE	skin
5.02376	0.232066	0.141249	1.64296	0.100391	0.231821	Farp2	ENSMUSG00000034066	67	0.308727	FALSE	skin
94.9809	-0.0129044	0.039616	-0.325737	0.744623	0.852014	Stk25	ENSMUSG00000026277	1282	5.90729	FALSE	skin
1.65187	0.792198	0.318528	2.48706	0.0128804	0.052984	Bok	ENSMUSG00000026278	8	0.036863	FALSE	skin
45.9149	-0.0835804	0.0566052	-1.47655	0.139796	0.292379	Thap4	ENSMUSG00000026279	542	2.49747	FALSE	skin
104.775	-0.00711603	0.0416674	-0.170782	0.864395	0.925374	Atg4b	ENSMUSG00000026280	1368	6.30357	FALSE	skin
265.447	-0.200881	0.0574399	-3.49724	0.000470101	0.00403814	Dtymk	ENSMUSG00000026281	2739	12.621	FALSE	skin
63.2951	0.024868	0.0485153	0.51258	0.608245	0.756528	Ing5	ENSMUSG00000026283	845	3.89365	FALSE	skin
13.6276	-0.0443153	0.104825	-0.422756	0.672473	0.802692	D2hgdh	ENSMUSG00000073609	166	0.764906	FALSE	skin
224.952	-0.291718	0.0577106	-5.05484	4.30745e-07	1.20919e-05	Pdcd1	ENSMUSG00000026285	2684	12.3675	FALSE	skin
330.96	0.112652	0.0404603	2.78426	0.00536501	0.0273943	Fam174a	ENSMUSG00000051185	3872	17.8417	FALSE	skin
16.3238	0.226689	0.0829062	2.73428	0.00625164	0.0307299	BC055308	ENSMUSG00000103973	161	0.741867	FALSE	skin
280.008	0.181458	0.0459494	3.94908	7.84532e-05	0.000933946	St8sia4	ENSMUSG00000040710	3191	14.7037	TRUE	skin
4.76862	0.469856	0.153267	3.06561	0.00217226	0.0136838	Panct2	ENSMUSG00000097814	34	0.156668	FALSE	skin
81.4186	-0.0681197	0.0570764	-1.19348	0.23268	0.411075	D1Ertd622e	ENSMUSG00000044768	1008	4.64473	FALSE	skin
32.8791	-0.0791095	0.0664768	-1.19003	0.234033	0.413055	Ppip5k2	ENSMUSG00000040648	471	2.17031	FALSE	skin
71.0042	-0.145111	0.045198	-3.21057	0.00132472	0.00914254	Gin1	ENSMUSG00000026333	947	4.36365	FALSE	skin
10.6205	0.185111	0.105229	1.75912	0.0785566	0.197048	Pam	ENSMUSG00000026335	141	0.64971	FALSE	skin
5.66192	0.0472118	0.147044	0.321074	0.748155	0.853786	B230216N24Rik	ENSMUSG00000089706	56	0.258041	FALSE	skin
1.29701	0.289181	0.31551	0.916552	0.359377	0.550149	Rnf152	ENSMUSG00000047496	9	0.0414708	FALSE	skin
29.0073	-0.0506885	0.0783925	-0.646599	0.517892	0.686629	Pign	ENSMUSG00000056536	376	1.73256	FALSE	skin
141.738	0.0566349	0.0361109	1.56836	0.116797	0.258067	Relch	ENSMUSG00000026319	1813	8.35407	FALSE	skin
1.23286	-0.200505	0.274765	-0.729733	0.465553	0.6456	Tnfrsf11a	ENSMUSG00000026321	17	0.0783338	FALSE	skin
57.1206	0.0534399	0.0465667	1.1476	0.251134	0.432549	Zcchc2	ENSMUSG00000038866	997	4.59405	FALSE	skin
16.7089	-0.244345	0.0932496	-2.62033	0.00878442	0.039959	Phlpp1	ENSMUSG00000044340	292	1.3455	FALSE	skin
367.122	0.212547	0.046619	4.55924	5.13379e-06	0.000100609	Bcl2	ENSMUSG00000057329	2733	12.5933	TRUE	skin
81.3676	0.112432	0.0462664	2.43011	0.0150942	0.0595174	Kdsr	ENSMUSG00000009905	1157	5.33131	FALSE	skin
197.591	-0.0465298	0.0302081	-1.54031	0.123486	0.268234	Vps4b	ENSMUSG00000009907	2380	10.9667	FALSE	skin
1.97688	0.318571	0.310139	1.02719	0.304332	0.493521	Serpinb2	ENSMUSG00000062345	11	0.0506866	FALSE	skin
3.26046	0.142358	0.21733	0.655032	0.512447	0.682105	Serpinb8	ENSMUSG00000026315	31	0.142844	FALSE	skin
7.73497	0.273818	0.141009	1.94185	0.0521555	0.14724	Dsel	ENSMUSG00000038702	85	0.391669	FALSE	skin
472.289	-0.125841	0.0292163	-4.30723	1.65309e-05	0.00026348	Tsn	ENSMUSG00000026374	5051	23.2744	FALSE	skin
99.391	-0.0967556	0.0524006	-1.84646	0.0648254	0.171875	Nifk	ENSMUSG00000026377	1236	5.69533	FALSE	skin
54.9622	0.0144693	0.0561323	0.257771	0.796584	0.884746	Clasp1	ENSMUSG00000064302	653	3.00894	FALSE	skin
32.7396	0.110585	0.0583729	1.89446	0.0581641	0.159565	2900060B14Rik	ENSMUSG00000107722	401	1.84776	FALSE	skin
20.0321	0.0345973	0.0886926	0.390082	0.696476	0.819569	Ralb	ENSMUSG00000004451	240	1.10589	FALSE	skin
32.4133	-0.0802429	0.0712041	-1.12694	0.259767	0.442494	Tmem185b	ENSMUSG00000098923	462	2.12884	FALSE	skin
1.51873	-0.0674526	0.262697	-0.25677	0.797357	0.885289	Epb41l5	ENSMUSG00000026383	21	0.0967653	FALSE	skin
51.6005	0.199465	0.0534561	3.73138	0.000190437	0.00193448	Ptpn4	ENSMUSG00000026384	644	2.96747	FALSE	skin
10.5843	-0.217223	0.131633	-1.65022	0.098898	0.230103	Tmem177	ENSMUSG00000036975	136	0.62667	FALSE	skin
14.0782	-0.199013	0.103274	-1.92704	0.0539753	0.150908	Tmem37	ENSMUSG00000050777	177	0.815593	FALSE	skin
559.645	-0.233154	0.0469345	-4.96765	6.77693e-07	1.80101e-05	Dbi	ENSMUSG00000026385	5478	25.2419	FALSE	skin
18.4869	0.0297463	0.0801727	0.371028	0.710617	0.830875	3110009E18Rik	ENSMUSG00000026388	199	0.916966	FALSE	skin
141.424	-0.0576706	0.0455559	-1.26593	0.205538	0.37952	Insig2	ENSMUSG00000003721	1665	7.6721	FALSE	skin
41.5914	-0.107416	0.0560595	-1.9161	0.055352	0.153929	Ccdc93	ENSMUSG00000026339	592	2.72786	FALSE	skin
127.151	0.15649	0.0500353	3.12759	0.00176248	0.0115376	Ddx18	ENSMUSG00000001674	1335	6.15151	TRUE	skin
1136.47	-0.0043511	0.0293753	-0.148121	0.882247	0.934872	Actr3	ENSMUSG00000026341	9196	42.374	FALSE	skin
5.61482	0.219231	0.160674	1.36445	0.172427	0.337096	Slc35f5	ENSMUSG00000026342	51	0.235001	FALSE	skin
2.62792	0.350671	0.264258	1.327	0.184509	0.353423	Lypd1	ENSMUSG00000026344	26	0.119805	FALSE	skin
44.2041	0.0678119	0.051502	1.31668	0.187944	0.357561	Mgat5	ENSMUSG00000036155	586	2.70021	FALSE	skin
37.5527	-0.285299	0.116653	-2.44571	0.0144566	0.0574759	Tmem163	ENSMUSG00000026347	634	2.92139	FALSE	skin
290.308	-0.0554596	0.0314133	-1.76548	0.0774831	0.194948	Ccnt2	ENSMUSG00000026349	3492	16.0907	FALSE	skin
75.094	-0.021492	0.0557332	-0.385624	0.699775	0.822086	Rab3gap1	ENSMUSG00000036104	1078	4.96728	FALSE	skin
1.90795	-0.20038	0.264985	-0.756194	0.449533	0.631891	Zranb3	ENSMUSG00000036086	33	0.15206	FALSE	skin
311.015	-0.00754405	0.0271895	-0.277462	0.781425	0.87422	R3hdm1	ENSMUSG00000056211	3520	16.2197	FALSE	skin
786.877	-0.0162955	0.0281332	-0.579228	0.562436	0.722254	Ubxn4	ENSMUSG00000026353	7699	35.476	FALSE	skin
171.573	-0.303368	0.0728668	-4.16332	3.13652e-05	0.000445765	Mcm6	ENSMUSG00000026355	2192	10.1005	FALSE	skin
137.921	-0.0935145	0.0368138	-2.54021	0.0110787	0.0475009	Dars	ENSMUSG00000026356	1539	7.09151	FALSE	skin
138.606	0.25589	0.0526537	4.85987	1.17461e-06	2.88764e-05	Cxcr4	ENSMUSG00000045382	1749	8.05917	TRUE	skin
1.99465	0.272342	0.282806	0.963001	0.335547	0.526136	Thsd7b	ENSMUSG00000042581	21	0.0967653	FALSE	skin
38.3663	-0.0590004	0.0671845	-0.878185	0.379843	0.570131	Cd55	ENSMUSG00000026399	479	2.20717	FALSE	skin
2.75226	0.266877	0.213312	1.25111	0.210894	0.385649	C4bp	ENSMUSG00000026405	27	0.124412	FALSE	skin
2.17224	0.0820262	0.252817	0.324448	0.745599	0.852818	Pfkfb2	ENSMUSG00000026409	33	0.15206	FALSE	skin
51.5973	0.12273	0.0521217	2.35468	0.0185389	0.0693692	Yod1	ENSMUSG00000046404	620	2.85688	FALSE	skin
61.2072	-1.15148	0.344552	-3.34198	0.000831829	0.00633736	Il10	ENSMUSG00000016529	259	1.19344	FALSE	skin
112.986	-0.0652325	0.0419194	-1.55614	0.119675	0.262195	Mapkapk2	ENSMUSG00000016528	2271	10.4645	FALSE	skin
27.3224	0.0897335	0.0869161	1.03242	0.301878	0.491211	Dyrk3	ENSMUSG00000016526	338	1.55746	FALSE	skin
67.8598	-0.0872301	0.0457823	-1.90532	0.056738	0.156873	Eif2d	ENSMUSG00000026427	836	3.85218	FALSE	skin
398.212	0.103697	0.0432252	2.39899	0.0164402	0.0634595	Rassf5	ENSMUSG00000026430	4300	19.8138	FALSE	skin
31.0992	-0.042474	0.0803256	-0.528773	0.596963	0.748094	Ikbke	ENSMUSG00000042349	420	1.93531	FALSE	skin
108.296	0.0621647	0.050184	1.23874	0.215443	0.391213	Srgap2	ENSMUSG00000026425	1311	6.04092	FALSE	skin
11.774	-0.143014	0.131985	-1.08356	0.278559	0.465007	Fam72a	ENSMUSG00000055184	162	0.746475	FALSE	skin
9.25221	-0.460777	0.157819	-2.91966	0.00350419	0.019754	Ctse	ENSMUSG00000004552	152	0.700396	FALSE	skin
7.363	-0.0132785	0.140545	-0.0944784	0.924729	0.958267	Rab7b	ENSMUSG00000052688	81	0.373237	FALSE	skin
42.9467	0.0869737	0.0545816	1.59346	0.111057	0.249474	Slc41a1	ENSMUSG00000013275	579	2.66796	FALSE	skin
52.9252	-0.249546	0.0729547	-3.42056	0.000624916	0.00505448	Rab29	ENSMUSG00000026433	772	3.55728	FALSE	skin
523.971	0.000246789	0.0389837	0.00633057	0.994949	0.997109	Nucks1	ENSMUSG00000026434	4562	21.0211	FALSE	skin
174.156	0.1078	0.0438007	2.46114	0.0138496	0.0558285	Elk4	ENSMUSG00000026436	2138	9.85163	FALSE	skin
[truncated: 50,203 more rows]

## Sheet: S5_gsea results
S5. GSEA statistics associated with linear modeling of genes across time in skin and siIEL datasets
[truncated: 473 more rows]

[truncated: 2 more sheets: S6_scenic results, S7_software]
