# Supplementary material for: Resident memory T cell development is gradual and shows AP-1 gene expression in mature cells
Source: JCI Insight. 2025 Jun 23;10(12):e187381. doi: 10.1172/jci.insight.187381 (PMC12220954; doi:10.1172/jci.insight.187381)
Supplement: Supporting data values [file jciinsight-10-187381-s082.xlsx]

## Sheet: Fig. 1C
new_clusters	source	n_cells	perc
C1	dLN	15761	0.988212
C1	Naive	176	0.0110352
C1	Skin	12	0.000752398
C2	dLN	12	0.00145879
C2	Naive	0	0
C2	Skin	8214	0.998541
C3	dLN	0	0
C3	Naive	0	0
C3	Skin	7506	1
C4	dLN	505	0.0696648
C4	Naive	6744	0.930335
C4	Skin	0	0
C5	dLN	7123	0.999018
C5	Naive	4	0.00056101
C5	Skin	3	0.000420757
C6	dLN	19	0.00342837
C6	Naive	0	0
C6	Skin	5523	0.996572
C7	dLN	3446	0.920406
C7	Naive	18	0.00480769
C7	Skin	280	0.0747863
C8	dLN	2727	0.975671
C8	Naive	28	0.0100179
C8	Skin	40	0.0143113
C9	dLN	2277	0.993022
C9	Naive	11	0.00479721
C9	Skin	5	0.00218055
C10	dLN	1606	0.993197
C10	Naive	0	0
C10	Skin	11	0.00680272
C11	dLN	536	0.848101
C11	Naive	0	0
C11	Skin	96	0.151899
C12	dLN	422	0.939866
C12	Naive	15	0.0334076
C12	Skin	12	0.0267261
C13	dLN	130	0.977444
C13	Naive	3	0.0225564
C13	Skin	0	0

## Sheet: Fig. 1D
new_clusters	day	n_cells	perc
C1	0	176	0.0110352
C1	2	0	0
C1	5	19	0.0011913
C1	10	685	0.0429494
C1	15	951	0.0596276
C1	20	1507	0.0944887
C1	25	2647	0.165967
C1	30	3242	0.203273
C1	45	2877	0.180387
C1	60	3845	0.241081
C2	0	0	0
C2	2	0	0
C2	5	2161	0.262704
C2	10	3959	0.481279
C2	15	745	0.0905665
C2	20	106	0.012886
C2	25	96	0.0116703
C2	30	1151	0.139922
C2	45	3	0.000364697
C2	60	5	0.000607829
C3	0	0	0
C3	2	0	0
C3	5	0	0
C3	10	215	0.0286438
C3	15	1671	0.222622
C3	20	1303	0.173594
C3	25	672	0.0895284
C3	30	2816	0.375167
C3	45	366	0.048761
C3	60	463	0.061684
C4	0	6744	0.930335
C4	2	1	0.00013795
C4	5	47	0.00648365
C4	10	104	0.0143468
C4	15	56	0.0077252
C4	20	36	0.0049662
C4	25	137	0.0188992
C4	30	56	0.0077252
C4	45	43	0.00593185
C4	60	25	0.00344875
C5	0	4	0.00056101
C5	2	6881	0.965077
C5	5	204	0.0286115
C5	10	24	0.00336606
C5	15	8	0.00112202
C5	20	1	0.000140252
C5	25	3	0.000420757
C5	30	3	0.000420757
C5	45	1	0.000140252
C5	60	1	0.000140252
C6	0	0	0
C6	2	0	0
C6	5	43	0.00775893
C6	10	504	0.0909419
C6	15	1840	0.33201
C6	20	1198	0.216167
C6	25	649	0.117106
C6	30	1190	0.214724
C6	45	65	0.0117286
C6	60	53	0.00956333
C7	0	18	0.00480769
C7	2	0	0
C7	5	88	0.0235043
C7	10	1108	0.29594
C7	15	831	0.221955
C7	20	265	0.0707799
C7	25	541	0.144498
C7	30	391	0.104434
C7	45	304	0.0811966
C7	60	198	0.0528846
C8	0	28	0.0100179
C8	2	2	0.000715564
C8	5	1704	0.60966
C8	10	280	0.100179
C8	15	100	0.0357782
C8	20	115	0.0411449
C8	25	84	0.0300537
C8	30	141	0.0504472
C8	45	205	0.0733453
C8	60	136	0.0486583
C9	0	11	0.00479721
C9	2	9	0.00392499
C9	5	2063	0.899695
C9	10	72	0.0313999
C9	15	11	0.00479721
C9	20	15	0.00654165
C9	25	13	0.00566943
C9	30	20	0.0087222
C9	45	49	0.0213694
C9	60	30	0.0130833
C10	0	0	0
C10	2	5	0.00309215
C10	5	914	0.565244
C10	10	611	0.37786
C10	15	83	0.0513296
C10	20	1	0.000618429
C10	25	1	0.000618429
C10	30	1	0.000618429
C10	45	0	0
C10	60	1	0.000618429
C11	0	0	0
C11	2	1	0.00158228
C11	5	345	0.545886
C11	10	217	0.343354
C11	15	34	0.0537975
C11	20	6	0.00949367
C11	25	5	0.00791139
C11	30	22	0.0348101
C11	45	1	0.00158228
C11	60	1	0.00158228
C12	0	15	0.0334076
C12	2	93	0.207127
C12	5	99	0.22049
C12	10	35	0.077951
C12	15	22	0.0489978
C12	20	44	0.0979955
C12	25	33	0.0734967
C12	30	51	0.113586
C12	45	20	0.0445434
C12	60	37	0.0824053
C13	0	3	0.0225564
C13	2	0	0
C13	5	7	0.0526316
C13	10	11	0.0827068
C13	15	9	0.0676692
C13	20	23	0.172932
C13	25	11	0.0827068
C13	30	24	0.180451
C13	45	15	0.112782
C13	60	30	0.225564

## Sheet: Fig. 2B
	C2	C6	C3
C8	-0.193664	-0.228069	-0.2477
C9	-0.44631	-0.618557	-0.720471
C10	0.411272	0.376575	0.556486

## Sheet: Fig. 2E
feature	c1_corr	c1_pval	c1_qval	c1_ci_low	c1_ci_high	c3_corr	c3_pval	c3_qval	c3_ci_low	c3_ci_high	tf	rank
Crem	-0.61871	0	NA	-0.623784	-0.613584	0.61871	0	NA	0.613584	0.623784	yes	1
Junb	-0.600449	0	NA	-0.605706	-0.595139	0.600449	0	NA	0.595139	0.605707	yes	2
Tnfaip3	-0.533895	0	NA	-0.539777	-0.527962	0.533895	0	NA	0.527962	0.539777	yes	3
Fosl2	-0.488489	0	NA	-0.494755	-0.482172	0.488489	0	NA	0.482172	0.494755	yes	4
Nr4a2	-0.434802	0	NA	-0.441479	-0.428077	0.434802	0	NA	0.428077	0.441479	yes	5
Nr4a1	-0.388245	0	NA	-0.39524	-0.381205	0.388245	0	NA	0.381205	0.39524	yes	6
Rora	-0.379178	0	NA	-0.386231	-0.372081	0.379179	0	NA	0.372081	0.386231	yes	7
Hif1a	-0.376089	0	NA	-0.383161	-0.368973	0.376089	0	NA	0.368973	0.383161	yes	8
Fos	-0.362393	0	NA	-0.369549	-0.355194	0.362393	0	NA	0.355194	0.369549	yes	9
Nr4a3	-0.345761	0	NA	-0.353015	-0.338465	0.345761	0	NA	0.338465	0.353015	yes	10
Fosb	-0.34198	0	NA	-0.349256	-0.334663	0.34198	0	NA	0.334663	0.349256	yes	11
Nfil3	-0.328336	0	NA	-0.335688	-0.320944	0.328336	0	NA	0.320944	0.335688	yes	12
Sqstm1	-0.317237	0	NA	-0.324649	-0.309786	0.317237	0	NA	0.309786	0.324649	yes	13
Cebpb	-0.294473	0	NA	-0.302001	-0.286908	0.294473	0	NA	0.286908	0.302001	yes	14
Ppp1r16b	-0.281606	0	NA	-0.289196	-0.27398	0.281606	0	NA	0.27398	0.289196	yes	15
Atf4	-0.25157	0	NA	-0.259294	-0.243814	0.25157	0	NA	0.243814	0.259294	yes	16
Satb1	-0.249613	0	NA	-0.257345	-0.241849	0.249613	0	NA	0.241849	0.257345	yes	17
Stat3	-0.249231	0	NA	-0.256965	-0.241466	0.249231	0	NA	0.241466	0.256965	yes	18
Klf4	-0.247517	0	NA	-0.255258	-0.239744	0.247517	0	NA	0.239744	0.255258	yes	19
Mxi1	-0.247234	0	NA	-0.254976	-0.23946	0.247234	0	NA	0.23946	0.254976	yes	20
Aebp2	-0.245328	0	NA	-0.253078	-0.237547	0.245328	0	NA	0.237547	0.253078	yes	21
Rel	-0.242622	0	NA	-0.250383	-0.23483	0.242622	0	NA	0.23483	0.250383	yes	22
Per1	-0.240765	0	NA	-0.248533	-0.232965	0.240765	0	NA	0.232965	0.248533	yes	23
Rab8b	-0.239303	0	NA	-0.247077	-0.231498	0.239302	0	NA	0.231497	0.247077	yes	24
Tob1	-0.233007	0	NA	-0.240806	-0.225177	0.233007	0	NA	0.225177	0.240806	yes	25
Atf3	-0.229342	0	NA	-0.237156	-0.221499	0.229342	0	NA	0.221499	0.237156	yes	26
Ets1	-0.220593	0	NA	-0.22844	-0.212718	0.220593	0	NA	0.212718	0.22844	yes	27
Nfkb1	-0.22023	0	NA	-0.228078	-0.212354	0.22023	0	NA	0.212354	0.228078	yes	28
Jmy	-0.211538	0	NA	-0.219417	-0.203631	0.211538	0	NA	0.203631	0.219417	yes	29
Sertad1	-0.209981	0	NA	-0.217865	-0.202068	0.209981	0	NA	0.202068	0.217865	yes	30
Runx2	-0.20975	0	NA	-0.217635	-0.201837	0.20975	0	NA	0.201837	0.217635	yes	31
Uhrf2	-0.204714	0	NA	-0.212617	-0.196784	0.204714	0	NA	0.196784	0.212617	yes	32
Zfp36	-0.193443	0	NA	-0.201384	-0.185477	0.193443	0	NA	0.185477	0.201384	yes	33
Irf4	-0.189451	0	NA	-0.197404	-0.181472	0.189451	0	NA	0.181472	0.197404	yes	34
Ell2	-0.189151	0	NA	-0.197106	-0.181171	0.189151	0	NA	0.181171	0.197106	yes	35
Cited2	-0.188823	0	NA	-0.196778	-0.180842	0.188823	0	NA	0.180842	0.196778	yes	36
Siah2	-0.184947	0	NA	-0.192915	-0.176955	0.184948	0	NA	0.176955	0.192915	yes	37
Prkar1a	-0.184898	0	NA	-0.192867	-0.176906	0.184899	0	NA	0.176906	0.192867	yes	38
Maff	-0.177862	0	NA	-0.185852	-0.169849	0.177862	0	NA	0.169849	0.185852	yes	39
Mbd2	-0.177665	0	NA	-0.185655	-0.169651	0.177665	0	NA	0.169651	0.185655	yes	40
Egr1	-0.165339	0	NA	-0.173365	-0.157291	0.165339	0	NA	0.157291	0.173365	yes	41
Maf	-0.155765	1.0389e-303	NA	-0.163817	-0.147693	0.155765	1.0388e-303	NA	0.147693	0.163817	yes	42
Nfkb2	-0.154666	2.1262e-299	NA	-0.162721	-0.14659	0.154666	2.1249e-299	NA	0.146591	0.162721	yes	43
Nfkbie	-0.153976	1.03545e-296	NA	-0.162033	-0.145899	0.153976	1.03448e-296	NA	0.145899	0.162033	yes	44
Tbx21	-0.147803	3.18956e-273	NA	-0.155875	-0.139711	0.147803	3.18646e-273	NA	0.139711	0.155875	yes	45
Baz1a	-0.14756	2.54347e-272	NA	-0.155633	-0.139468	0.147561	2.53633e-272	NA	0.139468	0.155634	yes	46
Ddit3	-0.146603	8.94721e-269	NA	-0.154678	-0.138508	0.146603	8.94459e-269	NA	0.138508	0.154678	yes	47
Zfp52	-0.142376	2.05065e-253	NA	-0.150462	-0.134272	0.142376	2.04922e-253	NA	0.134272	0.150462	yes	48
Zbtb1	-0.140109	2.28428e-245	NA	-0.1482	-0.131999	0.140109	2.28302e-245	NA	0.131999	0.1482	yes	49
Zfp36l1	-0.134059	1.44852e-224	NA	-0.142164	-0.125936	0.134059	1.44713e-224	NA	0.125936	0.142164	yes	50
Relb	-0.132728	4.06974e-220	NA	-0.140836	-0.124602	0.132728	4.07092e-220	NA	0.124602	0.140836	yes	51
Foxo1	-0.130648	2.93781e-213	NA	-0.138761	-0.122517	0.130648	2.93239e-213	NA	0.122517	0.138761	yes	52
Gabpb1	-0.123634	5.74327e-191	NA	-0.131762	-0.115489	0.123634	5.74504e-191	NA	0.115489	0.131762	yes	53
Ssbp2	-0.123296	6.3341e-190	NA	-0.131425	-0.115151	0.123296	6.33514e-190	NA	0.11515	0.131425	yes	54
Carhsp1	-0.120436	3.16918e-181	NA	-0.12857	-0.112285	0.120436	3.16748e-181	NA	0.112285	0.128571	yes	55
Ubn1	-0.116625	5.77253e-170	NA	-0.124768	-0.108467	0.116625	5.7698e-170	NA	0.108467	0.124768	yes	56
Xbp1	-0.115022	2.43743e-165	NA	-0.123168	-0.106861	0.115022	2.43636e-165	NA	0.106861	0.123168	yes	57
Atf6	-0.112776	5.70588e-159	NA	-0.120926	-0.104611	0.112776	5.70475e-159	NA	0.104611	0.120926	yes	58
Mef2d	-0.112164	2.94167e-157	NA	-0.120315	-0.103998	0.112164	2.94165e-157	NA	0.103998	0.120315	yes	59
Rab11a	-0.111482	2.32402e-155	NA	-0.119635	-0.103315	0.111482	2.32336e-155	NA	0.103315	0.119635	yes	60
Rybp	-0.111273	8.80552e-155	NA	-0.119426	-0.103105	0.111273	8.80377e-155	NA	0.103105	0.119426	yes	61
Ski	-0.109928	4.42279e-151	NA	-0.118084	-0.101758	0.109928	4.4191e-151	NA	0.101758	0.118084	yes	62
Zfp91	-0.109532	5.31857e-150	NA	-0.117689	-0.101361	0.109532	5.32059e-150	NA	0.101361	0.117689	yes	63
Hbp1	-0.108649	1.32512e-147	NA	-0.116807	-0.100476	0.108649	1.32448e-147	NA	0.100476	0.116807	yes	64
Nab2	-0.108162	2.71793e-146	NA	-0.116321	-0.0999887	0.108162	2.71641e-146	NA	0.0999887	0.116321	yes	65
Taf10	-0.10794	1.07114e-145	NA	-0.1161	-0.0997665	0.10794	1.07098e-145	NA	0.0997665	0.1161	yes	66
Ar	-0.106501	7.34568e-142	NA	-0.114663	-0.0983244	0.106501	7.34645e-142	NA	0.0983244	0.114663	yes	67
Sirt1	-0.105398	5.85366e-139	NA	-0.113562	-0.0972203	0.105398	5.85343e-139	NA	0.0972203	0.113562	yes	68
Hivep1	-0.105245	1.47866e-138	NA	-0.113409	-0.0970662	0.105245	1.47832e-138	NA	0.0970663	0.113409	yes	69
Egr3	-0.102637	7.94938e-132	NA	-0.110806	-0.0944542	0.102637	7.94858e-132	NA	0.0944542	0.110806	yes	70
Nfat5	-0.101929	4.98492e-130	NA	-0.110099	-0.0937451	0.101929	4.9833e-130	NA	0.0937452	0.110099	yes	71
Gata3	-0.0996965	1.91387e-124	NA	-0.10787	-0.0915091	0.0996966	1.91366e-124	NA	0.0915092	0.10787	yes	72
Klf13	-0.0989673	1.1984e-122	NA	-0.107142	-0.0907788	0.0989673	1.19858e-122	NA	0.0907787	0.107142	yes	73
Erf	-0.0988656	2.12882e-122	NA	-0.107041	-0.0906769	0.0988656	2.12873e-122	NA	0.0906769	0.107041	yes	74
Aes	-0.0977109	1.38841e-119	NA	-0.105888	-0.0895204	0.097711	1.38761e-119	NA	0.0895205	0.105888	yes	75
Ep300	-0.0971684	2.83907e-118	NA	-0.105347	-0.088977	0.0971684	2.83837e-118	NA	0.0889771	0.105347	yes	76
Sertad2	-0.096914	1.1619e-117	NA	-0.105093	-0.0887223	0.096914	1.16173e-117	NA	0.0887223	0.105093	yes	77
Nab1	-0.0967097	3.59411e-117	NA	-0.104889	-0.0885176	0.0967097	3.59332e-117	NA	0.0885176	0.104889	yes	78
Mafg	-0.0951503	1.83345e-113	NA	-0.103332	-0.0869558	0.0951503	1.83301e-113	NA	0.0869559	0.103332	yes	79
Mafk	-0.0945468	4.8033e-112	NA	-0.102729	-0.0863515	0.0945468	4.80393e-112	NA	0.0863515	0.102729	yes	80
Cebpd	-0.0942101	2.94419e-111	NA	-0.102393	-0.0860142	0.0942101	2.94435e-111	NA	0.0860142	0.102393	yes	81
Nr1d2	-0.0934376	1.8382e-109	NA	-0.101622	-0.0852407	0.0934377	1.83781e-109	NA	0.0852407	0.101622	yes	82
Smarca5	-0.0909458	8.99105e-104	NA	-0.0991341	-0.0827451	0.0909457	8.99167e-104	NA	0.0827451	0.099134	yes	83
Bcl3	-0.0905749	6.12676e-103	NA	-0.0987637	-0.0823737	0.0905749	6.12443e-103	NA	0.0823738	0.0987638	yes	84
Dot1l	-0.0895335	1.28445e-100	NA	-0.097724	-0.0813309	0.0895336	1.28413e-100	NA	0.0813309	0.0977241	yes	85
Nfkbib	-0.0890197	1.7546e-99	NA	-0.097211	-0.0808163	0.0890197	1.75422e-99	NA	0.0808164	0.097211	yes	86
Bpnt1	-0.0884887	2.57331e-98	NA	-0.0966808	-0.0802846	0.0884887	2.57321e-98	NA	0.0802846	0.0966808	yes	87
Zfp131	-0.0878599	6.05954e-97	NA	-0.096053	-0.079655	0.08786	6.05781e-97	NA	0.079655	0.096053	yes	88
Nrip1	-0.0854095	1.08233e-91	NA	-0.0936063	-0.0772012	0.0854096	1.08191e-91	NA	0.0772013	0.0936063	yes	89
Hivep2	-0.0852192	2.72898e-91	NA	-0.0934162	-0.0770106	0.0852193	2.72767e-91	NA	0.0770107	0.0934163	yes	90
Chd4	-0.0849501	1.00495e-90	NA	-0.0931476	-0.0767412	0.0849501	1.00514e-90	NA	0.0767412	0.0931475	yes	91
Cebpg	-0.0847222	3.02225e-90	NA	-0.09292	-0.076513	0.0847223	3.02174e-90	NA	0.076513	0.09292	yes	92
Elf1	-0.0843645	1.69129e-89	NA	-0.0925628	-0.0761548	0.0843647	1.69008e-89	NA	0.076155	0.0925629	yes	93
Nfe2l2	-0.0838908	1.63581e-88	NA	-0.0920898	-0.0756805	0.0838908	1.63546e-88	NA	0.0756805	0.0920898	yes	94
Ets2	-0.0838774	1.74416e-88	NA	-0.0920764	-0.075667	0.0838774	1.74421e-88	NA	0.075667	0.0920763	yes	95
Yy1	-0.0837011	4.04332e-88	NA	-0.0919004	-0.0754906	0.0837012	4.04203e-88	NA	0.0754906	0.0919004	yes	96
Tulp4	-0.0820478	9.87249e-85	NA	-0.0902494	-0.073835	0.0820478	9.87134e-85	NA	0.073835	0.0902494	yes	97
Mafb	-0.0798419	2.55568e-80	NA	-0.0880466	-0.0716264	0.0798419	2.55593e-80	NA	0.0716264	0.0880466	yes	98
Ccnc	-0.0786044	6.76036e-78	NA	-0.0868108	-0.0703874	0.0786044	6.76288e-78	NA	0.0703873	0.0868108	yes	99
Hmgcs1	-0.0785987	6.93625e-78	NA	-0.0868051	-0.0703816	0.0785987	6.93733e-78	NA	0.0703816	0.0868051	yes	100
Prdm1	-0.0782961	2.67683e-77	NA	-0.0865029	-0.0700786	0.0782961	2.67653e-77	NA	0.0700787	0.086503	yes	101
Zswim4	-0.0770066	7.96813e-75	NA	-0.0852151	-0.0687876	0.0770066	7.96745e-75	NA	0.0687876	0.0852152	yes	102
Stat4	-0.0768949	1.29929e-74	NA	-0.0851036	-0.0686757	0.076895	1.29837e-74	NA	0.0686759	0.0851037	yes	103
Hmgb2	-0.076397	1.13823e-73	NA	-0.0846064	-0.0681773	0.0763971	1.138e-73	NA	0.0681773	0.0846065	yes	104
Purb	-0.0763679	1.29193e-73	NA	-0.0845773	-0.0681481	0.076368	1.29146e-73	NA	0.0681482	0.0845774	yes	105
Tef	-0.07551	5.25206e-72	NA	-0.0837205	-0.0672892	0.07551	5.25118e-72	NA	0.0672892	0.0837206	yes	106
Ppp1r12c	-0.0746743	1.86242e-70	NA	-0.082886	-0.0664525	0.0746744	1.86203e-70	NA	0.0664526	0.082886	yes	107
Taf4b	-0.0743642	6.93142e-70	NA	-0.0825762	-0.066142	0.0743642	6.92986e-70	NA	0.0661421	0.0825763	yes	108
Mef2a	-0.0738418	6.26133e-69	NA	-0.0820545	-0.065619	0.0738419	6.25965e-69	NA	0.0656191	0.0820546	yes	109
Ccnt1	-0.0728996	3.1882e-67	NA	-0.0811136	-0.0646758	0.0728997	3.18672e-67	NA	0.0646759	0.0811137	yes	110
Nr3c1	-0.0717773	3.22078e-65	NA	-0.0799927	-0.0635522	0.0717774	3.21951e-65	NA	0.0635523	0.0799928	yes	111
Sap30	-0.0713488	1.84092e-64	NA	-0.0795647	-0.0631232	0.0713488	1.84113e-64	NA	0.0631232	0.0795646	yes	112
Dedd2	-0.0704204	7.75382e-63	NA	-0.0786375	-0.0621938	0.0704204	7.75496e-63	NA	0.0621938	0.0786374	yes	113
Ahr	-0.0703405	1.06745e-62	NA	-0.0785576	-0.0621138	0.0703405	1.06747e-62	NA	0.0621138	0.0785576	yes	114
Nrarp	-0.0703157	1.17861e-62	NA	-0.0785329	-0.062089	0.0703158	1.17841e-62	NA	0.062089	0.0785329	yes	115
Nr1h2	-0.0696343	1.77175e-61	NA	-0.0778523	-0.0614068	0.0696343	1.77115e-61	NA	0.0614069	0.0778523	yes	116
Arnt	-0.0683486	2.73896e-59	NA	-0.0765682	-0.0601198	0.0683487	2.73864e-59	NA	0.0601198	0.0765682	yes	117
Rara	-0.0680672	8.15308e-59	NA	-0.0762871	-0.0598381	0.0680672	8.15247e-59	NA	0.0598381	0.0762871	yes	118
Ivns1abp	-0.0679492	1.28653e-58	NA	-0.0761692	-0.0597199	0.0679493	1.28611e-58	NA	0.05972	0.0761693	yes	119
Tbpl1	-0.0676318	4.37001e-58	NA	-0.0758522	-0.0594022	0.0676318	4.36897e-58	NA	0.0594022	0.0758522	yes	120
Atf1	-0.0673287	1.39681e-57	NA	-0.0755495	-0.0590988	0.0673287	1.39701e-57	NA	0.0590988	0.0755495	yes	121
Pbx4	-0.0668565	8.45228e-57	NA	-0.0750778	-0.0586261	0.0668565	8.45152e-57	NA	0.0586261	0.0750779	yes	122
Sirt2	-0.0655564	1.12488e-54	NA	-0.0737792	-0.0573246	0.0655563	1.12519e-54	NA	0.0573246	0.0737791	yes	123
Tgif2	-0.065371	2.24162e-54	NA	-0.073594	-0.0571391	0.065371	2.24165e-54	NA	0.0571391	0.073594	yes	124
Klf16	-0.065013	8.44252e-54	NA	-0.0732364	-0.0567807	0.065013	8.44317e-54	NA	0.0567807	0.0732364	yes	125
Camk4	-0.0640711	2.66976e-52	NA	-0.0722956	-0.0558379	0.0640712	2.66876e-52	NA	0.055838	0.0722957	yes	126
Ing1	-0.0627554	3.05559e-50	NA	-0.0709814	-0.0545209	0.0627555	3.05475e-50	NA	0.054521	0.0709815	yes	127
Abt1	-0.0619515	5.27108e-49	NA	-0.0701783	-0.0537162	0.0619514	5.272e-49	NA	0.0537161	0.0701783	yes	128
Trim24	-0.0616381	1.58392e-48	NA	-0.0698653	-0.0534025	0.0616381	1.58391e-48	NA	0.0534025	0.0698653	yes	129
Utf1	-0.0609178	1.94372e-47	NA	-0.0691458	-0.0526815	0.0609179	1.94347e-47	NA	0.0526816	0.0691458	yes	130
Drap1	-0.0599184	6.00433e-46	NA	-0.0681474	-0.0516812	0.0599186	5.99987e-46	NA	0.0516814	0.0681476	yes	131
Psmd9	-0.0599141	6.09184e-46	NA	-0.0681432	-0.0516769	0.0599141	6.09319e-46	NA	0.0516769	0.0681431	yes	132
Taf5	-0.0597154	1.19682e-45	NA	-0.0679447	-0.051478	0.0597154	1.19686e-45	NA	0.051478	0.0679446	yes	133
Cbx4	-0.0591719	7.50063e-45	NA	-0.0674018	-0.050934	0.059172	7.49898e-45	NA	0.0509341	0.0674018	yes	134
Myb	-0.0588547	2.17221e-44	NA	-0.0670849	-0.0506166	0.0588548	2.17211e-44	NA	0.0506166	0.0670849	yes	135
Fem1c	-0.0582454	1.64887e-43	NA	-0.0664762	-0.0500066	0.0582454	1.64854e-43	NA	0.0500067	0.0664762	yes	136
Mafa	-0.0581824	2.03083e-43	NA	-0.0664132	-0.0499436	0.0581824	2.03063e-43	NA	0.0499436	0.0664133	yes	137
Yaf2	-0.0581044	2.62779e-43	NA	-0.0663353	-0.0498655	0.0581044	2.6274e-43	NA	0.0498656	0.0663353	yes	138
Taf13	-0.0577568	8.24752e-43	NA	-0.0659881	-0.0495177	0.0577569	8.24673e-43	NA	0.0495177	0.0659882	yes	139
Ssbp3	-0.0570875	7.32065e-42	NA	-0.0653195	-0.0488478	0.0570876	7.31854e-42	NA	0.0488479	0.0653196	yes	140
Phf13	-0.0566871	2.67088e-41	NA	-0.0649195	-0.048447	0.0566871	2.6708e-41	NA	0.048447	0.0649195	yes	141
Ssbp4	-0.056192	1.30649e-40	NA	-0.0644249	-0.0479515	0.0561921	1.30584e-40	NA	0.0479516	0.064425	yes	142
Ilf3	-0.0557084	6.07741e-40	NA	-0.0639418	-0.0474675	0.0557084	6.07736e-40	NA	0.0474675	0.0639418	yes	143
Arntl	-0.0555577	9.78646e-40	NA	-0.0637912	-0.0473166	0.0555577	9.78541e-40	NA	0.0473166	0.0637912	yes	144
Atf2	-0.0554386	1.42471e-39	NA	-0.0636722	-0.0471974	0.0554385	1.42496e-39	NA	0.0471973	0.0636721	yes	145
Maml1	-0.0553269	2.02492e-39	NA	-0.0635606	-0.0470856	0.0553269	2.02466e-39	NA	0.0470856	0.0635606	yes	146
Rb1	-0.0543196	4.66658e-38	NA	-0.0625543	-0.0460775	0.0543196	4.6668e-38	NA	0.0460775	0.0625543	yes	147
Sin3b	-0.0538109	2.22727e-37	NA	-0.0620461	-0.0455683	0.0538109	2.22698e-37	NA	0.0455684	0.0620461	yes	148
Rnf4	-0.0536286	3.88465e-37	NA	-0.061864	-0.045386	0.0536288	3.88308e-37	NA	0.0453861	0.0618642	yes	149
Rxra	-0.052173	3.08937e-35	NA	-0.0604097	-0.0439291	0.0521729	3.08954e-35	NA	0.0439291	0.0604097	yes	150
Arhgap17	-0.0518018	9.24855e-35	NA	-0.0600389	-0.0435577	0.0518019	9.2468e-35	NA	0.0435578	0.060039	yes	151
Hsf2	-0.0517244	1.16142e-34	NA	-0.0599616	-0.0434802	0.0517244	1.16135e-34	NA	0.0434802	0.0599616	yes	152
4930522L14Rik	-0.0514617	2.50928e-34	NA	-0.0596991	-0.0432173	0.0514617	2.50905e-34	NA	0.0432173	0.0596991	yes	153
Egr2	-0.0511812	5.68654e-34	NA	-0.0594189	-0.0429366	0.0511813	5.68629e-34	NA	0.0429366	0.0594189	yes	154
Trib3	-0.0503002	7.21814e-33	NA	-0.0585386	-0.0420549	0.0503002	7.21796e-33	NA	0.0420549	0.0585387	yes	155
Zdhhc5	-0.049744	3.50969e-32	NA	-0.057983	-0.0414983	0.049744	3.5097e-32	NA	0.0414983	0.057983	yes	156
Hmg20b	-0.0496592	4.45995e-32	NA	-0.0578982	-0.0414134	0.0496593	4.45875e-32	NA	0.0414135	0.0578983	yes	157
Mapk3	-0.0495188	6.62484e-32	NA	-0.057758	-0.0412729	0.0495188	6.62543e-32	NA	0.0412729	0.057758	yes	158
Arnt2	-0.0493655	1.01937e-31	NA	-0.0576048	-0.0411195	0.0493655	1.01937e-31	NA	0.0411195	0.0576048	yes	159
Zfp580	-0.0493622	1.02883e-31	NA	-0.0576015	-0.0411162	0.0493623	1.02872e-31	NA	0.0411163	0.0576016	yes	160
Hdac5	-0.0487742	5.30571e-31	NA	-0.0570141	-0.0405278	0.0487743	5.3055e-31	NA	0.0405278	0.0570141	yes	161
Stat5a	-0.0487694	5.37759e-31	NA	-0.0570092	-0.0405229	0.0487694	5.37734e-31	NA	0.0405229	0.0570092	yes	162
Htatip2	-0.0485698	9.34351e-31	NA	-0.0568097	-0.0403231	0.0485698	9.34333e-31	NA	0.0403232	0.0568098	yes	163
Ldb1	-0.0484621	1.25743e-30	NA	-0.0567022	-0.0402154	0.0484622	1.25706e-30	NA	0.0402155	0.0567023	yes	164
Mynn	-0.0484001	1.49133e-30	NA	-0.0566403	-0.0401534	0.0484003	1.49083e-30	NA	0.0401535	0.0566404	yes	165
Gtf2b	-0.0481969	2.60629e-30	NA	-0.0564372	-0.03995	0.0481969	2.6059e-30	NA	0.03995	0.0564372	yes	166
Tial1	-0.0481305	3.12555e-30	NA	-0.0563709	-0.0398836	0.0481306	3.12456e-30	NA	0.0398837	0.056371	yes	167
Batf	-0.047925	5.47852e-30	NA	-0.0561656	-0.039678	0.047925	5.47931e-30	NA	0.0396779	0.0561655	yes	168
Ubp1	-0.0477776	8.1838e-30	NA	-0.0560182	-0.0395304	0.0477775	8.18398e-30	NA	0.0395304	0.0560182	yes	169
Notch1	-0.0461123	6.98109e-28	NA	-0.0543544	-0.037864	0.0461124	6.97932e-28	NA	0.0378641	0.0543545	yes	170
Nupr1	-0.045986	9.72081e-28	NA	-0.0542281	-0.0377375	0.0459859	9.72263e-28	NA	0.0377374	0.0542281	yes	171
Taf7	-0.0456385	2.40396e-27	NA	-0.053881	-0.0373899	0.0456386	2.40345e-27	NA	0.0373899	0.0538811	yes	172
Srebf2	-0.0451713	8.03713e-27	NA	-0.0534142	-0.0369223	0.0451714	8.037e-27	NA	0.0369223	0.0534142	yes	173
Ncoa2	-0.0451594	8.28758e-27	NA	-0.0534023	-0.0369104	0.0451594	8.28708e-27	NA	0.0369104	0.0534023	yes	174
Arid3a	-0.0448724	1.72845e-26	NA	-0.0531155	-0.0366232	0.0448724	1.72859e-26	NA	0.0366232	0.0531155	yes	175
Hic2	-0.044764	2.27923e-26	NA	-0.0530072	-0.0365147	0.044764	2.27926e-26	NA	0.0365147	0.0530072	yes	176
Mtf1	-0.0446948	2.71819e-26	NA	-0.052938	-0.0364454	0.0446948	2.71808e-26	NA	0.0364455	0.052938	yes	177
Bach1	-0.0442654	8.05938e-26	NA	-0.052509	-0.0360158	0.0442654	8.05998e-26	NA	0.0360158	0.052509	yes	178
Mnt	-0.04409	1.25267e-25	NA	-0.0523337	-0.0358403	0.04409	1.25258e-25	NA	0.0358403	0.0523338	yes	179
Mid1	-0.0440091	1.53442e-25	NA	-0.0522529	-0.0357593	0.0440092	1.53407e-25	NA	0.0357594	0.052253	yes	180
Dazap2	-0.0432379	1.04133e-24	NA	-0.0514823	-0.0349876	0.0432382	1.0406e-24	NA	0.0349879	0.0514826	yes	181
Clp1	-0.0430764	1.54869e-24	NA	-0.0513209	-0.034826	0.0430764	1.54848e-24	NA	0.034826	0.051321	yes	182
Notch2	-0.0430491	1.65572e-24	NA	-0.0512937	-0.0347987	0.0430491	1.65561e-24	NA	0.0347987	0.0512937	yes	183
Pou3f1	-0.0429671	2.02379e-24	NA	-0.0512118	-0.0347167	0.0429672	2.02371e-24	NA	0.0347167	0.0512118	yes	184
Bcl6	-0.0425256	5.92738e-24	NA	-0.0507706	-0.0342749	0.0425256	5.92762e-24	NA	0.0342749	0.0507706	yes	185
Trp53bp1	-0.0420481	1.87165e-23	NA	-0.0502935	-0.0337971	0.0420481	1.87187e-23	NA	0.033797	0.0502934	yes	186
Polr2a	-0.0414936	7.00229e-23	NA	-0.0497393	-0.0332422	0.0414937	6.99979e-23	NA	0.0332423	0.0497395	yes	187
Ptma	-0.0413767	9.22727e-23	NA	-0.0496225	-0.0331252	0.0413778	9.20278e-23	NA	0.0331263	0.0496236	yes	188
Trim28	-0.0412476	1.25031e-22	NA	-0.0494935	-0.032996	0.0412476	1.25017e-22	NA	0.0329961	0.0494935	yes	189
Trps1	-0.0404234	8.50793e-22	NA	-0.0486699	-0.0321713	0.0404235	8.50614e-22	NA	0.0321714	0.04867	yes	190
Scrt1	-0.0403875	9.23993e-22	NA	-0.0486341	-0.0321355	0.0403875	9.23984e-22	NA	0.0321355	0.0486341	yes	191
Rfxap	-0.0400477	2.01339e-21	NA	-0.0482945	-0.0317954	0.0400479	2.01235e-21	NA	0.0317957	0.0482948	yes	192
Ncoa3	-0.039915	2.72435e-21	NA	-0.0481619	-0.0316627	0.0399151	2.72383e-21	NA	0.0316627	0.048162	yes	193
Phf10	-0.0398032	3.51249e-21	NA	-0.0480502	-0.0315508	0.0398032	3.51228e-21	NA	0.0315508	0.0480502	yes	194
Nfe2l1	-0.0397729	3.76226e-21	NA	-0.0480199	-0.0315204	0.0397729	3.76227e-21	NA	0.0315204	0.0480199	yes	195
Phf1	-0.0396353	5.13665e-21	NA	-0.0478824	-0.0313828	0.0396353	5.1369e-21	NA	0.0313828	0.0478824	yes	196
Fosl1	-0.0392093	1.3381e-20	NA	-0.0474567	-0.0309565	0.0392093	1.33807e-20	NA	0.0309565	0.0474567	yes	197
Zfx	-0.0391786	1.43321e-20	NA	-0.047426	-0.0309258	0.0391786	1.43307e-20	NA	0.0309258	0.047426	yes	198
Eed	-0.038876	2.81014e-20	NA	-0.0471236	-0.030623	0.0388762	2.80883e-20	NA	0.0306233	0.0471239	yes	199
Elk3	-0.0378306	2.76658e-19	NA	-0.046079	-0.029577	0.0378306	2.76673e-19	NA	0.029577	0.0460789	yes	200
Glis2	-0.0370309	1.52666e-18	NA	-0.0452799	-0.028777	0.0370309	1.52671e-18	NA	0.0287769	0.0452799	yes	201
Gtf2a1	-0.0367253	2.90532e-18	NA	-0.0449744	-0.0284711	0.0367253	2.90529e-18	NA	0.0284711	0.0449744	yes	202
Hlf	-0.0366741	3.23391e-18	NA	-0.0449233	-0.0284199	0.0366741	3.23398e-18	NA	0.0284199	0.0449233	yes	203
Strap	-0.0363781	5.99531e-18	NA	-0.0446275	-0.0281238	0.0363782	5.99496e-18	NA	0.0281238	0.0446275	yes	204
Hmgb3	-0.0363556	6.28204e-18	NA	-0.044605	-0.0281013	0.0363556	6.28196e-18	NA	0.0281013	0.044605	yes	205
Gtf3c1	-0.0359892	1.33927e-17	NA	-0.0442388	-0.0277346	0.0359893	1.33899e-17	NA	0.0277347	0.0442389	yes	206
Cbx3	-0.0359098	1.57635e-17	NA	-0.0441595	-0.0276552	0.0359098	1.5762e-17	NA	0.0276552	0.0441595	yes	207
Gmeb2	-0.0358348	1.83825e-17	NA	-0.0440845	-0.0275801	0.0358348	1.83805e-17	NA	0.0275802	0.0440846	yes	208
Cbfb	-0.0355937	3.00589e-17	NA	-0.0438436	-0.027339	0.0355937	3.00576e-17	NA	0.027339	0.0438436	yes	209
Cops2	-0.0354781	3.80116e-17	NA	-0.0437281	-0.0272233	0.0354781	3.80108e-17	NA	0.0272233	0.0437281	yes	210
Ezh2	-0.0354276	4.2107e-17	NA	-0.0436776	-0.0271727	0.0354275	4.21126e-17	NA	0.0271727	0.0436775	yes	211
Pdcd7	-0.0350739	8.58477e-17	NA	-0.0433242	-0.0268189	0.035074	8.58357e-17	NA	0.026819	0.0433242	yes	212
Adnp	-0.0347664	1.58595e-16	NA	-0.0430168	-0.0265112	0.0347664	1.58593e-16	NA	0.0265112	0.0430168	yes	213
Zfp207	-0.0344528	2.94912e-16	NA	-0.0427035	-0.0261975	0.034453	2.94814e-16	NA	0.0261977	0.0427036	yes	214
Foxq1	-0.0342576	4.32731e-16	NA	-0.0425084	-0.0260022	0.0342576	4.32725e-16	NA	0.0260022	0.0425084	yes	215
Bmi1	-0.0339602	7.72968e-16	NA	-0.0422112	-0.0257046	0.0339603	7.72866e-16	NA	0.0257047	0.0422112	yes	216
Atf5	-0.0337469	1.16838e-15	NA	-0.0419979	-0.0254912	0.0337469	1.16839e-15	NA	0.0254912	0.0419979	yes	217
Ing3	-0.0330408	4.50306e-15	NA	-0.0412923	-0.0247848	0.0330409	4.5023e-15	NA	0.0247848	0.0412924	yes	218
Zfp142	-0.0329921	4.93703e-15	NA	-0.0412436	-0.024736	0.0329921	4.93724e-15	NA	0.024736	0.0412436	yes	219
Gtf2ird1	-0.0329438	5.40803e-15	NA	-0.0411954	-0.0246877	0.0329438	5.40811e-15	NA	0.0246877	0.0411954	yes	220
Maz	-0.0328534	6.41221e-15	NA	-0.041105	-0.0245972	0.0328534	6.41224e-15	NA	0.0245972	0.041105	yes	221
Hlx	-0.0326152	1.00198e-14	NA	-0.0408669	-0.0243589	0.0326151	1.00201e-14	NA	0.0243589	0.0408669	yes	222
Epas1	-0.0326113	1.00924e-14	NA	-0.0408631	-0.0243551	0.0326113	1.00921e-14	NA	0.0243551	0.0408631	yes	223
Pbx3	-0.0324817	1.28497e-14	NA	-0.0407335	-0.0242254	0.0324817	1.28499e-14	NA	0.0242254	0.0407335	yes	224
Tle1	-0.0324526	1.35641e-14	NA	-0.0407045	-0.0241963	0.0324526	1.35634e-14	NA	0.0241963	0.0407045	yes	225
Rnf14	-0.0324333	1.40586e-14	NA	-0.0406852	-0.024177	0.0324334	1.40563e-14	NA	0.0241771	0.0406853	yes	226
Zfp219	-0.0322717	1.89668e-14	NA	-0.0405237	-0.0240153	0.0322717	1.89671e-14	NA	0.0240153	0.0405237	yes	227
Per3	-0.0310878	1.62677e-13	NA	-0.0393405	-0.0228309	0.0310879	1.62675e-13	NA	0.0228309	0.0393405	yes	228
Fem1b	-0.0302968	6.54896e-13	NA	-0.0385499	-0.0220395	0.0302968	6.54815e-13	NA	0.0220396	0.03855	yes	229
Clock	-0.0299857	1.12163e-12	NA	-0.038239	-0.0217283	0.0299858	1.12154e-12	NA	0.0217284	0.0382391	yes	230
Rps6ka4	-0.0299619	1.16845e-12	NA	-0.0382153	-0.0217045	0.029962	1.16837e-12	NA	0.0217046	0.0382153	yes	231
Fus	-0.0297406	1.7075e-12	NA	-0.0379941	-0.0214831	0.0297408	1.70701e-12	NA	0.0214833	0.0379942	yes	232
Hipk2	-0.0293467	3.33116e-12	NA	-0.0376004	-0.0210891	0.0293468	3.33101e-12	NA	0.0210891	0.0376004	yes	233
Cdkn2c	-0.0291915	4.3247e-12	NA	-0.0374453	-0.0209338	0.0291914	4.32515e-12	NA	0.0209337	0.0374452	yes	234
Irf5	-0.0291889	4.34394e-12	NA	-0.0374426	-0.0209311	0.0291889	4.34394e-12	NA	0.0209311	0.0374426	yes	235
Nptxr	-0.0290688	5.31063e-12	NA	-0.0373226	-0.020811	0.0290688	5.31064e-12	NA	0.020811	0.0373226	yes	236
Stat5b	-0.029062	5.37184e-12	NA	-0.0373158	-0.0208042	0.029062	5.37159e-12	NA	0.0208042	0.0373158	yes	237
E2f1	-0.0288901	7.15152e-12	NA	-0.0371441	-0.0206323	0.0288902	7.15112e-12	NA	0.0206323	0.0371441	yes	238
Nr1d1	-0.0286255	1.10761e-11	NA	-0.0368796	-0.0203675	0.0286255	1.10763e-11	NA	0.0203675	0.0368796	yes	239
Rfx1	-0.0284356	1.51245e-11	NA	-0.0366898	-0.0201776	0.0284357	1.5124e-11	NA	0.0201776	0.0366898	yes	240
Cdk9	-0.028059	2.78931e-11	NA	-0.0363133	-0.0198008	0.0280591	2.78893e-11	NA	0.0198009	0.0363134	yes	241
Blzf1	-0.0280047	3.04473e-11	NA	-0.0362591	-0.0197464	0.0280047	3.04451e-11	NA	0.0197465	0.0362591	yes	242
Zfp592	-0.0278626	3.82595e-11	NA	-0.0361171	-0.0196043	0.0278626	3.82564e-11	NA	0.0196044	0.0361171	yes	243
Zfp146	-0.0278301	4.03049e-11	NA	-0.0360846	-0.0195718	0.0278301	4.03032e-11	NA	0.0195718	0.0360846	yes	244
E4f1	-0.0277236	4.7783e-11	NA	-0.0359782	-0.0194653	0.0277237	4.77766e-11	NA	0.0194654	0.0359783	yes	245
Dr1	-0.027484	6.9935e-11	NA	-0.0357387	-0.0192256	0.0274842	6.99172e-11	NA	0.0192257	0.0357388	yes	246
Brdt	-0.0274237	7.69345e-11	NA	-0.0356784	-0.0191652	0.0274237	7.69333e-11	NA	0.0191652	0.0356784	yes	247
Rem2	-0.0274137	7.81506e-11	NA	-0.0356684	-0.0191553	0.0274137	7.81487e-11	NA	0.0191553	0.0356685	yes	248
Pqbp1	-0.0273614	8.487e-11	NA	-0.0356162	-0.019103	0.0273616	8.48538e-11	NA	0.0191031	0.0356163	yes	249
Foxj2	-0.027355	8.57371e-11	NA	-0.0356097	-0.0190965	0.027355	8.57334e-11	NA	0.0190965	0.0356098	yes	250
Cdk2	-0.0272432	1.02219e-10	NA	-0.035498	-0.0189847	0.0272431	1.02223e-10	NA	0.0189846	0.0354979	yes	251
Rai14	-0.0271516	1.17997e-10	NA	-0.0354064	-0.018893	0.0271516	1.17997e-10	NA	0.018893	0.0354064	yes	252
Myef2	-0.0270317	1.42274e-10	NA	-0.0352866	-0.0187731	0.0270317	1.42273e-10	NA	0.0187731	0.0352866	yes	253
Abtb1	-0.0266924	2.40596e-10	NA	-0.0349475	-0.0184337	0.0266924	2.40611e-10	NA	0.0184337	0.0349475	yes	254
Rnf38	-0.0264868	3.29793e-10	NA	-0.034742	-0.018228	0.0264868	3.29789e-10	NA	0.018228	0.034742	yes	255
Cited4	-0.0262353	4.83433e-10	NA	-0.0344906	-0.0179764	0.0262353	4.83428e-10	NA	0.0179764	0.0344906	yes	256
Tfdp2	-0.0255132	1.42183e-09	NA	-0.0337688	-0.017254	0.0255132	1.42176e-09	NA	0.017254	0.0337689	yes	257
Ncor2	-0.0252172	2.19398e-09	NA	-0.0334731	-0.016958	0.0252173	2.19372e-09	NA	0.0169581	0.0334731	yes	258
Zfpm1	-0.0250926	2.63016e-09	NA	-0.0333484	-0.0168333	0.0250925	2.63026e-09	NA	0.0168332	0.0333484	yes	259
Fhl2	-0.0249434	3.26337e-09	NA	-0.0331994	-0.0166841	0.0249435	3.26297e-09	NA	0.0166842	0.0331995	yes	260
Rab18	-0.0247682	4.19882e-09	NA	-0.0330242	-0.0165087	0.0247681	4.1989e-09	NA	0.0165087	0.0330242	yes	261
Usf2	-0.024686	4.72223e-09	NA	-0.0329421	-0.0164266	0.0246861	4.72156e-09	NA	0.0164267	0.0329422	yes	262
Hmgn2	-0.0244994	6.15917e-09	NA	-0.0327556	-0.0162399	0.0244992	6.16055e-09	NA	0.0162397	0.0327554	yes	263
Foxo3	-0.0242863	8.32217e-09	NA	-0.0325426	-0.0160267	0.0242864	8.3212e-09	NA	0.0160268	0.0325426	yes	264
Myod1	-0.024261	8.62377e-09	NA	-0.0325172	-0.0160014	0.024261	8.62365e-09	NA	0.0160014	0.0325173	yes	265
Mta3	-0.0242391	8.8932e-09	NA	-0.0324954	-0.0159795	0.024239	8.89359e-09	NA	0.0159794	0.0324953	yes	266
Plagl2	-0.024097	1.08505e-08	NA	-0.0323533	-0.0158373	0.024097	1.08498e-08	NA	0.0158374	0.0323534	yes	267
Gls2	-0.0238434	1.54322e-08	NA	-0.0320999	-0.0155837	0.0238434	1.54323e-08	NA	0.0155837	0.0320999	yes	268
Phf5a	-0.0237743	1.69774e-08	NA	-0.0320308	-0.0155145	0.0237742	1.69785e-08	NA	0.0155145	0.0320307	yes	269
Creb5	-0.0233319	3.10702e-08	NA	-0.0315886	-0.015072	0.0233319	3.107e-08	NA	0.015072	0.0315886	yes	270
Bclaf1	-0.0233114	3.19468e-08	NA	-0.0315681	-0.0150515	0.0233114	3.19477e-08	NA	0.0150515	0.0315681	yes	271
Pou5f1	-0.023062	4.46889e-08	NA	-0.0313189	-0.0148021	0.023062	4.4688e-08	NA	0.0148021	0.0313189	yes	272
Prr3	-0.02302	4.72727e-08	NA	-0.0312769	-0.01476	0.02302	4.72722e-08	NA	0.0147601	0.0312769	yes	273
Brpf1	-0.0225942	8.31184e-08	NA	-0.0308513	-0.0143341	0.0225943	8.31168e-08	NA	0.0143341	0.0308513	yes	274
Cdkn2b	-0.0221994	1.39025e-07	NA	-0.0304566	-0.0139392	0.0221994	1.39038e-07	NA	0.0139391	0.0304566	yes	275
Cnot7	-0.0215391	3.2247e-07	NA	-0.0297966	-0.0132786	0.0215392	3.22433e-07	NA	0.0132787	0.0297966	yes	276
Rbm14	-0.0210793	5.71205e-07	NA	-0.029337	-0.0128187	0.0210793	5.71192e-07	NA	0.0128187	0.029337	yes	277
Foxd2	-0.0208571	7.49883e-07	NA	-0.0291148	-0.0125965	0.0208571	7.49864e-07	NA	0.0125965	0.0291149	yes	278
Egr4	-0.0206503	9.63739e-07	NA	-0.0289081	-0.0123896	0.0206503	9.63738e-07	NA	0.0123896	0.0289081	yes	279
Plagl1	-0.0201741	1.70214e-06	NA	-0.0284322	-0.0119133	0.0201741	1.70211e-06	NA	0.0119133	0.0284322	yes	280
Hes7	-0.0200997	1.8582e-06	NA	-0.0283578	-0.0118389	0.0200997	1.8582e-06	NA	0.0118389	0.0283578	yes	281
Zdhhc1	-0.0200895	1.88076e-06	NA	-0.0283476	-0.0118287	0.0200895	1.88075e-06	NA	0.0118287	0.0283476	yes	282
Mta1	-0.0196145	3.26958e-06	NA	-0.0278727	-0.0113535	0.0196145	3.26951e-06	NA	0.0113535	0.0278728	yes	283
Hsf2bp	-0.019525	3.62368e-06	NA	-0.0277833	-0.011264	0.019525	3.62369e-06	NA	0.011264	0.0277833	yes	284
Sox5	-0.0194037	4.16256e-06	NA	-0.027662	-0.0111427	0.0194037	4.16252e-06	NA	0.0111427	0.027662	yes	285
Prrx2	-0.019195	5.27392e-06	NA	-0.0274535	-0.010934	0.019195	5.2739e-06	NA	0.010934	0.0274535	yes	286
Rela	-0.0191203	5.73714e-06	NA	-0.0273788	-0.0108592	0.0191204	5.7365e-06	NA	0.0108593	0.0273789	yes	287
Sox7	-0.0190746	6.03913e-06	NA	-0.0273331	-0.0108135	0.0190746	6.03914e-06	NA	0.0108135	0.0273331	yes	288
Bcl6b	-0.0190518	6.19584e-06	NA	-0.0273103	-0.0107907	0.0190518	6.19584e-06	NA	0.0107907	0.0273103	yes	289
Zfp451	-0.0184438	1.21247e-05	NA	-0.0267025	-0.0101826	0.0184438	1.2125e-05	NA	0.0101825	0.0267025	yes	290
Aebp1	-0.018404	1.266e-05	NA	-0.0266628	-0.0101428	0.0184041	1.266e-05	NA	0.0101428	0.0266628	yes	291
Nfya	-0.0182369	1.51684e-05	NA	-0.0264957	-0.00997557	0.0182369	1.51682e-05	NA	0.00997558	0.0264957	yes	292
Sox17	-0.0181748	1.62142e-05	NA	-0.0264336	-0.00991352	0.0181748	1.62142e-05	NA	0.00991353	0.0264336	yes	293
Mycbp	-0.0181139	1.73082e-05	NA	-0.0263727	-0.00985258	0.0181139	1.73075e-05	NA	0.00985262	0.0263728	yes	294
Runx1	-0.0181105	1.73722e-05	NA	-0.0263693	-0.00984914	0.0181105	1.73718e-05	NA	0.00984916	0.0263693	yes	295
Peg3	-0.0177075	2.66181e-05	NA	-0.0259665	-0.00944608	0.0177075	2.66179e-05	NA	0.00944608	0.0259665	yes	296
Ostf1	-0.0175491	3.14039e-05	NA	-0.0258081	-0.00928764	0.0175493	3.1396e-05	NA	0.00928788	0.0258084	yes	297
Nr2f6	-0.0173696	3.78115e-05	NA	-0.0256287	-0.00910815	0.0173696	3.78115e-05	NA	0.00910815	0.0256287	yes	298
Foxp4	-0.017329	3.94252e-05	NA	-0.0255881	-0.00906752	0.017329	3.94246e-05	NA	0.00906754	0.0255882	yes	299
Rorb	-0.0173	4.06184e-05	NA	-0.0255591	-0.00903848	0.0173	4.06185e-05	NA	0.00903848	0.0255591	yes	300
Nrf1	-0.0171947	4.52391e-05	NA	-0.0254539	-0.00893317	0.0171948	4.52355e-05	NA	0.00893325	0.0254539	yes	301
Hdac6	-0.0171413	4.77685e-05	NA	-0.0254005	-0.00887977	0.0171413	4.77682e-05	NA	0.00887978	0.0254005	yes	302
Nr2c2	-0.0171161	4.901e-05	NA	-0.0253753	-0.00885453	0.0171162	4.9004e-05	NA	0.00885465	0.0253754	yes	303
Twist2	-0.0170214	5.39487e-05	NA	-0.0252806	-0.0087598	0.0170214	5.39485e-05	NA	0.00875981	0.0252806	yes	304
Vdr	-0.0166182	8.07495e-05	NA	-0.0248776	-0.00835653	0.0166182	8.07495e-05	NA	0.00835653	0.0248776	yes	305
Stat2	-0.0163792	0.000102138	NA	-0.0246386	-0.00811748	0.0163793	0.000102127	NA	0.00811759	0.0246387	yes	306
Nfatc3	-0.0162108	0.0001203	NA	-0.0244703	-0.00794909	0.0162109	0.000120289	NA	0.00794919	0.0244704	yes	307
Hoxb9	-0.0161787	0.000124091	NA	-0.0244382	-0.00791699	0.0161787	0.000124091	NA	0.00791699	0.0244383	yes	308
Mtpn	-0.0160998	0.000133899	NA	-0.0243594	-0.00783806	0.0160998	0.000133894	NA	0.00783809	0.0243594	yes	309
Asxl1	-0.016087	0.000135559	NA	-0.0243465	-0.00782523	0.016087	0.000135558	NA	0.00782524	0.0243465	yes	310
Zfp51	-0.0158913	0.000163445	NA	-0.0241509	-0.00762948	0.0158913	0.000163438	NA	0.00762953	0.0241509	yes	311
Nfkbil1	-0.0151282	0.000332376	NA	-0.0233881	-0.0068663	0.0151283	0.000332354	NA	0.00686638	0.0233882	yes	312
Sox18	-0.0148495	0.000427442	NA	-0.0231095	-0.00658752	0.0148495	0.000427441	NA	0.00658752	0.0231095	yes	313
Ell	-0.0147346	0.000473558	NA	-0.0229946	-0.00647264	0.0147346	0.00047356	NA	0.00647263	0.0229946	yes	314
Foxp3	-0.0146019	0.000532622	NA	-0.0228619	-0.00633987	0.0146019	0.000532619	NA	0.00633988	0.0228619	yes	315
Rnf141	-0.0144521	0.000607495	NA	-0.0227122	-0.00619003	0.0144521	0.000607491	NA	0.00619003	0.0227122	yes	316
Zfp68	-0.0144158	0.000627068	NA	-0.0226758	-0.0061537	0.0144158	0.000627058	NA	0.00615371	0.0226759	yes	317
Sp4	-0.0143733	0.000650666	NA	-0.0226334	-0.00611127	0.0143734	0.000650651	NA	0.0061113	0.0226335	yes	318
Tcf7l2	-0.0143016	0.00069248	NA	-0.0225617	-0.0060395	0.0143015	0.000692496	NA	0.00603947	0.0225617	yes	319
Six3	-0.0142082	0.000750618	NA	-0.0224684	-0.00594612	0.0142082	0.000750622	NA	0.00594612	0.0224684	yes	320
Map3k12	-0.0141768	0.00077115	NA	-0.022437	-0.00591475	0.0141769	0.000771141	NA	0.00591476	0.022437	yes	321
Foxa1	-0.014093	0.000828631	NA	-0.0223532	-0.00583086	0.014093	0.000828635	NA	0.00583086	0.0223532	yes	322
Ccnk	-0.0140537	0.000856919	NA	-0.0223139	-0.00579154	0.0140537	0.000856918	NA	0.00579155	0.0223139	yes	323
Rest	-0.0139407	0.000943236	NA	-0.022201	-0.0056786	0.0139407	0.000943281	NA	0.00567854	0.0222009	yes	324
E2f5	-0.0138594	0.00101035	NA	-0.0221196	-0.00559722	0.0138594	0.00101031	NA	0.00559727	0.0221197	yes	325
Dedd	-0.0138226	0.00104213	NA	-0.0220828	-0.00556042	0.0138227	0.00104206	NA	0.0055605	0.0220829	yes	326
Fli1	-0.0136827	0.00117155	NA	-0.021943	-0.00542054	0.0136827	0.00117151	NA	0.00542057	0.0219431	yes	327
Snai1	-0.0136827	0.00117158	NA	-0.021943	-0.0054205	0.0136827	0.0011716	NA	0.00542048	0.021943	yes	328
Tle2	-0.013678	0.00117618	NA	-0.0219383	-0.0054158	0.013678	0.00117618	NA	0.0054158	0.0219383	yes	329
Foxd1	-0.0136654	0.00118855	NA	-0.0219257	-0.00540324	0.0136654	0.00118855	NA	0.00540324	0.0219257	yes	330
Nfatc2	-0.013536	0.00132316	NA	-0.0217963	-0.00527379	0.013536	0.00132315	NA	0.00527379	0.0217963	yes	331
Zfp64	-0.0132056	0.00173314	NA	-0.021466	-0.00494331	0.0132056	0.00173313	NA	0.00494332	0.021466	yes	332
Klf5	-0.0131459	0.00181859	NA	-0.0214064	-0.00488363	0.0131459	0.00181857	NA	0.00488365	0.0214064	yes	333
Prrx1	-0.0129053	0.00220395	NA	-0.0211658	-0.00464298	0.0129053	0.00220394	NA	0.00464298	0.0211658	yes	334
Meox2	-0.0128117	0.00237309	NA	-0.0210722	-0.00454936	0.0128117	0.00237309	NA	0.00454936	0.0210722	yes	335
Gtf3c4	-0.0127222	0.0025458	NA	-0.0209828	-0.00445987	0.0127222	0.00254575	NA	0.00445989	0.0209828	yes	336
Twist1	-0.0126213	0.00275434	NA	-0.0208819	-0.00435894	0.0126213	0.00275434	NA	0.00435894	0.0208819	yes	337
Foxj1	-0.0123237	0.00346345	NA	-0.0205844	-0.00406128	0.0123237	0.00346344	NA	0.00406129	0.0205844	yes	338
Hes1	-0.0121702	0.0038906	NA	-0.020431	-0.00390783	0.0121702	0.00389057	NA	0.00390784	0.020431	yes	339
Tead3	-0.0121428	0.00397193	NA	-0.0204035	-0.00388036	0.0121428	0.00397195	NA	0.00388035	0.0204035	yes	340
Sap18	-0.0121031	0.00409194	NA	-0.0203639	-0.00384074	0.0121032	0.00409173	NA	0.00384081	0.020364	yes	341
Zbtb33	-0.0121017	0.00409628	NA	-0.0203625	-0.00383933	0.0121017	0.00409627	NA	0.00383933	0.0203625	yes	342
Irx3	-0.0120923	0.0041255	NA	-0.020353	-0.00382985	0.0120923	0.0041255	NA	0.00382985	0.020353	yes	343
Meox1	-0.0120028	0.00441098	NA	-0.0202635	-0.00374034	0.0120028	0.00441095	NA	0.00374035	0.0202635	yes	344
Snip1	-0.011971	0.00451642	NA	-0.0202318	-0.0037086	0.011971	0.00451646	NA	0.00370859	0.0202318	yes	345
Bdp1	-0.0119592	0.00455626	NA	-0.02022	-0.00369679	0.0119592	0.00455635	NA	0.00369676	0.02022	yes	346
Sirt3	-0.0119395	0.00462332	NA	-0.0202003	-0.0036771	0.0119396	0.00462322	NA	0.00367713	0.0202004	yes	347
Gfi1	-0.0119115	0.00472034	NA	-0.0201723	-0.00364908	0.0119115	0.00472031	NA	0.00364909	0.0201723	yes	348
Hey1	-0.0118906	0.00479379	NA	-0.0201515	-0.00362821	0.0118906	0.00479379	NA	0.00362821	0.0201515	yes	349
Hic1	-0.0117958	0.00514072	NA	-0.0200567	-0.00353339	0.0117958	0.0051407	NA	0.00353339	0.0200567	yes	350
Pitx2	-0.0116188	0.00584988	NA	-0.0198797	-0.00335632	0.0116188	0.00584987	NA	0.00335632	0.0198797	yes	351
Zic3	-0.0115791	0.00602037	NA	-0.01984	-0.00331665	0.0115791	0.00602037	NA	0.00331665	0.01984	yes	352
Hoxd10	-0.0115596	0.00610596	NA	-0.0198205	-0.00329711	0.0115596	0.00610598	NA	0.00329711	0.0198205	yes	353
Ugp2	-0.0114852	0.00644197	NA	-0.0197461	-0.00322274	0.0114853	0.00644137	NA	0.00322286	0.0197463	yes	354
Brca1	-0.0113977	0.00685876	NA	-0.0196586	-0.00313518	0.0113976	0.0068589	NA	0.00313515	0.0196586	yes	355
Zfp189	-0.011026	0.00891112	NA	-0.019287	-0.00276342	0.011026	0.00891108	NA	0.00276343	0.019287	yes	356
Ppard	-0.0108235	0.0102462	NA	-0.0190846	-0.00256091	0.0108235	0.0102461	NA	0.00256092	0.0190846	yes	357
Barx2	-0.0107007	0.0111399	NA	-0.0189618	-0.0024381	0.0107007	0.0111399	NA	0.0024381	0.0189618	yes	358
Acyp2	-0.0106504	0.0115253	NA	-0.0189115	-0.00238784	0.0106504	0.0115252	NA	0.00238785	0.0189116	yes	359
Rcor1	-0.0105685	0.0121791	NA	-0.0188296	-0.00230587	0.0105684	0.0121793	NA	0.00230584	0.0188296	yes	360
Foxc1	-0.010515	0.0126228	NA	-0.0187762	-0.00225243	0.010515	0.0126228	NA	0.00225243	0.0187762	yes	361
Gata2	-0.0103437	0.014144	NA	-0.0186049	-0.00208105	0.0103437	0.0141439	NA	0.00208105	0.0186049	yes	362
Per2	-0.0102368	0.0151723	NA	-0.018498	-0.00197419	0.0102368	0.0151723	NA	0.0019742	0.018498	yes	363
Ing4	-0.0100887	0.0167068	NA	-0.0183499	-0.00182604	0.0100887	0.0167067	NA	0.00182605	0.0183499	yes	364
Sox2	-0.0100615	0.0170027	NA	-0.0183228	-0.00179885	0.0100615	0.0170027	NA	0.00179885	0.0183228	yes	365
Cxxc1	-0.0100348	0.0172974	NA	-0.0182961	-0.00177219	0.0100348	0.0172979	NA	0.00177215	0.0182961	yes	366
Mybl1	-0.00992362	0.0185755	NA	-0.0181849	-0.00166097	0.00992362	0.0185755	NA	0.00166097	0.0181849	yes	367
Pparg	-0.0098457	0.0195195	NA	-0.018107	-0.00158304	0.00984569	0.0195196	NA	0.00158303	0.018107	yes	368
Lmo1	-0.00984205	0.0195648	NA	-0.0181034	-0.00157938	0.00984203	0.0195649	NA	0.00157937	0.0181034	yes	369
Erg	-0.00982991	0.0197159	NA	-0.0180912	-0.00156724	0.00982991	0.0197159	NA	0.00156724	0.0180912	yes	370
Nrbf2	-0.00980505	0.0200284	NA	-0.0180664	-0.00154238	0.00980504	0.0200285	NA	0.00154238	0.0180664	yes	371
Prdm5	-0.00976937	0.0204846	NA	-0.0180307	-0.0015067	0.00976938	0.0204845	NA	0.00150671	0.0180307	yes	372
Brd8	-0.00974455	0.0208073	NA	-0.0180059	-0.00148188	0.00974459	0.0208068	NA	0.00148192	0.0180059	yes	373
Dmrt2	-0.00973837	0.0208884	NA	-0.0179997	-0.00147569	0.00973837	0.0208884	NA	0.00147569	0.0179997	yes	374
Ldb2	-0.00963988	0.0222172	NA	-0.0179012	-0.0013772	0.00963989	0.0222171	NA	0.00137721	0.0179013	yes	375
Tead1	-0.00962758	0.0223882	NA	-0.0178889	-0.0013649	0.00962759	0.0223882	NA	0.0013649	0.017889	yes	376
Maged1	-0.00953384	0.0237297	NA	-0.0177952	-0.00127115	0.00953384	0.0237297	NA	0.00127115	0.0177952	yes	377
Myocd	-0.00944212	0.0251091	NA	-0.0177035	-0.00117942	0.00944212	0.0251091	NA	0.00117942	0.0177035	yes	378
Zfp97	-0.00936125	0.0263824	NA	-0.0176227	-0.00109854	0.00936126	0.0263822	NA	0.00109855	0.0176227	yes	379
E2f3	-0.00932269	0.0270089	NA	-0.0175841	-0.00105998	0.00932269	0.0270088	NA	0.00105998	0.0175841	yes	380
Pawr	-0.0093209	0.0270383	NA	-0.0175823	-0.00105819	0.0093209	0.0270382	NA	0.00105819	0.0175823	yes	381
Mybl2	-0.00928756	0.0275908	NA	-0.017549	-0.00102485	0.00928759	0.0275903	NA	0.00102488	0.017549	yes	382
Prox1	-0.00926849	0.0279111	NA	-0.0175299	-0.00100578	0.0092685	0.0279111	NA	0.00100578	0.0175299	yes	383
Taf9	-0.00926533	0.0279646	NA	-0.0175268	-0.00100262	0.00926534	0.0279645	NA	0.00100262	0.0175268	yes	384
Zfp54	-0.00920224	0.0290493	NA	-0.0174637	-0.000939519	0.00920224	0.0290493	NA	0.000939523	0.0174637	yes	385
Foxc2	-0.00910584	0.0307766	NA	-0.0173673	-0.000843114	0.00910584	0.0307766	NA	0.000843113	0.0173673	yes	386
Zfp523	-0.00905512	0.0317204	NA	-0.0173166	-0.000792387	0.00905513	0.0317202	NA	0.000792396	0.0173166	yes	387
Rbak	-0.00905058	0.0318059	NA	-0.0173121	-0.000787851	0.00905062	0.0318052	NA	0.000787889	0.0173121	yes	388
Srebf1	-0.00903447	0.0321116	NA	-0.017296	-0.000771735	0.00903444	0.0321122	NA	0.000771704	0.0172959	yes	389
Meis1	-0.00899523	0.0328666	NA	-0.0172567	-0.000732489	0.00899522	0.0328667	NA	0.000732486	0.0172567	yes	390
Pbx2	-0.00887894	0.0351936	NA	-0.0171405	-0.000616191	0.00887894	0.0351936	NA	0.000616192	0.0171405	yes	391
Ovol1	-0.00874067	0.0381421	NA	-0.0170022	-0.000477913	0.00874067	0.0381421	NA	0.000477913	0.0170022	yes	392
Tcea1	-0.00873632	0.0382381	NA	-0.0169979	-0.000473567	0.00873629	0.0382388	NA	0.000473534	0.0169979	yes	393
Asb1	-0.00863205	0.0406033	NA	-0.0168936	-0.000369287	0.00863204	0.0406035	NA	0.000369278	0.0168936	yes	394
Msx1	-0.00856691	0.0421431	NA	-0.0168285	-0.000304136	0.0085669	0.0421431	NA	0.000304134	0.0168285	yes	395
Cebpa	-0.00854577	0.0426532	NA	-0.0168074	-0.000282997	0.00854576	0.0426534	NA	0.000282989	0.0168074	yes	396
Tal2	-0.00851388	0.0434327	NA	-0.0167755	-0.000251103	0.00851388	0.0434326	NA	0.000251107	0.0167755	yes	397
Rorc	-0.00847894	0.0443002	NA	-0.0167406	-0.000216169	0.00847895	0.0443002	NA	0.00021617	0.0167406	yes	398
Phox2a	-0.00839655	0.0464047	NA	-0.0166582	-0.00013377	0.00839655	0.0464046	NA	0.00013377	0.0166582	yes	399
Foxd3	-0.00815973	0.052927	NA	-0.0164214	0.00010307	0.00815973	0.052927	NA	-0.000103071	0.0164214	yes	400
Snai2	-0.0081468	0.053304	NA	-0.0164085	0.000115996	0.0081468	0.0533039	NA	-0.000115994	0.0164085	yes	401
Rax	-0.00812817	0.0538515	NA	-0.0163899	0.000134635	0.00812817	0.0538515	NA	-0.000134635	0.0163899	yes	402
Emx2	-0.00802302	0.0570291	NA	-0.0162847	0.000239784	0.00802302	0.0570291	NA	-0.000239785	0.0162847	yes	403
Sox8	-0.00799941	0.0577637	NA	-0.0162611	0.000263397	0.00799942	0.0577636	NA	-0.000263393	0.0162611	yes	404
Hey2	-0.00794804	0.0593892	NA	-0.0162098	0.000314771	0.00794804	0.0593892	NA	-0.00031477	0.0162098	yes	405
Sim2	-0.00787665	0.0617111	NA	-0.0161384	0.000386167	0.00787665	0.0617112	NA	-0.000386169	0.0161384	yes	406
Irx1	-0.00767543	0.0686625	NA	-0.0159372	0.000587397	0.00767543	0.0686624	NA	-0.000587396	0.0159372	yes	407
Ppp1r1b	-0.00766065	0.0691977	NA	-0.0159224	0.000602184	0.00766065	0.0691975	NA	-0.00060218	0.0159224	yes	408
Tbx18	-0.00765741	0.0693153	NA	-0.0159192	0.000605421	0.00765741	0.0693152	NA	-0.000605418	0.0159192	yes	409
Pax8	-0.00762284	0.0705816	NA	-0.0158846	0.000639988	0.00762284	0.0705816	NA	-0.000639986	0.0158846	yes	410
Msx3	-0.00758321	0.0720569	NA	-0.015845	0.000679623	0.00758321	0.0720567	NA	-0.000679619	0.015845	yes	411
Otp	-0.00752067	0.0744363	NA	-0.0157825	0.000742172	0.00752067	0.0744363	NA	-0.00074217	0.0157825	yes	412
Hmga2	-0.00751258	0.0747485	NA	-0.0157744	0.000750257	0.00751258	0.0747485	NA	-0.000750258	0.0157744	yes	413
Thrsp	-0.00750571	0.0750146	NA	-0.0157675	0.000757127	0.00750571	0.0750146	NA	-0.000757125	0.0157675	yes	414
Ctbp2	-0.00740683	0.0789315	NA	-0.0156687	0.00085601	0.00740683	0.0789314	NA	-0.000856009	0.0156687	yes	415
Tal1	-0.00735373	0.0811026	NA	-0.0156156	0.000909112	0.00735373	0.0811026	NA	-0.000909112	0.0156156	yes	416
Irx6	-0.00728627	0.0839307	NA	-0.0155481	0.000976579	0.00728627	0.0839305	NA	-0.000976576	0.0155481	yes	417
Pbxip1	-0.00728259	0.0840874	NA	-0.0155444	0.000980263	0.00728268	0.0840834	NA	-0.000980169	0.0155445	yes	418
Trip6	-0.00725831	0.085126	NA	-0.0155202	0.00100454	0.0072583	0.0851262	NA	-0.00100455	0.0155202	yes	419
Dmrta2	-0.00723905	0.0859573	NA	-0.0155009	0.0010238	0.00723905	0.0859572	NA	-0.0010238	0.0155009	yes	420
Esx1	-0.00722657	0.0864994	NA	-0.0154884	0.00103628	0.00722657	0.0864994	NA	-0.00103628	0.0154884	yes	421
Notch3	-0.00721186	0.0871419	NA	-0.0154737	0.00105099	0.00721186	0.0871419	NA	-0.00105099	0.0154737	yes	422
Asb6	-0.00718987	0.0881098	NA	-0.0154517	0.00107298	0.00718991	0.0881079	NA	-0.00107294	0.0154518	yes	423
Irx2	-0.00701056	0.0963286	NA	-0.0152725	0.0012523	0.00701057	0.096328	NA	-0.00125229	0.0152725	yes	424
Zfp57	-0.00699443	0.0970972	NA	-0.0152563	0.00126844	0.00699443	0.0970972	NA	-0.00126844	0.0152563	yes	425
Barhl1	-0.00693968	0.099742	NA	-0.0152016	0.00132319	0.00693968	0.0997421	NA	-0.00132319	0.0152016	yes	426
Zfp9	-0.0068486	0.104269	NA	-0.0151105	0.00141427	0.00684861	0.104268	NA	-0.00141426	0.0151105	yes	427
Alx3	-0.00681487	0.105986	NA	-0.0150768	0.001448	0.00681487	0.105986	NA	-0.001448	0.0150768	yes	428
Hira	-0.00667491	0.113353	NA	-0.0149369	0.00158797	0.00667493	0.113352	NA	-0.00158795	0.0149369	yes	429
Uhrf1	-0.0066679	0.113733	NA	-0.0149299	0.00159498	0.0066677	0.113743	NA	-0.00159518	0.0149297	yes	430
Rab25	-0.00658082	0.118528	NA	-0.0148428	0.00168206	0.00658083	0.118528	NA	-0.00168206	0.0148428	yes	431
Shank3	-0.00655507	0.119976	NA	-0.0148171	0.00170782	0.00655507	0.119977	NA	-0.00170782	0.0148171	yes	432
Sox13	-0.00653433	0.121153	NA	-0.0147963	0.00172855	0.00653433	0.121152	NA	-0.00172855	0.0147963	yes	433
Nrip2	-0.00650835	0.122639	NA	-0.0147703	0.00175453	0.00650835	0.122639	NA	-0.00175453	0.0147703	yes	434
Pitx1	-0.00645168	0.12593	NA	-0.0147137	0.00181121	0.00645169	0.12593	NA	-0.0018112	0.0147137	yes	435
Dlx5	-0.00640195	0.128875	NA	-0.014664	0.00186094	0.00640195	0.128875	NA	-0.00186094	0.014664	yes	436
Sp3	-0.00638536	0.129869	NA	-0.0146474	0.00187753	0.00638549	0.129861	NA	-0.0018774	0.0146475	yes	437
Crebbp	-0.00634131	0.132538	NA	-0.0146033	0.00192158	0.00634125	0.132542	NA	-0.00192164	0.0146033	yes	438
Hoxa10	-0.00626635	0.137177	NA	-0.0145284	0.00199655	0.00626634	0.137177	NA	-0.00199655	0.0145284	yes	439
Sox6	-0.00624389	0.138591	NA	-0.0145059	0.00201901	0.00624389	0.138591	NA	-0.002019	0.0145059	yes	440
Elf5	-0.00624337	0.138624	NA	-0.0145054	0.00201953	0.00624337	0.138623	NA	-0.00201952	0.0145054	yes	441
Etv6	-0.00619978	0.1414	NA	-0.0144618	0.00206312	0.00619979	0.1414	NA	-0.0020631	0.0144618	yes	442
Mapk8	-0.00612024	0.146577	NA	-0.0143823	0.00214266	0.00612016	0.146583	NA	-0.00214274	0.0143822	yes	443
Dmrt3	-0.00609928	0.147965	NA	-0.0143613	0.00216362	0.00609927	0.147966	NA	-0.00216363	0.0143613	yes	444
Tcfl5	-0.00606156	0.150488	NA	-0.0143236	0.00220134	0.00606156	0.150488	NA	-0.00220134	0.0143236	yes	445
Hoxa11	-0.00603376	0.152369	NA	-0.0142958	0.00222914	0.00603376	0.152369	NA	-0.00222914	0.0142958	yes	446
Gas7	-0.00603149	0.152523	NA	-0.0142936	0.00223141	0.00603149	0.152523	NA	-0.00223141	0.0142936	yes	447
Zic1	-0.00598033	0.156033	NA	-0.0142424	0.00228258	0.00598033	0.156033	NA	-0.00228258	0.0142424	yes	448
Notch4	-0.00595713	0.157645	NA	-0.0142192	0.00230578	0.00595714	0.157644	NA	-0.00230577	0.0142192	yes	449
Smarca1	-0.00592397	0.15997	NA	-0.0141861	0.00233894	0.00592397	0.159971	NA	-0.00233894	0.0141861	yes	450
Elk1	-0.00587312	0.163587	NA	-0.0141352	0.00238979	0.00587313	0.163586	NA	-0.00238978	0.0141352	yes	451
Evx1	-0.0057853	0.169977	NA	-0.0140474	0.00247761	0.0057853	0.169977	NA	-0.00247761	0.0140474	yes	452
Bard1	-0.00573489	0.173729	NA	-0.013997	0.00252802	0.00573483	0.173733	NA	-0.00252808	0.013997	yes	453
En2	-0.00572498	0.174473	NA	-0.0139871	0.00253793	0.00572498	0.174473	NA	-0.00253793	0.0139871	yes	454
Nkx2-3	-0.00572418	0.174533	NA	-0.0139863	0.00253873	0.00572418	0.174533	NA	-0.00253873	0.0139863	yes	455
Scap	-0.00571526	0.175206	NA	-0.0139774	0.00254766	0.00571533	0.175201	NA	-0.00254758	0.0139775	yes	456
Lhx4	-0.00569541	0.17671	NA	-0.0139575	0.0025675	0.00569541	0.17671	NA	-0.0025675	0.0139575	yes	457
Hoxa2	-0.00558756	0.185047	NA	-0.0138497	0.00267535	0.00558756	0.185047	NA	-0.00267535	0.0138497	yes	458
Obox3	-0.00558487	0.185259	NA	-0.013847	0.00267804	0.00558487	0.185259	NA	-0.00267804	0.013847	yes	459
Etv1	-0.00557264	0.186223	NA	-0.0138348	0.00269027	0.00557265	0.186223	NA	-0.00269027	0.0138348	yes	460
Ebf2	-0.00554659	0.18829	NA	-0.0138087	0.00271633	0.00554659	0.18829	NA	-0.00271632	0.0138087	yes	461
Pknox2	-0.00549235	0.192647	NA	-0.0137545	0.00277057	0.00549235	0.192647	NA	-0.00277056	0.0137545	yes	462
Dlx6	-0.00549093	0.192762	NA	-0.0137531	0.00277199	0.00549093	0.192762	NA	-0.00277199	0.0137531	yes	463
Bnc1	-0.0053898	0.201086	NA	-0.013652	0.00287312	0.0053898	0.201086	NA	-0.00287312	0.013652	yes	464
Hand1	-0.00538844	0.2012	NA	-0.0136506	0.00287448	0.00538844	0.2012	NA	-0.00287448	0.0136506	yes	465
Satb2	-0.00536281	0.203352	NA	-0.013625	0.00290011	0.00536281	0.203352	NA	-0.00290011	0.013625	yes	466
Sox3	-0.00533617	0.205606	NA	-0.0135984	0.00292675	0.00533617	0.205605	NA	-0.00292675	0.0135984	yes	467
4931423N10Rik	-0.00531232	0.207639	NA	-0.0135745	0.0029506	0.00531232	0.207639	NA	-0.0029506	0.0135745	yes	468
Pou2f3	-0.00529155	0.209422	NA	-0.0135537	0.00297137	0.00529155	0.209422	NA	-0.00297137	0.0135537	yes	469
Asb10	-0.00525096	0.212937	NA	-0.0135132	0.00301196	0.00525097	0.212936	NA	-0.00301195	0.0135132	yes	470
Hmx3	-0.0052425	0.213675	NA	-0.0135047	0.00302042	0.00524251	0.213675	NA	-0.00302042	0.0135047	yes	471
Sox10	-0.00523431	0.214392	NA	-0.0134965	0.00302862	0.00523431	0.214392	NA	-0.00302861	0.0134965	yes	472
Asb4	-0.00522929	0.214832	NA	-0.0134915	0.00303364	0.00522928	0.214832	NA	-0.00303364	0.0134915	yes	473
Srf	-0.00519852	0.217542	NA	-0.0134607	0.0030644	0.00519857	0.217538	NA	-0.00306436	0.0134608	yes	474
Nkx2-4	-0.00503694	0.23218	NA	-0.0132992	0.00322599	0.00503694	0.23218	NA	-0.00322599	0.0132992	yes	475
Etv4	-0.00501465	0.234252	NA	-0.0132769	0.00324827	0.00501465	0.234252	NA	-0.00324827	0.0132769	yes	476
Elf3	-0.00494704	0.24062	NA	-0.0132093	0.00331589	0.00494704	0.24062	NA	-0.00331589	0.0132093	yes	477
Tcea3	-0.00484579	0.250382	NA	-0.0131081	0.00341714	0.00484578	0.250383	NA	-0.00341715	0.013108	yes	478
Zfp105	-0.00477969	0.256902	NA	-0.013042	0.00348323	0.0047797	0.256902	NA	-0.00348323	0.013042	yes	479
Otx1	-0.00476265	0.258602	NA	-0.0130249	0.00350028	0.00476266	0.258601	NA	-0.00350027	0.0130249	yes	480
Dach2	-0.00464556	0.270493	NA	-0.0129079	0.00361737	0.00464556	0.270493	NA	-0.00361737	0.0129079	yes	481
Hoxc13	-0.00448712	0.287173	NA	-0.0127494	0.00377581	0.00448712	0.287173	NA	-0.00377581	0.0127494	yes	482
Nrl	-0.00435504	0.301597	NA	-0.0126174	0.00390789	0.00435504	0.301597	NA	-0.00390789	0.0126174	yes	483
Ndn	-0.00432026	0.305474	NA	-0.0125826	0.00394267	0.00432026	0.305474	NA	-0.00394267	0.0125826	yes	484
Rxrg	-0.0043024	0.307478	NA	-0.0125647	0.00396053	0.0043024	0.307478	NA	-0.00396053	0.0125647	yes	485
Zfp263	-0.00429499	0.308312	NA	-0.0125573	0.00396794	0.00429497	0.308314	NA	-0.00396796	0.0125573	yes	486
Hoxa4	-0.00425593	0.312732	NA	-0.0125183	0.004007	0.00425593	0.312732	NA	-0.004007	0.0125183	yes	487
Fbxw7	-0.00425339	0.313021	NA	-0.0125157	0.00400954	0.00425344	0.313015	NA	-0.00400949	0.0125158	yes	488
Ankrd6	-0.00421763	0.317107	NA	-0.01248	0.0040453	0.00421764	0.317106	NA	-0.00404529	0.01248	yes	489
Nr1i3	-0.00417461	0.322069	NA	-0.012437	0.00408832	0.00417461	0.322069	NA	-0.00408832	0.012437	yes	490
Tbx15	-0.00416626	0.323037	NA	-0.0124286	0.00409667	0.00416626	0.323037	NA	-0.00409667	0.0124286	yes	491
Tcf15	-0.00412418	0.327949	NA	-0.0123865	0.00413875	0.00412418	0.327949	NA	-0.00413876	0.0123865	yes	492
Asb11	-0.00405554	0.336064	NA	-0.0123179	0.0042074	0.00405554	0.336064	NA	-0.00420739	0.0123179	yes	493
Tle6	-0.00402171	0.34011	NA	-0.0122841	0.00424122	0.00402172	0.340109	NA	-0.00424121	0.0122841	yes	494
Insm1	-0.00400107	0.342594	NA	-0.0122635	0.00426186	0.00400105	0.342596	NA	-0.00426188	0.0122634	yes	495
Gbx1	-0.00393515	0.350605	NA	-0.0121975	0.00432778	0.00393515	0.350605	NA	-0.00432778	0.0121975	yes	496
Zhx3	-0.00389864	0.355093	NA	-0.012161	0.00436429	0.00389865	0.355092	NA	-0.00436428	0.0121611	yes	497
Myog	-0.00389672	0.35533	NA	-0.0121591	0.00436621	0.00389672	0.35533	NA	-0.00436621	0.0121591	yes	498
Dek	-0.00389489	0.355557	NA	-0.0121573	0.00436805	0.003895	0.355543	NA	-0.00436793	0.0121574	yes	499
Neurod2	-0.00384791	0.361389	NA	-0.0121103	0.00441502	0.00384791	0.361389	NA	-0.00441502	0.0121103	yes	500
St18	-0.00370699	0.379242	NA	-0.0119694	0.00455595	0.00370699	0.379242	NA	-0.00455594	0.0119694	yes	501
Zfp84	-0.00367465	0.383413	NA	-0.0119371	0.00458828	0.00367471	0.383405	NA	-0.00458822	0.0119371	yes	502
Vax2	-0.00366207	0.385043	NA	-0.0119245	0.00460086	0.00366207	0.385044	NA	-0.00460086	0.0119245	yes	503
Zfp112	-0.00362092	0.390407	NA	-0.0118834	0.00464201	0.00362091	0.390408	NA	-0.00464202	0.0118833	yes	504
1700003F12Rik	-0.00359812	0.393399	NA	-0.0118606	0.00466481	0.00359812	0.393398	NA	-0.00466481	0.0118606	yes	505
Hmx2	-0.00357533	0.396401	NA	-0.0118378	0.0046876	0.00357533	0.396402	NA	-0.0046876	0.0118378	yes	506
Lhx9	-0.00352634	0.402905	NA	-0.0117888	0.00473659	0.00352634	0.402904	NA	-0.00473659	0.0117888	yes	507
Usf1	-0.00350037	0.406377	NA	-0.0117628	0.00476256	0.0035004	0.406374	NA	-0.00476253	0.0117628	yes	508
Pax3	-0.00347565	0.409701	NA	-0.0117381	0.00478728	0.00347565	0.4097	NA	-0.00478727	0.0117381	yes	509
Foxm1	-0.00345515	0.412468	NA	-0.0117176	0.00480778	0.00345516	0.412466	NA	-0.00480777	0.0117176	yes	510
Nfib	-0.00340537	0.419235	NA	-0.0116678	0.00485756	0.00340537	0.419235	NA	-0.00485756	0.0116678	yes	511
Sox15	-0.00326931	0.438058	NA	-0.0115318	0.00499362	0.00326931	0.438058	NA	-0.00499362	0.0115318	yes	512
Irx4	-0.00326096	0.439228	NA	-0.0115234	0.00500196	0.00326096	0.439228	NA	-0.00500196	0.0115234	yes	513
Tbx3	-0.00317127	0.451918	NA	-0.0114338	0.00509166	0.00317128	0.451916	NA	-0.00509164	0.0114338	yes	514
Rab15	-0.00289851	0.491753	NA	-0.011161	0.00536441	0.00289851	0.491753	NA	-0.00536441	0.011161	yes	515
Nkx2-2	-0.00284852	0.499252	NA	-0.0111111	0.0054144	0.00284852	0.499252	NA	-0.00541439	0.0111111	yes	516
Ercc3	-0.0028393	0.500642	NA	-0.0111018	0.00542362	0.00283933	0.500638	NA	-0.00542359	0.0111019	yes	517
Tbr1	-0.002783	0.509174	NA	-0.0110455	0.00547992	0.002783	0.509174	NA	-0.00547992	0.0110455	yes	518
Tbx10	-0.00274407	0.515117	NA	-0.0110066	0.00551885	0.00274407	0.515117	NA	-0.00551884	0.0110066	yes	519
Nfatc4	-0.00273239	0.516908	NA	-0.0109949	0.00553053	0.00273239	0.516907	NA	-0.00553052	0.0109949	yes	520
Tbx20	-0.00266257	0.527676	NA	-0.0109251	0.00560035	0.00266257	0.527676	NA	-0.00560035	0.0109251	yes	521
Pitx3	-0.00265026	0.529586	NA	-0.0109128	0.00561266	0.00265026	0.529586	NA	-0.00561266	0.0109128	yes	522
Scx	-0.00264784	0.529962	NA	-0.0109104	0.00561507	0.00264784	0.529962	NA	-0.00561507	0.0109104	yes	523
Trrap	-0.00260642	0.536418	NA	-0.010869	0.00565649	0.00260642	0.536417	NA	-0.00565649	0.010869	yes	524
Irf6	-0.00260619	0.536454	NA	-0.0108687	0.00565673	0.00260619	0.536454	NA	-0.00565673	0.0108687	yes	525
Ercc2	-0.00257566	0.541237	NA	-0.0108382	0.00568725	0.00257568	0.541234	NA	-0.00568723	0.0108382	yes	526
Zfp27	-0.00257541	0.541276	NA	-0.010838	0.0056875	0.00257543	0.541273	NA	-0.00568748	0.010838	yes	527
Sox1	-0.00255706	0.544161	NA	-0.0108196	0.00570585	0.00255707	0.54416	NA	-0.00570584	0.0108196	yes	528
Hoxa5	-0.00252587	0.549083	NA	-0.0107884	0.00573704	0.00252587	0.549083	NA	-0.00573704	0.0107884	yes	529
Smyd1	-0.00252252	0.549614	NA	-0.0107851	0.00574039	0.00252256	0.549607	NA	-0.00574035	0.0107851	yes	530
Tcf4	-0.00250721	0.55204	NA	-0.0107698	0.0057557	0.00250719	0.552042	NA	-0.00575572	0.0107698	yes	531
Wasl	-0.00249346	0.554223	NA	-0.010756	0.00576945	0.00249347	0.55422	NA	-0.00576944	0.010756	yes	532
Rbl2	-0.00245397	0.560514	NA	-0.0107165	0.00580894	0.00245408	0.560496	NA	-0.00580883	0.0107167	yes	533
Zfp423	-0.00242926	0.564468	NA	-0.0106918	0.00583364	0.00242927	0.564467	NA	-0.00583364	0.0106918	yes	534
Myt1	-0.00233373	0.579881	NA	-0.0105963	0.00592917	0.00233373	0.579881	NA	-0.00592917	0.0105963	yes	535
Zfp13	-0.00229768	0.585748	NA	-0.0105603	0.00596522	0.00229768	0.585748	NA	-0.00596522	0.0105603	yes	536
Zfp92	-0.00225704	0.592395	NA	-0.0105196	0.00600586	0.00225705	0.592395	NA	-0.00600586	0.0105196	yes	537
Phox2b	-0.00217722	0.605552	NA	-0.0104398	0.00608568	0.00217722	0.605552	NA	-0.00608568	0.0104398	yes	538
Tbx6	-0.00214119	0.611532	NA	-0.0104038	0.00612171	0.00214119	0.611532	NA	-0.00612171	0.0104038	yes	539
Foxa3	-0.002132	0.613062	NA	-0.0103946	0.0061309	0.00213201	0.613061	NA	-0.00613089	0.0103946	yes	540
Zfp606	-0.00213001	0.613393	NA	-0.0103926	0.00613289	0.00213005	0.613387	NA	-0.00613285	0.0103927	yes	541
Six4	-0.00202793	0.630501	NA	-0.0102905	0.00623497	0.00202793	0.6305	NA	-0.00623496	0.0102906	yes	542
Asb5	-0.00202522	0.630958	NA	-0.0102878	0.00623768	0.00202521	0.630959	NA	-0.00623768	0.0102878	yes	543
Klf1	-0.00192355	0.6482	NA	-0.0101862	0.00633934	0.00192356	0.648198	NA	-0.00633933	0.0101862	yes	544
Glis1	-0.00184666	0.661369	NA	-0.0101093	0.00641623	0.00184666	0.661369	NA	-0.00641623	0.0101093	yes	545
Phf7	-0.00181048	0.667602	NA	-0.0100731	0.00645241	0.00181049	0.667599	NA	-0.0064524	0.0100731	yes	546
Fah	-0.00175048	0.677987	NA	-0.0100131	0.00651241	0.00175046	0.677991	NA	-0.00651243	0.0100131	yes	547
Creb3l3	-0.00171357	0.684407	NA	-0.00997622	0.00654931	0.00171357	0.684407	NA	-0.00654931	0.00997622	yes	548
Hoxb6	-0.00165733	0.694233	NA	-0.00991999	0.00660555	0.00165734	0.694233	NA	-0.00660555	0.00991999	yes	549
Gabpa	-0.00160169	0.704006	NA	-0.00986435	0.00666119	0.00160165	0.704013	NA	-0.00666123	0.00986431	yes	550
Hif3a	-0.00159748	0.704747	NA	-0.00986014	0.0066654	0.00159748	0.704747	NA	-0.0066654	0.00986014	yes	551
Nr2f2	-0.00149858	0.722245	NA	-0.00976125	0.0067643	0.00149857	0.722246	NA	-0.0067643	0.00976124	yes	552
Dmtf1	-0.00139442	0.74083	NA	-0.0096571	0.00686845	0.00139443	0.740829	NA	-0.00686844	0.00965711	yes	553
Ank1	-0.0012591	0.765202	NA	-0.00952179	0.00700376	0.0012591	0.765202	NA	-0.00700376	0.00952179	yes	554
Caskin1	-0.00122414	0.771538	NA	-0.00948684	0.00703872	0.00122414	0.771538	NA	-0.00703872	0.00948684	yes	555
Pdlim4	-0.00107962	0.797885	NA	-0.00934233	0.00718323	0.0010796	0.79789	NA	-0.00718326	0.0093423	yes	556
Sox12	-0.00104887	0.803523	NA	-0.00931158	0.00721398	0.00104887	0.803523	NA	-0.00721398	0.00931158	yes	557
Hdac11	-0.00103883	0.805367	NA	-0.00930154	0.00722403	0.00103882	0.805367	NA	-0.00722403	0.00930154	yes	558
Tbx19	-0.00100404	0.81176	NA	-0.00926675	0.00725881	0.00100404	0.811759	NA	-0.00725881	0.00926676	yes	559
Zfpm2	-0.0009404	0.823488	NA	-0.00920312	0.00732245	0.0009404	0.823488	NA	-0.00732245	0.00920312	yes	560
Sirt4	-0.000865225	0.837393	NA	-0.00912795	0.00739762	0.00086523	0.837392	NA	-0.00739761	0.00912796	yes	561
Alx4	-0.000862576	0.837883	NA	-0.0091253	0.00740027	0.000862579	0.837883	NA	-0.00740027	0.0091253	yes	562
Lhx2	-0.000845195	0.841106	NA	-0.00910792	0.00741765	0.000845196	0.841106	NA	-0.00741765	0.00910792	yes	563
Ank2	-0.000801777	0.849168	NA	-0.00906451	0.00746106	0.000801759	0.849171	NA	-0.00746108	0.00906449	yes	564
Six1	-0.000786928	0.851929	NA	-0.00904966	0.00747591	0.000786928	0.851929	NA	-0.00747591	0.00904966	yes	565
Ahrr	-0.000763746	0.856243	NA	-0.00902648	0.00749909	0.000763743	0.856243	NA	-0.00749909	0.00902648	yes	566
Hsf1	-0.000755349	0.857806	NA	-0.00901808	0.00750749	0.000755436	0.85779	NA	-0.0075074	0.00901817	yes	567
Myt1l	-0.000676302	0.872552	NA	-0.00893904	0.00758653	0.000676306	0.872551	NA	-0.00758653	0.00893905	yes	568
Foxb2	-0.000670253	0.873682	NA	-0.00893299	0.00759258	0.000670254	0.873682	NA	-0.00759258	0.008933	yes	569
Pbx1	-0.000670226	0.873687	NA	-0.00893297	0.00759261	0.000670199	0.873692	NA	-0.00759263	0.00893294	yes	570
Nr2f1	-0.000663184	0.875004	NA	-0.00892593	0.00759965	0.000663183	0.875004	NA	-0.00759965	0.00892592	yes	571
Sox11	-0.000557345	0.894825	NA	-0.0088201	0.00770548	0.000557348	0.894824	NA	-0.00770548	0.0088201	yes	572
Cited1	-0.000536696	0.8987	NA	-0.00879945	0.00772613	0.000536689	0.898702	NA	-0.00772614	0.00879944	yes	573
Mitf	-0.000419987	0.920646	NA	-0.00868275	0.00784283	0.000419982	0.920647	NA	-0.00784284	0.00868274	yes	574
Zfp281	-0.000308477	0.941671	NA	-0.00857125	0.00795433	0.00030853	0.941661	NA	-0.00795428	0.0085713	yes	575
Foxg1	-0.000285388	0.94603	NA	-0.00854816	0.00797742	0.000285389	0.946029	NA	-0.00797742	0.00854816	yes	576
Hoxc4	-0.000214858	0.959354	NA	-0.00847763	0.00804795	0.000214859	0.959354	NA	-0.00804795	0.00847764	yes	577
Dach1	-0.000166209	0.968552	NA	-0.00842899	0.00809659	0.000166208	0.968552	NA	-0.00809659	0.00842899	yes	578
Dpf2	-0.000159348	0.96985	NA	-0.00842213	0.00810345	0.000159386	0.969842	NA	-0.00810342	0.00842217	yes	579
Asb15	-0.000103583	0.980398	NA	-0.00836637	0.00815921	0.000103584	0.980398	NA	-0.00815921	0.00836637	yes	580
Trip13	-1.74101e-06	0.999671	NA	-0.00826453	0.00826105	1.69875e-06	0.999678	NA	-0.00826109	0.00826449	yes	581
Phf2	7.23396e-06	0.998631	NA	-0.00825556	0.00827002	-7.21163e-06	0.998635	NA	-0.00827	0.00825558	yes	582
Esr2	7.90861e-05	0.985033	NA	-0.00818371	0.00834187	-7.90854e-05	0.985033	NA	-0.00834187	0.00818371	yes	583
Nfe2	0.000157385	0.970221	NA	-0.00810542	0.00842017	-0.000157388	0.97022	NA	-0.00842017	0.00810541	yes	584
Shox2	0.000191912	0.963692	NA	-0.00807089	0.00845469	-0.000191916	0.963691	NA	-0.00845469	0.00807089	yes	585
Hoxb3	0.000214365	0.959447	NA	-0.00804844	0.00847714	-0.000214364	0.959448	NA	-0.00847714	0.00804844	yes	586
Rfx4	0.000271978	0.948562	NA	-0.00799083	0.00853475	-0.000271973	0.948563	NA	-0.00853475	0.00799084	yes	587
Sox9	0.000302215	0.942853	NA	-0.0079606	0.00856498	-0.000302202	0.942855	NA	-0.00856497	0.00796061	yes	588
Lsm11	0.000307934	0.941773	NA	-0.00795488	0.0085707	-0.000307882	0.941783	NA	-0.00857065	0.00795493	yes	589
Papolb	0.000321992	0.93912	NA	-0.00794082	0.00858476	-0.00032199	0.93912	NA	-0.00858476	0.00794082	yes	590
Six5	0.000328366	0.937917	NA	-0.00793445	0.00859113	-0.000328375	0.937915	NA	-0.00859114	0.00793444	yes	591
Trp73	0.000357792	0.932367	NA	-0.00790502	0.00862056	-0.000357791	0.932367	NA	-0.00862056	0.00790502	yes	592
Usp49	0.000432606	0.91827	NA	-0.00783021	0.00869537	-0.000432619	0.918267	NA	-0.00869538	0.0078302	yes	593
Sp5	0.000454411	0.914166	NA	-0.00780841	0.00871717	-0.000454409	0.914166	NA	-0.00871717	0.00780841	yes	594
Zdhhc21	0.00046198	0.912742	NA	-0.00780084	0.00872474	-0.000461941	0.912749	NA	-0.0087247	0.00780088	yes	595
Irx5	0.000539804	0.898117	NA	-0.00772302	0.00880256	-0.000539801	0.898117	NA	-0.00880255	0.00772302	yes	596
Tle4	0.000561736	0.894001	NA	-0.00770109	0.00882449	-0.00056169	0.89401	NA	-0.00882444	0.00770114	yes	597
Lmo4	0.000642146	0.878938	NA	-0.00762069	0.00890489	-0.000642065	0.878953	NA	-0.00890481	0.00762077	yes	598
Zdhhc15	0.000799631	0.849567	NA	-0.00746321	0.00906236	-0.000799579	0.849577	NA	-0.00906231	0.00746326	yes	599
Zfp37	0.000830582	0.843818	NA	-0.00743226	0.00909331	-0.000830584	0.843817	NA	-0.00909331	0.00743226	yes	600
Hoxa13	0.000853003	0.839658	NA	-0.00740984	0.00911573	-0.000853004	0.839658	NA	-0.00911573	0.00740984	yes	601
Prrxl1	0.000880775	0.834512	NA	-0.00738207	0.0091435	-0.000880776	0.834512	NA	-0.0091435	0.00738207	yes	602
Polr2i	0.00095205	0.821338	NA	-0.0073108	0.00921477	-0.000951931	0.82136	NA	-0.00921465	0.00731092	yes	603
Ppara	0.00100239	0.812064	NA	-0.00726046	0.0092651	-0.00100238	0.812066	NA	-0.00926509	0.00726048	yes	604
Zfp553	0.00100514	0.811557	NA	-0.00725771	0.00926786	-0.00100514	0.811558	NA	-0.00926785	0.00725772	yes	605
Tcea2	0.00102922	0.80713	NA	-0.00723363	0.00929194	-0.00102921	0.807133	NA	-0.00929192	0.00723365	yes	606
Tbx2	0.00104307	0.804587	NA	-0.00721978	0.00930578	-0.00104307	0.804588	NA	-0.00930578	0.00721978	yes	607
Gtf2f2	0.00104988	0.803337	NA	-0.00721297	0.00931259	-0.00104997	0.803322	NA	-0.00931268	0.00721289	yes	608
Sox21	0.00107602	0.798545	NA	-0.00718683	0.00933873	-0.00107602	0.798545	NA	-0.00933873	0.00718683	yes	609
Zfp61	0.00107872	0.79805	NA	-0.00718413	0.00934143	-0.00107873	0.798049	NA	-0.00934144	0.00718412	yes	610
Carm1	0.00111232	0.791903	NA	-0.00715053	0.00937503	-0.00111232	0.791903	NA	-0.00937502	0.00715054	yes	611
Pou3f3	0.00111616	0.7912	NA	-0.00714669	0.00937887	-0.00111616	0.7912	NA	-0.00937887	0.00714669	yes	612
Hoxd8	0.00115263	0.784545	NA	-0.00711023	0.00941533	-0.00115262	0.784545	NA	-0.00941533	0.00711023	yes	613
Foxp2	0.00115448	0.784206	NA	-0.00710837	0.00941719	-0.00115447	0.784208	NA	-0.00941717	0.00710839	yes	614
Nr3c2	0.0011985	0.776195	NA	-0.00706436	0.00946119	-0.00119849	0.776195	NA	-0.00946119	0.00706437	yes	615
Irf1	0.0013057	0.756782	NA	-0.00695717	0.00956838	-0.00130558	0.756803	NA	-0.00956827	0.00695728	yes	616
Ezh1	0.00140282	0.739325	NA	-0.00686005	0.0096655	-0.00140278	0.739333	NA	-0.00966546	0.00686009	yes	617
Zfp40	0.00142196	0.735901	NA	-0.00684091	0.00968464	-0.00142194	0.735904	NA	-0.00968462	0.00684093	yes	618
Pax2	0.00143325	0.733883	NA	-0.00682962	0.00969593	-0.00143325	0.733883	NA	-0.00969593	0.00682962	yes	619
Rfx2	0.0015054	0.721034	NA	-0.00675748	0.00976807	-0.00150538	0.721037	NA	-0.00976805	0.0067575	yes	620
Hdac9	0.00151294	0.719694	NA	-0.00674993	0.00977561	-0.00151293	0.719696	NA	-0.0097756	0.00674994	yes	621
Nr2e1	0.00152813	0.717002	NA	-0.00673475	0.00979079	-0.00152812	0.717002	NA	-0.00979079	0.00673475	yes	622
Wt1	0.00165989	0.693786	NA	-0.006603	0.00992254	-0.00165989	0.693786	NA	-0.00992254	0.006603	yes	623
Hoxb7	0.00166209	0.6934	NA	-0.00660079	0.00992475	-0.00166209	0.6934	NA	-0.00992475	0.00660079	yes	624
Zfp46	0.00167085	0.691868	NA	-0.00659204	0.0099335	-0.00167086	0.691865	NA	-0.00993351	0.00659202	yes	625
Npas3	0.00177383	0.673938	NA	-0.00648906	0.0100365	-0.00177382	0.673939	NA	-0.0100365	0.00648906	yes	626
Sncaip	0.00178705	0.671649	NA	-0.00647583	0.0100497	-0.00178705	0.671649	NA	-0.0100497	0.00647583	yes	627
Foxf2	0.00180022	0.669372	NA	-0.00646266	0.0100629	-0.00180022	0.669372	NA	-0.0100629	0.00646266	yes	628
Mcm8	0.00185679	0.659628	NA	-0.0064061	0.0101194	-0.00185678	0.659629	NA	-0.0101194	0.00640611	yes	629
Zdhhc16	0.00185773	0.659467	NA	-0.00640516	0.0101204	-0.00185774	0.659464	NA	-0.0101204	0.00640515	yes	630
Zfp128	0.00209612	0.61905	NA	-0.00616678	0.0103587	-0.00209613	0.619049	NA	-0.0103587	0.00616677	yes	631
Hoxb1	0.00214523	0.61086	NA	-0.00611767	0.0104078	-0.00214524	0.61086	NA	-0.0104078	0.00611766	yes	632
Nudt12	0.00218701	0.603931	NA	-0.00607589	0.0104496	-0.00218702	0.60393	NA	-0.0104496	0.00607588	yes	633
Phtf1	0.00220205	0.601445	NA	-0.00606085	0.0104647	-0.00220201	0.601453	NA	-0.0104646	0.0060609	yes	634
Zfp235	0.00222976	0.596878	NA	-0.00603315	0.0104924	-0.00222972	0.596884	NA	-0.0104923	0.00603318	yes	635
Nkx6-1	0.00225536	0.592672	NA	-0.00600755	0.010518	-0.00225535	0.592673	NA	-0.0105179	0.00600755	yes	636
Msx2	0.00241715	0.566411	NA	-0.00584575	0.0106797	-0.00241715	0.566411	NA	-0.0106797	0.00584576	yes	637
Isl1	0.00241999	0.565955	NA	-0.00584291	0.0106826	-0.00241999	0.565955	NA	-0.0106826	0.00584291	yes	638
2410141K09Rik	0.00252542	0.549156	NA	-0.00573749	0.010788	-0.00252542	0.549156	NA	-0.010788	0.00573749	yes	639
Cdkn2d	0.0025287	0.548636	NA	-0.00573421	0.0107913	-0.00252869	0.548639	NA	-0.0107913	0.00573422	yes	640
Esrrb	0.00257025	0.542087	NA	-0.00569266	0.0108328	-0.00257026	0.542086	NA	-0.0108328	0.00569266	yes	641
1700020N01Rik	0.00266365	0.527508	NA	-0.00559926	0.0109262	-0.00266365	0.527508	NA	-0.0109262	0.00559926	yes	642
Obox5	0.00269249	0.523047	NA	-0.00557042	0.010955	-0.00269249	0.523047	NA	-0.010955	0.00557042	yes	643
Zfp334	0.00274783	0.514541	NA	-0.00551508	0.0110104	-0.00274783	0.514541	NA	-0.0110104	0.00551508	yes	644
Hesx1	0.00277153	0.510922	NA	-0.00549139	0.0110341	-0.0027715	0.510925	NA	-0.011034	0.00549141	yes	645
Npas2	0.00277916	0.509758	NA	-0.00548375	0.0110417	-0.00277917	0.509758	NA	-0.0110417	0.00548375	yes	646
Tceal1	0.00285276	0.498615	NA	-0.00541016	0.0111153	-0.00285276	0.498614	NA	-0.0111153	0.00541015	yes	647
Gtf2h1	0.00287371	0.495466	NA	-0.00538921	0.0111362	-0.00287372	0.495464	NA	-0.0111362	0.0053892	yes	648
Nfyc	0.0028796	0.494582	NA	-0.00538331	0.0111421	-0.00287957	0.494587	NA	-0.0111421	0.00538335	yes	649
Sp7	0.00288501	0.493773	NA	-0.00537791	0.0111475	-0.00288501	0.493773	NA	-0.0111475	0.00537791	yes	650
Hoxc8	0.00290657	0.490549	NA	-0.00535635	0.0111691	-0.00290657	0.490549	NA	-0.0111691	0.00535635	yes	651
Enpp2	0.00291127	0.489849	NA	-0.00535165	0.0111738	-0.00291126	0.489849	NA	-0.0111738	0.00535166	yes	652
Zfp275	0.00292675	0.487544	NA	-0.00533617	0.0111893	-0.00292673	0.487546	NA	-0.0111893	0.00533619	yes	653
Mcm5	0.00297504	0.48039	NA	-0.00528788	0.0112376	-0.00297484	0.48042	NA	-0.0112374	0.00528808	yes	654
Fmnl2	0.00299468	0.477496	NA	-0.00526824	0.0112572	-0.0029947	0.477493	NA	-0.0112572	0.00526822	yes	655
Vsx1	0.00299803	0.477004	NA	-0.00526489	0.0112605	-0.00299803	0.477004	NA	-0.0112605	0.00526489	yes	656
Elavl2	0.00306019	0.467916	NA	-0.00520273	0.0113227	-0.00306019	0.467916	NA	-0.0113227	0.00520273	yes	657
Tlx2	0.00318154	0.450454	NA	-0.00508139	0.011444	-0.00318155	0.450453	NA	-0.011444	0.00508137	yes	658
Creb3l4	0.00319978	0.447862	NA	-0.00506315	0.0114623	-0.00319978	0.447862	NA	-0.0114623	0.00506314	yes	659
Tcerg1	0.00320826	0.44666	NA	-0.00505467	0.0114707	-0.00320822	0.446666	NA	-0.0114707	0.00505471	yes	660
Xrcc3	0.0032154	0.445648	NA	-0.00504752	0.0114779	-0.0032154	0.445648	NA	-0.0114779	0.00504752	yes	661
Onecut3	0.00324934	0.44086	NA	-0.00501358	0.0115118	-0.00324934	0.44086	NA	-0.0115118	0.00501358	yes	662
Pou3f2	0.00324968	0.440813	NA	-0.00501324	0.0115122	-0.00324968	0.440813	NA	-0.0115122	0.00501325	yes	663
Lhx6	0.00329299	0.434746	NA	-0.00496993	0.0115555	-0.003293	0.434746	NA	-0.0115555	0.00496993	yes	664
Pax6	0.00334832	0.427068	NA	-0.00491461	0.0116108	-0.00334831	0.427069	NA	-0.0116108	0.00491461	yes	665
Musk	0.00340323	0.419526	NA	-0.0048597	0.0116657	-0.00340323	0.419527	NA	-0.0116657	0.0048597	yes	666
Tbx1	0.00368437	0.382156	NA	-0.00457856	0.0119468	-0.00368438	0.382155	NA	-0.0119468	0.00457855	yes	667
6720489N17Rik	0.00369051	0.381364	NA	-0.00457242	0.0119529	-0.00369052	0.381362	NA	-0.0119529	0.00457241	yes	668
Lhx1	0.00374532	0.374332	NA	-0.00451761	0.0120077	-0.00374533	0.374332	NA	-0.0120077	0.00451761	yes	669
Snapc2	0.00374994	0.373743	NA	-0.00451299	0.0120124	-0.00374993	0.373744	NA	-0.0120124	0.004513	yes	670
Nr1h4	0.00378488	0.369307	NA	-0.00447805	0.0120473	-0.00378488	0.369307	NA	-0.0120473	0.00447805	yes	671
Deaf1	0.00411095	0.329503	NA	-0.00415198	0.0123733	-0.00411092	0.329507	NA	-0.0123733	0.00415201	yes	672
Nkd2	0.00413843	0.32628	NA	-0.0041245	0.0124008	-0.00413843	0.32628	NA	-0.0124008	0.0041245	yes	673
Taf11	0.00416006	0.323758	NA	-0.00410287	0.0124224	-0.00415992	0.323774	NA	-0.0124223	0.00410301	yes	674
Gfi1b	0.00421641	0.317247	NA	-0.00404652	0.0124788	-0.00421641	0.317247	NA	-0.0124788	0.00404652	yes	675
Glrp1	0.00422026	0.316806	NA	-0.00404267	0.0124826	-0.00422025	0.316806	NA	-0.0124826	0.00404268	yes	676
Zfp282	0.00428059	0.309937	NA	-0.00398234	0.0125429	-0.00428059	0.309937	NA	-0.0125429	0.00398234	yes	677
Cbx8	0.00440622	0.295951	NA	-0.00385671	0.0126686	-0.0044062	0.295953	NA	-0.0126685	0.00385673	yes	678
Esrrg	0.00450564	0.285188	NA	-0.00375729	0.012768	-0.00450564	0.285188	NA	-0.012768	0.00375729	yes	679
Lmx1b	0.00450885	0.284845	NA	-0.00375408	0.0127712	-0.00450885	0.284845	NA	-0.0127712	0.00375408	yes	680
Hdac8	0.00452351	0.283282	NA	-0.00373942	0.0127858	-0.00452347	0.283286	NA	-0.0127858	0.00373946	yes	681
Hoxb2	0.00452941	0.282655	NA	-0.00373352	0.0127917	-0.00452941	0.282655	NA	-0.0127917	0.00373352	yes	682
Hoxc5	0.00453361	0.282208	NA	-0.00372932	0.0127959	-0.00453361	0.282209	NA	-0.0127959	0.00372932	yes	683
Nkx1-2	0.00453935	0.281599	NA	-0.00372358	0.0128017	-0.00453935	0.281599	NA	-0.0128017	0.00372358	yes	684
Ebf3	0.00455171	0.280292	NA	-0.00371122	0.012814	-0.0045517	0.280292	NA	-0.012814	0.00371123	yes	685
Olig1	0.00455755	0.279675	NA	-0.00370539	0.0128199	-0.00455754	0.279675	NA	-0.0128199	0.00370539	yes	686
Crx	0.00456685	0.278695	NA	-0.00369608	0.0128292	-0.00456685	0.278695	NA	-0.0128292	0.00369608	yes	687
Gata5	0.00456866	0.278504	NA	-0.00369427	0.012831	-0.00456866	0.278504	NA	-0.012831	0.00369427	yes	688
Hoxa1	0.00456974	0.278391	NA	-0.00369319	0.012832	-0.00456974	0.278391	NA	-0.012832	0.00369319	yes	689
Ankrd2	0.00458782	0.276494	NA	-0.00367511	0.0128501	-0.00458782	0.276494	NA	-0.0128501	0.00367511	yes	690
Hes2	0.0046125	0.273918	NA	-0.00365043	0.0128748	-0.0046125	0.273918	NA	-0.0128748	0.00365043	yes	691
Lrrc6	0.00463275	0.271817	NA	-0.00363018	0.012895	-0.00463275	0.271817	NA	-0.012895	0.00363018	yes	692
9130019O22Rik	0.00463908	0.271162	NA	-0.00362385	0.0129014	-0.00463909	0.271161	NA	-0.0129014	0.00362384	yes	693
Hivep3	0.00467983	0.266975	NA	-0.0035831	0.0129421	-0.00467984	0.266975	NA	-0.0129421	0.00358309	yes	694
Lhx3	0.00468852	0.266088	NA	-0.00357441	0.0129508	-0.00468852	0.266088	NA	-0.0129508	0.00357441	yes	695
Rai1	0.00479602	0.255281	NA	-0.00346691	0.0130583	-0.00479596	0.255286	NA	-0.0130582	0.00346697	yes	696
Zfp597	0.00482207	0.252708	NA	-0.00344085	0.0130843	-0.00482206	0.25271	NA	-0.0130843	0.00344087	yes	697
Nfe2l3	0.00489674	0.245436	NA	-0.00336619	0.013159	-0.00489676	0.245433	NA	-0.013159	0.00336616	yes	698
Foxn2	0.00499856	0.235757	NA	-0.00326437	0.0132608	-0.00499851	0.235761	NA	-0.0132608	0.00326441	yes	699
Polr2k	0.00500899	0.234781	NA	-0.00325394	0.0132712	-0.00500898	0.234782	NA	-0.0132712	0.00325395	yes	700
Rarb	0.00508165	0.228061	NA	-0.00318128	0.0133439	-0.00508165	0.228061	NA	-0.0133439	0.00318127	yes	701
Hoxb13	0.00518565	0.218683	NA	-0.00307727	0.0134479	-0.00518565	0.218683	NA	-0.0134479	0.00307727	yes	702
Dpf3	0.00519848	0.217546	NA	-0.00306445	0.0134607	-0.00519848	0.217546	NA	-0.0134607	0.00306444	yes	703
Gata6	0.00520724	0.216771	NA	-0.00305568	0.0134695	-0.00520724	0.216771	NA	-0.0134695	0.00305568	yes	704
Foxl1	0.00528492	0.209992	NA	-0.002978	0.0135471	-0.00528493	0.209992	NA	-0.0135471	0.00297799	yes	705
Hoxa3	0.00533069	0.206071	NA	-0.00293223	0.0135929	-0.00533069	0.206071	NA	-0.0135929	0.00293223	yes	706
Zfp319	0.00533255	0.205913	NA	-0.00293037	0.0135947	-0.00533254	0.205914	NA	-0.0135947	0.00293038	yes	707
Sp6	0.00542278	0.198343	NA	-0.00284014	0.013685	-0.00542276	0.198345	NA	-0.0136849	0.00284016	yes	708
Klf12	0.00550095	0.191951	NA	-0.00276197	0.0137631	-0.00550095	0.191951	NA	-0.0137631	0.00276196	yes	709
Thrb	0.00558415	0.185316	NA	-0.00267877	0.0138463	-0.00558414	0.185317	NA	-0.0138463	0.00267877	yes	710
Pla2g6	0.00567277	0.178436	NA	-0.00259014	0.0139349	-0.00567278	0.178436	NA	-0.0139349	0.00259014	yes	711
Mapk1	0.00568144	0.177774	NA	-0.00258148	0.0139436	-0.00568147	0.177772	NA	-0.0139436	0.00258145	yes	712
Mtf2	0.00579675	0.169133	NA	-0.00246616	0.0140589	-0.00579665	0.16914	NA	-0.0140588	0.00246626	yes	713
Nfyb	0.00589438	0.162067	NA	-0.00236852	0.0141565	-0.00589443	0.162064	NA	-0.0141565	0.00236848	yes	714
Hsf4	0.00601811	0.153435	NA	-0.0022448	0.0142802	-0.00601811	0.153435	NA	-0.0142802	0.00224479	yes	715
Aire	0.00602951	0.152658	NA	-0.00223339	0.0142916	-0.00602952	0.152657	NA	-0.0142916	0.00223339	yes	716
Taf5l	0.00604956	0.151298	NA	-0.00221334	0.0143116	-0.00604951	0.151301	NA	-0.0143116	0.00221339	yes	717
Arid5b	0.00606805	0.150052	NA	-0.00219485	0.0143301	-0.00606801	0.150055	NA	-0.0143301	0.00219489	yes	718
Pax9	0.00628325	0.13612	NA	-0.00197964	0.0145453	-0.00628325	0.13612	NA	-0.0145453	0.00197964	yes	719
Elf4	0.00631057	0.134425	NA	-0.00195232	0.0145726	-0.00631051	0.134429	NA	-0.0145725	0.00195238	yes	720
Tardbp	0.00637088	0.130742	NA	-0.00189201	0.0146329	-0.00637088	0.130742	NA	-0.0146329	0.00189201	yes	721
Hnf4g	0.00638385	0.129961	NA	-0.00187904	0.0146459	-0.00638385	0.129961	NA	-0.0146459	0.00187904	yes	722
Sec14l2	0.00646741	0.12501	NA	-0.00179548	0.0147294	-0.00646741	0.12501	NA	-0.0147294	0.00179548	yes	723
Sox30	0.00646983	0.124869	NA	-0.00179306	0.0147318	-0.00646983	0.124869	NA	-0.0147318	0.00179306	yes	724
Gcm2	0.00649408	0.123461	NA	-0.0017688	0.0147561	-0.00649408	0.123461	NA	-0.0147561	0.00176881	yes	725
Hoxc6	0.00650552	0.122802	NA	-0.00175736	0.0147675	-0.00650552	0.122802	NA	-0.0147675	0.00175736	yes	726
Ascl2	0.00681463	0.105999	NA	-0.00144825	0.0150766	-0.00681463	0.105999	NA	-0.0150766	0.00144825	yes	727
Sox4	0.00685905	0.103741	NA	-0.00140382	0.015121	-0.00685905	0.103741	NA	-0.015121	0.00140382	yes	728
Setbp1	0.00686993	0.103194	NA	-0.00139294	0.0151319	-0.00686992	0.103195	NA	-0.0151319	0.00139295	yes	729
Dbx2	0.00692681	0.100372	NA	-0.00133605	0.0151887	-0.00692681	0.100372	NA	-0.0151887	0.00133605	yes	730
Tcf12	0.0070186	0.0959475	NA	-0.00124427	0.0152805	-0.00701848	0.0959528	NA	-0.0152804	0.00124438	yes	731
Zfp82	0.00702883	0.0954639	NA	-0.00123403	0.0152907	-0.0070288	0.0954652	NA	-0.0152907	0.00123406	yes	732
Chgb	0.00724937	0.0855108	NA	-0.00101348	0.0155112	-0.00724937	0.0855109	NA	-0.0155112	0.00101348	yes	733
Hoxd9	0.00731897	0.0825499	NA	-0.000943874	0.0155808	-0.00731897	0.08255	NA	-0.0155808	0.000943876	yes	734
Rarg	0.00732166	0.0824372	NA	-0.000941185	0.0155835	-0.00732165	0.0824379	NA	-0.0155835	0.000941201	yes	735
Gata1	0.00750336	0.075106	NA	-0.00075948	0.0157652	-0.00750336	0.0751059	NA	-0.0157652	0.000759479	yes	736
Hoxc9	0.00753275	0.0739716	NA	-0.000730084	0.0157946	-0.00753275	0.0739716	NA	-0.0157946	0.000730084	yes	737
Ncoa6	0.00768459	0.0683325	NA	-0.000578235	0.0159464	-0.00768455	0.0683341	NA	-0.0159463	0.000578279	yes	738
Zfp108	0.00779022	0.064622	NA	-0.0004726	0.016052	-0.00779022	0.0646221	NA	-0.016052	0.000472603	yes	739
Snapc4	0.00781368	0.0638211	NA	-0.000449144	0.0160754	-0.00781367	0.0638213	NA	-0.0160754	0.000449151	yes	740
Mecp2	0.00787895	0.061635	NA	-0.000383863	0.0161407	-0.00787896	0.0616348	NA	-0.0161407	0.000383857	yes	741
Sp1	0.00798423	0.0582403	NA	-0.000278582	0.0162459	-0.00798424	0.05824	NA	-0.016246	0.000278571	yes	742
Cdkn2a	0.00804525	0.0563446	NA	-0.000217554	0.016307	-0.00804529	0.0563435	NA	-0.016307	0.000217517	yes	743
Rbl1	0.00809468	0.0548471	NA	-0.000168125	0.0163564	-0.00809469	0.0548469	NA	-0.0163564	0.000168116	yes	744
Phf8	0.00812094	0.0540652	NA	-0.000141865	0.0163826	-0.00812096	0.0540644	NA	-0.0163827	0.000141838	yes	745
Mcm3	0.00816173	0.0528689	NA	-0.00010107	0.0164234	-0.00816167	0.0528706	NA	-0.0164234	0.000101128	yes	746
Nfia	0.00821552	0.0513251	NA	-4.72693e-05	0.0164772	-0.00821554	0.0513247	NA	-0.0164772	4.72565e-05	yes	747
BC024063	0.00821906	0.051225	NA	-4.37337e-05	0.0164807	-0.00821905	0.0512251	NA	-0.0164807	4.37389e-05	yes	748
Tead4	0.00823067	0.0508974	NA	-3.2125e-05	0.0164923	-0.00823067	0.0508975	NA	-0.0164923	3.21281e-05	yes	749
Spic	0.00829663	0.049069	NA	3.38439e-05	0.0165583	-0.00829664	0.0490687	NA	-0.0165583	-3.38532e-05	yes	750
Khdrbs1	0.00835502	0.047497	NA	9.2231e-05	0.0166167	-0.00835487	0.047501	NA	-0.0166165	-9.20809e-05	yes	751
Tead2	0.00838514	0.0467027	NA	0.000122356	0.0166468	-0.00838514	0.0467027	NA	-0.0166468	-0.000122356	yes	752
5830417I10Rik	0.00841389	0.0459548	NA	0.000151114	0.0166755	-0.0084139	0.0459546	NA	-0.0166755	-0.000151122	yes	753
Mcm7	0.00844702	0.0451059	NA	0.00018424	0.0167086	-0.00844691	0.0451086	NA	-0.0167085	-0.000184136	yes	754
Psmc5	0.0084919	0.0439767	NA	0.000229127	0.0167535	-0.00849175	0.0439805	NA	-0.0167534	-0.000228975	yes	755
Rabl3	0.00850085	0.0437544	NA	0.000238079	0.0167625	-0.00850083	0.0437549	NA	-0.0167624	-0.000238061	yes	756
Ddx20	0.00887856	0.0352014	NA	0.000615813	0.0171401	-0.00887857	0.0352013	NA	-0.0171401	-0.00061582	yes	757
Zcchc8	0.00895541	0.0336481	NA	0.000692669	0.0172169	-0.00895539	0.0336484	NA	-0.0172169	-0.000692654	yes	758
Polr2c	0.00914883	0.0299957	NA	0.000886105	0.0174103	-0.00914879	0.0299965	NA	-0.0174103	-0.000886064	yes	759
Mcm6	0.00915815	0.0298287	NA	0.000895427	0.0174196	-0.00915815	0.0298287	NA	-0.0174196	-0.000895429	yes	760
Sall2	0.00916666	0.0296768	NA	0.000903939	0.0174281	-0.00916665	0.029677	NA	-0.0174281	-0.00090393	yes	761
Stat6	0.00917007	0.0296162	NA	0.000907348	0.0174315	-0.00916994	0.0296186	NA	-0.0174314	-0.000907213	yes	762
Lhx5	0.00927168	0.0278574	NA	0.00100897	0.0175331	-0.00927168	0.0278574	NA	-0.0175331	-0.00100897	yes	763
Nr1h3	0.00947229	0.0246478	NA	0.00120959	0.0177337	-0.00947229	0.0246479	NA	-0.0177337	-0.00120959	yes	764
Stag1	0.00952282	0.0238918	NA	0.00126013	0.0177842	-0.00952277	0.0238926	NA	-0.0177842	-0.00126008	yes	765
Sin3a	0.00957926	0.0230713	NA	0.00131657	0.0178406	-0.00957923	0.0230717	NA	-0.0178406	-0.00131654	yes	766
Zfp111	0.00968519	0.021597	NA	0.00142251	0.0179465	-0.0096852	0.0215969	NA	-0.0179466	-0.00142252	yes	767
Prdm16	0.00992859	0.0185167	NA	0.00166593	0.0181899	-0.00992855	0.0185172	NA	-0.0181898	-0.00166589	yes	768
Atf7ip	0.0103199	0.0143674	NA	0.00205726	0.0185811	-0.0103198	0.0143678	NA	-0.018581	-0.00205722	yes	769
Polrmt	0.0104312	0.0133481	NA	0.00216857	0.0186924	-0.0104311	0.0133485	NA	-0.0186923	-0.00216852	yes	770
Asb2	0.01044	0.0132704	NA	0.00217735	0.0187011	-0.01044	0.0132704	NA	-0.0187011	-0.00217735	yes	771
Rfx3	0.0104533	0.0131529	NA	0.00219073	0.0187145	-0.0104534	0.0131524	NA	-0.0187146	-0.00219079	yes	772
Hmga1	0.0104535	0.0131516	NA	0.00219087	0.0187147	-0.0104535	0.0131518	NA	-0.0187146	-0.00219086	yes	773
Xab2	0.0104706	0.0130028	NA	0.00220798	0.0187317	-0.0104705	0.0130033	NA	-0.0187317	-0.00220791	yes	774
Zik1	0.010537	0.0124386	NA	0.00227441	0.0187982	-0.010537	0.0124386	NA	-0.0187982	-0.00227441	yes	775
Hspb9	0.010579	0.0120932	NA	0.00231641	0.0188401	-0.010579	0.0120932	NA	-0.0188401	-0.0023164	yes	776
Gtf2e2	0.0106183	0.0117774	NA	0.00235575	0.0188795	-0.0106184	0.0117769	NA	-0.0188795	-0.00235582	yes	777
Psmc3	0.0107554	0.0107334	NA	0.00249283	0.0190165	-0.0107555	0.0107328	NA	-0.0190166	-0.00249291	yes	778
Hoxb4	0.0107698	0.0106287	NA	0.00250723	0.0190309	-0.0107698	0.0106287	NA	-0.0190309	-0.00250722	yes	779
Tfdp1	0.0108179	0.0102852	NA	0.00255536	0.019079	-0.010818	0.0102847	NA	-0.0190791	-0.00255543	yes	780
Tmpo	0.0110164	0.00897025	NA	0.0027539	0.0192775	-0.0110164	0.00897075	NA	-0.0192774	-0.00275382	yes	781
Cbx2	0.0113778	0.00695683	NA	0.00311527	0.0196387	-0.0113778	0.00695689	NA	-0.0196387	-0.00311526	yes	782
Ascl3	0.0114493	0.00661019	NA	0.0031868	0.0197102	-0.0114493	0.0066102	NA	-0.0197102	-0.0031868	yes	783
Bcor	0.011474	0.00649388	NA	0.00321156	0.019735	-0.011474	0.00649422	NA	-0.0197349	-0.00321148	yes	784
Zfp180	0.0114964	0.00639034	NA	0.00323393	0.0197573	-0.0114965	0.00639017	NA	-0.0197574	-0.00323397	yes	785
Zfp90	0.0115493	0.0061515	NA	0.00328682	0.0198102	-0.0115493	0.00615147	NA	-0.0198102	-0.00328683	yes	786
Runx3	0.0116291	0.00580642	NA	0.0033666	0.0198899	-0.011629	0.00580686	NA	-0.0198898	-0.00336649	yes	787
Ppp1r12b	0.011655	0.00569808	NA	0.00339252	0.0199159	-0.011655	0.00569809	NA	-0.0199159	-0.00339252	yes	788
Polr3h	0.0116758	0.00561254	NA	0.00341331	0.0199366	-0.0116757	0.00561279	NA	-0.0199366	-0.00341325	yes	789
Ccnt2	0.0117469	0.00532865	NA	0.00348441	0.0200077	-0.0117468	0.00532878	NA	-0.0200077	-0.00348438	yes	790
Hhex	0.0117997	0.00512626	NA	0.00353722	0.0200605	-0.0117997	0.00512622	NA	-0.0200605	-0.00353723	yes	791
Nfatc2ip	0.0118045	0.00510792	NA	0.0035421	0.0200654	-0.0118046	0.00510771	NA	-0.0200654	-0.00354216	yes	792
Basp1	0.0118885	0.00480154	NA	0.00362603	0.0201493	-0.0118886	0.00480123	NA	-0.0201494	-0.00362612	yes	793
Pou4f1	0.0120707	0.00419273	NA	0.00380828	0.0203315	-0.0120707	0.00419275	NA	-0.0203314	-0.00380827	yes	794
Sra1	0.0121031	0.00409207	NA	0.0038407	0.0203639	-0.012103	0.00409244	NA	-0.0203637	-0.00384058	yes	795
Rxrb	0.0122323	0.00371233	NA	0.00396991	0.020493	-0.0122323	0.0037124	NA	-0.020493	-0.00396989	yes	796
Ncoa4	0.0122807	0.00357863	NA	0.00401828	0.0205414	-0.0122806	0.00357875	NA	-0.0205413	-0.00401823	yes	797
Ppargc1a	0.0125519	0.00290659	NA	0.00428957	0.0208125	-0.0125519	0.00290659	NA	-0.0208125	-0.00428957	yes	798
Zfp59	0.0126009	0.00279823	NA	0.00433859	0.0208615	-0.0126009	0.00279825	NA	-0.0208615	-0.00433858	yes	799
Zfp612	0.0126844	0.00262204	NA	0.00442212	0.020945	-0.0126844	0.00262206	NA	-0.020945	-0.00442211	yes	800
Helz	0.0127296	0.00253111	NA	0.00446726	0.0209902	-0.0127294	0.00253138	NA	-0.02099	-0.00446712	yes	801
Ptges2	0.0130529	0.00195958	NA	0.00479058	0.0213133	-0.0130528	0.00195973	NA	-0.0213133	-0.00479049	yes	802
Hoxa7	0.0132088	0.00172864	NA	0.00494652	0.0214692	-0.0132088	0.00172865	NA	-0.0214692	-0.00494652	yes	803
Preb	0.0132242	0.00170727	NA	0.00496191	0.0214846	-0.013224	0.00170747	NA	-0.0214845	-0.00496177	yes	804
Rnps1	0.0133508	0.00154032	NA	0.00508858	0.0216112	-0.0133508	0.0015404	NA	-0.0216112	-0.00508852	yes	805
Zfp109	0.0135118	0.00134983	NA	0.00524959	0.0217722	-0.0135118	0.00134983	NA	-0.0217722	-0.0052496	yes	806
Zmynd11	0.0135292	0.00133057	NA	0.00526702	0.0217896	-0.0135292	0.00133062	NA	-0.0217895	-0.00526698	yes	807
Pml	0.0135785	0.00127746	NA	0.00531632	0.0218389	-0.0135784	0.00127756	NA	-0.0218388	-0.00531622	yes	808
Hes5	0.0136367	0.00121725	NA	0.00537454	0.0218971	-0.0136367	0.00121724	NA	-0.0218971	-0.00537454	yes	809
E2f2	0.0136971	0.00115761	NA	0.0054349	0.0219574	-0.0136971	0.00115761	NA	-0.0219574	-0.00543489	yes	810
Nr6a1	0.0137095	0.00114564	NA	0.00544736	0.0219698	-0.0137095	0.00114563	NA	-0.0219698	-0.00544737	yes	811
Carf	0.0137331	0.00112328	NA	0.00547096	0.0219934	-0.0137331	0.0011233	NA	-0.0219934	-0.00547094	yes	812
Sh3d19	0.0138702	0.00100116	NA	0.00560806	0.0221305	-0.0138702	0.00100117	NA	-0.0221305	-0.00560805	yes	813
Ehf	0.0140047	0.000893417	NA	0.00574256	0.0222649	-0.0140047	0.000893403	NA	-0.0222649	-0.00574257	yes	814
Creb3	0.0140694	0.000845452	NA	0.00580733	0.0223296	-0.0140695	0.000845431	NA	-0.0223297	-0.00580736	yes	815
Msc	0.0140934	0.000828317	NA	0.0058313	0.0223536	-0.0140934	0.0008283	NA	-0.0223536	-0.00583133	yes	816
Ncor1	0.0141359	0.000798715	NA	0.00587382	0.0223961	-0.014136	0.000798654	NA	-0.0223962	-0.00587391	yes	817
Tgfb1i1	0.0144719	0.000597044	NA	0.00620987	0.022732	-0.0144719	0.000597047	NA	-0.022732	-0.00620987	yes	818
Zbtb3	0.0145335	0.000565662	NA	0.00627147	0.0227936	-0.0145335	0.000565666	NA	-0.0227936	-0.00627147	yes	819
Ighmbp2	0.0146572	0.000507228	NA	0.00639518	0.0229172	-0.0146572	0.000507221	NA	-0.0229172	-0.0063952	yes	820
Elf2	0.0148143	0.000441109	NA	0.00655231	0.0230743	-0.0148143	0.000441127	NA	-0.0230742	-0.00655227	yes	821
Pknox1	0.0152086	0.000308881	NA	0.0069467	0.0234685	-0.0152085	0.000308914	NA	-0.0234683	-0.00694658	yes	822
Hdac3	0.0155037	0.000235305	NA	0.00724184	0.0237634	-0.0155037	0.000235304	NA	-0.0237635	-0.00724184	yes	823
Esrra	0.0159234	0.00015853	NA	0.00766158	0.024183	-0.0159233	0.000158536	NA	-0.0241829	-0.00766154	yes	824
Men1	0.0160628	0.00013875	NA	0.00780101	0.0243223	-0.0160628	0.000138748	NA	-0.0243223	-0.00780102	yes	825
Homez	0.0162141	0.000119918	NA	0.00795237	0.0244736	-0.0162141	0.000119921	NA	-0.0244736	-0.00795235	yes	826
Zfp93	0.0162529	0.000115498	NA	0.00799115	0.0245124	-0.0162529	0.000115498	NA	-0.0245124	-0.00799114	yes	827
Creb3l1	0.0162773	0.000112793	NA	0.00801557	0.0245368	-0.0162773	0.000112796	NA	-0.0245367	-0.00801554	yes	828
Nfx1	0.0169339	5.89235e-05	NA	0.00867235	0.0251932	-0.016934	5.8921e-05	NA	-0.0251932	-0.00867239	yes	829
Cops5	0.016971	5.67621e-05	NA	0.00870945	0.0252303	-0.016971	5.6766e-05	NA	-0.0252302	-0.00870938	yes	830
Taf1c	0.0170069	5.47447e-05	NA	0.00874531	0.0252661	-0.0170069	5.47444e-05	NA	-0.0252661	-0.00874531	yes	831
Zhx1	0.0171503	4.73355e-05	NA	0.00888872	0.0254094	-0.0171501	4.73406e-05	NA	-0.0254093	-0.00888861	yes	832
Nfatc1	0.0171528	4.72104e-05	NA	0.00889132	0.025412	-0.0171529	4.72097e-05	NA	-0.0254121	-0.00889133	yes	833
Scmh1	0.0172803	4.14483e-05	NA	0.00901875	0.0255394	-0.0172803	4.14469e-05	NA	-0.0255394	-0.00901879	yes	834
Znrd1	0.0173275	3.94875e-05	NA	0.00906598	0.0255866	-0.0173272	3.94977e-05	NA	-0.0255864	-0.00906573	yes	835
Mllt6	0.0173589	3.82303e-05	NA	0.00909745	0.0256181	-0.0173588	3.82338e-05	NA	-0.025618	-0.00909736	yes	836
Thrap3	0.0174322	3.54482e-05	NA	0.00917073	0.0256913	-0.0174321	3.54513e-05	NA	-0.0256912	-0.00917065	yes	837
Zfp617	0.0177706	2.4912e-05	NA	0.00950919	0.0260296	-0.0177706	2.49121e-05	NA	-0.0260296	-0.00950919	yes	838
Pou2f1	0.0178066	2.39862e-05	NA	0.00954518	0.0260655	-0.0178066	2.39866e-05	NA	-0.0260655	-0.00954517	yes	839
Ubtf	0.0178882	2.20064e-05	NA	0.00962681	0.0261471	-0.0178882	2.2005e-05	NA	-0.0261472	-0.00962687	yes	840
Gmeb1	0.0179748	2.00744e-05	NA	0.0097135	0.0262337	-0.0179749	2.00741e-05	NA	-0.0262338	-0.00971352	yes	841
Zfp354c	0.0180629	1.82785e-05	NA	0.00980153	0.0263217	-0.0180628	1.82788e-05	NA	-0.0263217	-0.00980152	yes	842
Polr2b	0.0180805	1.79375e-05	NA	0.00981917	0.0263394	-0.0180805	1.79373e-05	NA	-0.0263394	-0.00981918	yes	843
Mllt10	0.018143	1.67777e-05	NA	0.00988166	0.0264018	-0.0181429	1.67792e-05	NA	-0.0264017	-0.00988158	yes	844
Jun	0.0181829	1.6074e-05	NA	0.00992162	0.0264417	-0.0181829	1.6075e-05	NA	-0.0264417	-0.00992156	yes	845
E2f6	0.0182217	1.54181e-05	NA	0.00996039	0.0264805	-0.0182217	1.5418e-05	NA	-0.0264805	-0.0099604	yes	846
Zfp2	0.018319	1.38819e-05	NA	0.0100577	0.0265778	-0.018319	1.38818e-05	NA	-0.0265778	-0.0100577	yes	847
Tsg101	0.0186081	1.0133e-05	NA	0.0103469	0.0268667	-0.0186082	1.01322e-05	NA	-0.0268668	-0.010347	yes	848
Zfp60	0.0186563	9.61039e-06	NA	0.0103951	0.026915	-0.0186563	9.61069e-06	NA	-0.0269149	-0.0103951	yes	849
A630089N07Rik	0.0187593	8.57878e-06	NA	0.0104982	0.027018	-0.0187593	8.57893e-06	NA	-0.0270179	-0.0104982	yes	850
Ctnnbl1	0.0188266	7.96376e-06	NA	0.0105654	0.0270851	-0.0188266	7.96387e-06	NA	-0.0270851	-0.0105654	yes	851
Creb1	0.0188382	7.86149e-06	NA	0.0105771	0.0270968	-0.018838	7.86306e-06	NA	-0.0270966	-0.0105769	yes	852
Zfp239	0.01896	6.86546e-06	NA	0.0106989	0.0272185	-0.01896	6.86522e-06	NA	-0.0272186	-0.0106989	yes	853
Taf6l	0.0192004	5.24209e-06	NA	0.0109393	0.0274588	-0.0192003	5.24248e-06	NA	-0.0274588	-0.0109393	yes	854
Elk4	0.0195636	3.4667e-06	NA	0.0113026	0.0278219	-0.0195634	3.46727e-06	NA	-0.0278217	-0.0113025	yes	855
Smarce1	0.0200264	2.02558e-06	NA	0.0117655	0.0282845	-0.0200263	2.02569e-06	NA	-0.0282844	-0.0117655	yes	856
Ppp3cb	0.0202162	1.61947e-06	NA	0.0119554	0.0284742	-0.0202162	1.61953e-06	NA	-0.0284742	-0.0119554	yes	857
Zfp41	0.0202622	1.53361e-06	NA	0.0120014	0.0285202	-0.0202622	1.53362e-06	NA	-0.0285202	-0.0120014	yes	858
Zfp248	0.0203105	1.44796e-06	NA	0.0120498	0.0285685	-0.0203105	1.44797e-06	NA	-0.0285685	-0.0120498	yes	859
Dnmt3a	0.0206241	9.94695e-07	NA	0.0123634	0.0288819	-0.020624	9.94714e-07	NA	-0.0288819	-0.0123634	yes	860
Zfp35	0.0207118	8.94603e-07	NA	0.0124512	0.0289697	-0.0207117	8.94688e-07	NA	-0.0289696	-0.0124511	yes	861
Cdc5l	0.0207466	8.57658e-07	NA	0.012486	0.0290044	-0.0207467	8.57607e-07	NA	-0.0290045	-0.012486	yes	862
Ncoa1	0.0211721	5.09422e-07	NA	0.0129115	0.0294297	-0.0211721	5.09415e-07	NA	-0.0294297	-0.0129116	yes	863
Zfp202	0.021185	5.01322e-07	NA	0.0129245	0.0294427	-0.021185	5.0133e-07	NA	-0.0294427	-0.0129245	yes	864
Baz2a	0.0213612	4.02839e-07	NA	0.0131007	0.0296188	-0.0213611	4.02877e-07	NA	-0.0296187	-0.0131007	yes	865
Tcf19	0.0217204	2.56571e-07	NA	0.01346	0.0299778	-0.0217202	2.56606e-07	NA	-0.0299777	-0.0134599	yes	866
Pdcd11	0.02191	2.01609e-07	NA	0.0136497	0.0301673	-0.02191	2.01617e-07	NA	-0.0301673	-0.0136497	yes	867
Esr1	0.0222775	1.25673e-07	NA	0.0140172	0.0305346	-0.0222775	1.25672e-07	NA	-0.0305346	-0.0140172	yes	868
Zfp1	0.0223752	1.10681e-07	NA	0.0141151	0.0306324	-0.0223753	1.10676e-07	NA	-0.0306324	-0.0141151	yes	869
Trip4	0.0227015	7.21741e-08	NA	0.0144414	0.0309584	-0.0227014	7.21765e-08	NA	-0.0309584	-0.0144414	yes	870
Irf7	0.0227364	6.89177e-08	NA	0.0144764	0.0309934	-0.0227364	6.89196e-08	NA	-0.0309934	-0.0144763	yes	871
Mcm4	0.0232222	3.60366e-08	NA	0.0149623	0.0314789	-0.0232223	3.60315e-08	NA	-0.031479	-0.0149624	yes	872
Papola	0.0232246	3.5919e-08	NA	0.0149647	0.0314814	-0.0232245	3.59245e-08	NA	-0.0314812	-0.0149646	yes	873
Ankfy1	0.023332	3.10686e-08	NA	0.0150721	0.0315887	-0.0233319	3.10704e-08	NA	-0.0315886	-0.015072	yes	874
Hdac1	0.0234816	2.53555e-08	NA	0.0152217	0.0317382	-0.0234816	2.53535e-08	NA	-0.0317383	-0.0152218	yes	875
Zfp467	0.0235686	2.25149e-08	NA	0.0153088	0.0318252	-0.0235687	2.25144e-08	NA	-0.0318252	-0.0153088	yes	876
Sp2	0.0236901	1.90623e-08	NA	0.0154303	0.0319466	-0.02369	1.90648e-08	NA	-0.0319465	-0.0154302	yes	877
Sirt6	0.0237675	1.71371e-08	NA	0.0155077	0.032024	-0.0237675	1.71375e-08	NA	-0.032024	-0.0155077	yes	878
Taf1a	0.0240992	1.08177e-08	NA	0.0158395	0.0323555	-0.0240991	1.08186e-08	NA	-0.0323554	-0.0158395	yes	879
Klf7	0.0243056	8.09919e-09	NA	0.016046	0.0325619	-0.0243056	8.09959e-09	NA	-0.0325618	-0.016046	yes	880
Ctcf	0.0243285	7.8424e-09	NA	0.0160689	0.0325847	-0.0243284	7.84313e-09	NA	-0.0325847	-0.0160689	yes	881
Ppp1r13b	0.0243685	7.41235e-09	NA	0.0161089	0.0326247	-0.0243684	7.4127e-09	NA	-0.0326247	-0.0161089	yes	882
Cic	0.0244677	6.44187e-09	NA	0.0162082	0.0327239	-0.0244677	6.44203e-09	NA	-0.0327239	-0.0162082	yes	883
Hsbp1	0.0248123	3.9413e-09	NA	0.0165529	0.0330683	-0.024812	3.94279e-09	NA	-0.033068	-0.0165526	yes	884
Zfp39	0.0248538	3.71326e-09	NA	0.0165944	0.0331098	-0.0248538	3.71333e-09	NA	-0.0331098	-0.0165944	yes	885
Tcf20	0.0253539	1.79684e-09	NA	0.0170947	0.0336096	-0.0253538	1.79698e-09	NA	-0.0336096	-0.0170946	yes	886
Ddx54	0.0256516	1.15869e-09	NA	0.0173925	0.0339072	-0.0256516	1.1588e-09	NA	-0.0339072	-0.0173925	yes	887
Ikbkg	0.0256705	1.12678e-09	NA	0.0174114	0.0339261	-0.0256705	1.12682e-09	NA	-0.033926	-0.0174114	yes	888
Phf12	0.02586	8.4995e-10	NA	0.0176009	0.0341155	-0.02586	8.49974e-10	NA	-0.0341155	-0.0176009	yes	889
Dmap1	0.0261029	5.90446e-10	NA	0.0178439	0.0343582	-0.0261029	5.90452e-10	NA	-0.0343582	-0.0178439	yes	890
Polr2l	0.0263862	3.84473e-10	NA	0.0181273	0.0346414	-0.0263861	3.84492e-10	NA	-0.0346414	-0.0181273	yes	891
4933429H19Rik	0.0271028	1.27348e-10	NA	0.0188442	0.0353577	-0.0271028	1.27349e-10	NA	-0.0353576	-0.0188442	yes	892
Tbp	0.0275785	6.02017e-11	NA	0.0193201	0.0358331	-0.0275785	6.02024e-11	NA	-0.0358331	-0.0193201	yes	893
Asb3	0.0279882	3.12663e-11	NA	0.0197299	0.0362426	-0.0279881	3.1268e-11	NA	-0.0362426	-0.0197299	yes	894
Dmrta1	0.0280656	2.75948e-11	NA	0.0198074	0.03632	-0.0280656	2.75958e-11	NA	-0.03632	-0.0198074	yes	895
Mllt1	0.0280933	2.63886e-11	NA	0.0198351	0.0363476	-0.0280933	2.6388e-11	NA	-0.0363477	-0.0198351	yes	896
Polr3b	0.0283255	1.8102e-11	NA	0.0200674	0.0365798	-0.0283255	1.81027e-11	NA	-0.0365797	-0.0200674	yes	897
Trerf1	0.0283548	1.72583e-11	NA	0.0200967	0.036609	-0.0283548	1.72585e-11	NA	-0.036609	-0.0200967	yes	898
Arid3b	0.0283714	1.67975e-11	NA	0.0201133	0.0366256	-0.0283713	1.68001e-11	NA	-0.0366255	-0.0201132	yes	899
Pfdn1	0.0284996	1.362e-11	NA	0.0202416	0.0367538	-0.0284994	1.36244e-11	NA	-0.0367536	-0.0202414	yes	900
Ppp1r10	0.0285238	1.30907e-11	NA	0.0202658	0.0367779	-0.0285239	1.30896e-11	NA	-0.036778	-0.0202658	yes	901
Taf3	0.0286179	1.12156e-11	NA	0.0203599	0.036872	-0.0286179	1.12165e-11	NA	-0.0368719	-0.0203599	yes	902
Pms1	0.0286382	1.08466e-11	NA	0.0203803	0.0368923	-0.0286382	1.08472e-11	NA	-0.0368923	-0.0203802	yes	903
Mcm2	0.0287869	8.48594e-12	NA	0.020529	0.0370409	-0.0287868	8.48706e-12	NA	-0.0370408	-0.0205289	yes	904
Ankhd1	0.0288556	7.57294e-12	NA	0.0205977	0.0371096	-0.0288556	7.57278e-12	NA	-0.0371096	-0.0205978	yes	905
Ppp2r1a	0.028944	6.53905e-12	NA	0.0206862	0.0371979	-0.0289439	6.53968e-12	NA	-0.0371978	-0.0206861	yes	906
Nfix	0.0294181	2.9533e-12	NA	0.0211604	0.0376717	-0.0294181	2.95326e-12	NA	-0.0376717	-0.0211604	yes	907
Plrg1	0.0297934	1.56008e-12	NA	0.0215359	0.0380469	-0.0297934	1.56016e-12	NA	-0.0380468	-0.0215359	yes	908
Baz1b	0.0299768	1.13906e-12	NA	0.0217193	0.0382301	-0.0299768	1.13906e-12	NA	-0.0382301	-0.0217193	yes	909
Zfp287	0.0301875	7.91616e-13	NA	0.0219302	0.0384407	-0.0301875	7.91607e-13	NA	-0.0384407	-0.0219302	yes	910
Zfp148	0.0303149	6.34602e-13	NA	0.0220576	0.038568	-0.0303148	6.34701e-13	NA	-0.0385679	-0.0220575	yes	911
Btf3	0.0303333	6.14601e-13	NA	0.022076	0.0385864	-0.0303321	6.15829e-13	NA	-0.0385852	-0.0220749	yes	912
Bbx	0.0303508	5.96143e-13	NA	0.0220935	0.0386039	-0.0303506	5.96292e-13	NA	-0.0386037	-0.0220934	yes	913
Irf2bp1	0.0305333	4.33395e-13	NA	0.0222761	0.0387863	-0.0305333	4.33426e-13	NA	-0.0387863	-0.0222761	yes	914
Zfp426	0.0310963	1.60237e-13	NA	0.0228394	0.039349	-0.0310963	1.60251e-13	NA	-0.039349	-0.0228394	yes	915
Smarca2	0.0311027	1.58421e-13	NA	0.0228458	0.0393554	-0.0311028	1.58411e-13	NA	-0.0393554	-0.0228458	yes	916
Mkl1	0.031781	4.6664e-14	NA	0.0235243	0.0400332	-0.0317809	4.66693e-14	NA	-0.0400332	-0.0235243	yes	917
Scand1	0.0320304	2.95798e-14	NA	0.0237739	0.0402825	-0.0320303	2.95827e-14	NA	-0.0402824	-0.0237738	yes	918
Ncoa5	0.0323805	1.55061e-14	NA	0.0241242	0.0406324	-0.0323804	1.55077e-14	NA	-0.0406324	-0.0241241	yes	919
Gtf2h2	0.033079	4.18901e-15	NA	0.024823	0.0413305	-0.033079	4.18847e-15	NA	-0.0413305	-0.024823	yes	920
Tle3	0.0330978	4.04205e-15	NA	0.0248418	0.0413493	-0.0330978	4.04214e-15	NA	-0.0413493	-0.0248418	yes	921
Lmo2	0.0331816	3.44822e-15	NA	0.0249257	0.0414331	-0.0331816	3.44803e-15	NA	-0.0414331	-0.0249257	yes	922
Taf6	0.0333438	2.53232e-15	NA	0.0250879	0.0415951	-0.0333438	2.53262e-15	NA	-0.0415951	-0.0250879	yes	923
Zfp110	0.0333985	2.2811e-15	NA	0.0251427	0.0416498	-0.0333985	2.28135e-15	NA	-0.0416498	-0.0251426	yes	924
Nr2c1	0.0335765	1.62208e-15	NA	0.0253207	0.0418277	-0.0335765	1.62214e-15	NA	-0.0418277	-0.0253207	yes	925
Mta2	0.0342287	4.57961e-16	NA	0.0259733	0.0424795	-0.0342286	4.58077e-16	NA	-0.0424793	-0.0259731	yes	926
Daxx	0.0342997	3.98496e-16	NA	0.0260443	0.0425504	-0.0342996	3.9854e-16	NA	-0.0425504	-0.0260442	yes	927
Hes6	0.0346685	1.92611e-16	NA	0.0264132	0.042919	-0.0346684	1.92628e-16	NA	-0.0429189	-0.0264132	yes	928
E2f4	0.0347173	1.74846e-16	NA	0.0264621	0.0429677	-0.0347173	1.74847e-16	NA	-0.0429677	-0.0264621	yes	929
Nsd1	0.0348171	1.43388e-16	NA	0.0265619	0.0430675	-0.0348171	1.43375e-16	NA	-0.0430675	-0.026562	yes	930
Gtf2e1	0.0353551	4.8755e-17	NA	0.0271002	0.0436051	-0.0353551	4.87539e-17	NA	-0.0436051	-0.0271002	yes	931
Hcls1	0.0353789	4.64627e-17	NA	0.0271241	0.043629	-0.035379	4.64515e-17	NA	-0.0436291	-0.0271242	yes	932
2810021J22Rik	0.0354289	4.19911e-17	NA	0.0271741	0.0436789	-0.035429	4.19895e-17	NA	-0.043679	-0.0271741	yes	933
Asb8	0.0356536	2.66078e-17	NA	0.0273989	0.0439035	-0.0356536	2.66099e-17	NA	-0.0439035	-0.0273989	yes	934
Pias1	0.0360569	1.16513e-17	NA	0.0278024	0.0443065	-0.0360567	1.16557e-17	NA	-0.0443063	-0.0278022	yes	935
Atf7	0.0366371	3.49455e-18	NA	0.0283829	0.0448863	-0.036637	3.49484e-18	NA	-0.0448863	-0.0283828	yes	936
L3mbtl2	0.0367984	2.49192e-18	NA	0.0285443	0.0450475	-0.0367984	2.492e-18	NA	-0.0450475	-0.0285443	yes	937
Rfx5	0.0368635	2.17314e-18	NA	0.0286094	0.0451126	-0.0368635	2.17308e-18	NA	-0.0451126	-0.0286094	yes	938
Gcdh	0.0384448	7.27147e-20	NA	0.0301916	0.0466927	-0.0384448	7.27141e-20	NA	-0.0466928	-0.0301916	yes	939
Arid4a	0.03848	6.7315e-20	NA	0.0302268	0.0467279	-0.0384799	6.73218e-20	NA	-0.0467278	-0.0302267	yes	940
Hcfc1	0.0387548	3.67474e-20	NA	0.0305018	0.0470025	-0.0387547	3.67545e-20	NA	-0.0470025	-0.0305017	yes	941
Mybbp1a	0.0388943	2.69833e-20	NA	0.0306414	0.0471419	-0.0388942	2.69887e-20	NA	-0.0471419	-0.0306413	yes	942
Cebpz	0.0389966	2.14983e-20	NA	0.0307437	0.0472442	-0.0389965	2.15026e-20	NA	-0.0472441	-0.0307437	yes	943
Lyl1	0.0392785	1.14614e-20	NA	0.0310258	0.0475259	-0.0392785	1.1461e-20	NA	-0.0475259	-0.0310258	yes	944
Taf1b	0.0405893	5.80038e-22	NA	0.0323374	0.0488358	-0.0405893	5.80127e-22	NA	-0.0488357	-0.0323373	yes	945
Cdk7	0.0410598	1.94159e-22	NA	0.0328082	0.0493059	-0.0410598	1.94195e-22	NA	-0.0493058	-0.0328081	yes	946
Ruvbl1	0.0412844	1.14653e-22	NA	0.0330329	0.0495303	-0.0412844	1.14672e-22	NA	-0.0495303	-0.0330328	yes	947
Dbp	0.0416472	4.86731e-23	NA	0.0333959	0.0498928	-0.0416471	4.86775e-23	NA	-0.0498927	-0.0333958	yes	948
Polr3d	0.0417763	3.58154e-23	NA	0.0335251	0.0500218	-0.0417763	3.58171e-23	NA	-0.0500218	-0.033525	yes	949
Zfp113	0.0419172	2.55979e-23	NA	0.0336661	0.0501626	-0.0419172	2.55985e-23	NA	-0.0501626	-0.0336661	yes	950
Zfp277	0.0420205	1.99981e-23	NA	0.0337694	0.0502658	-0.0420205	1.99974e-23	NA	-0.0502658	-0.0337694	yes	951
Atm	0.0421174	1.58547e-23	NA	0.0338664	0.0503626	-0.0421174	1.5855e-23	NA	-0.0503626	-0.0338664	yes	952
Gtf2h4	0.0421517	1.46008e-23	NA	0.0339007	0.050397	-0.0421517	1.4601e-23	NA	-0.0503969	-0.0339007	yes	953
Zfp143	0.0422524	1.14622e-23	NA	0.0340015	0.0504976	-0.0422524	1.14622e-23	NA	-0.0504976	-0.0340015	yes	954
Dnmt1	0.0432418	1.03135e-24	NA	0.0349915	0.0514862	-0.0432419	1.0313e-24	NA	-0.0514863	-0.0349916	yes	955
Thra	0.0438779	2.13006e-25	NA	0.0356281	0.0521218	-0.0438779	2.13021e-25	NA	-0.0521218	-0.035628	yes	956
Zfp94	0.0439826	1.63959e-25	NA	0.0357328	0.0522264	-0.0439826	1.63968e-25	NA	-0.0522264	-0.0357328	yes	957
Ifnar2	0.04432	7.02404e-26	NA	0.0360704	0.0525635	-0.0443199	7.02543e-26	NA	-0.0525634	-0.0360703	yes	958
Keap1	0.0445424	4.00271e-26	NA	0.0362929	0.0527857	-0.0445424	4.00224e-26	NA	-0.0527858	-0.036293	yes	959
Ppp5c	0.0445631	3.79761e-26	NA	0.0363137	0.0528065	-0.0445629	3.7997e-26	NA	-0.0528062	-0.0363135	yes	960
Etv3	0.044764	2.27894e-26	NA	0.0365147	0.0530072	-0.044764	2.27883e-26	NA	-0.0530072	-0.0365148	yes	961
Smarca4	0.0451098	9.41375e-27	NA	0.0368607	0.0533527	-0.0451098	9.41262e-27	NA	-0.0533527	-0.0368608	yes	962
Fem1a	0.0456244	2.49369e-27	NA	0.0373757	0.0538669	-0.0456244	2.49376e-27	NA	-0.0538669	-0.0373757	yes	963
Zfp386	0.0457815	1.65767e-27	NA	0.0375329	0.0540238	-0.0457815	1.65772e-27	NA	-0.0540238	-0.0375329	yes	964
Rfxank	0.0462917	4.35757e-28	NA	0.0380434	0.0545336	-0.0462916	4.35799e-28	NA	-0.0545336	-0.0380434	yes	965
Mllt3	0.0468521	9.87359e-29	NA	0.0386043	0.0550936	-0.046852	9.87504e-29	NA	-0.0550935	-0.0386042	yes	966
Mef2b	0.0472659	3.26187e-29	NA	0.0390184	0.055507	-0.0472659	3.26206e-29	NA	-0.055507	-0.0390183	yes	967
Snai3	0.0494277	8.5596e-32	NA	0.0411818	0.057667	-0.0494278	8.55924e-32	NA	-0.057667	-0.0411818	yes	968
Mbd3	0.0494486	8.07266e-32	NA	0.0412026	0.0576878	-0.0494486	8.07274e-32	NA	-0.0576878	-0.0412026	yes	969
Pura	0.0496313	4.82505e-32	NA	0.0413855	0.0578704	-0.0496312	4.82609e-32	NA	-0.0578703	-0.0413854	yes	970
Ppargc1b	0.0505631	3.39661e-33	NA	0.042318	0.0588014	-0.0505631	3.39695e-33	NA	-0.0588013	-0.042318	yes	971
Ash2l	0.0507731	1.85551e-33	NA	0.0425281	0.0590111	-0.050773	1.85588e-33	NA	-0.059011	-0.0425281	yes	972
Pax5	0.0509114	1.24393e-33	NA	0.0426666	0.0591494	-0.0509114	1.24396e-33	NA	-0.0591494	-0.0426666	yes	973
Mnat1	0.0510964	7.27643e-34	NA	0.0428517	0.0593342	-0.0510964	7.27667e-34	NA	-0.0593341	-0.0428517	yes	974
Ankra2	0.051772	1.0097e-34	NA	0.0435278	0.0600091	-0.0517719	1.00994e-34	NA	-0.0600091	-0.0435278	yes	975
Shprh	0.0520961	3.87958e-35	NA	0.0438522	0.0603329	-0.0520961	3.87898e-35	NA	-0.060333	-0.0438522	yes	976
Foxk1	0.0526256	8.02493e-36	NA	0.0443821	0.060862	-0.0526256	8.0251e-36	NA	-0.060862	-0.0443821	yes	977
Zdhhc6	0.0529471	3.05917e-36	NA	0.0447039	0.0611832	-0.0529471	3.05946e-36	NA	-0.0611831	-0.0447039	yes	978
Rbbp7	0.0529682	2.87104e-36	NA	0.044725	0.0612042	-0.0529683	2.8706e-36	NA	-0.0612043	-0.0447251	yes	979
Ankrd10	0.0530361	2.33988e-36	NA	0.044793	0.0612721	-0.0530361	2.34018e-36	NA	-0.061272	-0.0447929	yes	980
Pou6f1	0.0532886	1.09137e-36	NA	0.0450456	0.0615243	-0.0532886	1.09147e-36	NA	-0.0615243	-0.0450456	yes	981
Ring1	0.0534005	7.77339e-37	NA	0.0451577	0.0616361	-0.0534005	7.77494e-37	NA	-0.0616361	-0.0451576	yes	982
Cnot8	0.0537011	3.11428e-37	NA	0.0454585	0.0619364	-0.0537012	3.11392e-37	NA	-0.0619365	-0.0454586	yes	983
Aip	0.054084	9.64068e-38	NA	0.0458417	0.062319	-0.0540839	9.64421e-38	NA	-0.0623189	-0.0458416	yes	984
Pogk	0.0542984	4.98272e-38	NA	0.0460563	0.0625331	-0.0542984	4.98331e-38	NA	-0.0625331	-0.0460562	yes	985
Bcl11a	0.0544968	2.69882e-38	NA	0.0462548	0.0627313	-0.0544968	2.69878e-38	NA	-0.0627313	-0.0462548	yes	986
Nfic	0.0545391	2.36692e-38	NA	0.0462972	0.0627736	-0.0545391	2.36703e-38	NA	-0.0627736	-0.0462972	yes	987
Polr3e	0.0547058	1.41089e-38	NA	0.046464	0.0629402	-0.0547058	1.411e-38	NA	-0.0629401	-0.046464	yes	988
Ruvbl2	0.0547766	1.13222e-38	NA	0.0465348	0.0630108	-0.0547768	1.13145e-38	NA	-0.0630111	-0.0465351	yes	989
Dido1	0.0556589	7.10717e-40	NA	0.0474179	0.0638923	-0.055659	7.10539e-40	NA	-0.0638924	-0.047418	yes	990
Smarcb1	0.0567553	2.14339e-41	NA	0.0485153	0.0649877	-0.0567553	2.14358e-41	NA	-0.0649876	-0.0485153	yes	991
Zfp292	0.057627	1.26221e-42	NA	0.0493877	0.0658584	-0.0576271	1.26189e-42	NA	-0.0658585	-0.0493878	yes	992
Ash1l	0.0598813	6.8107e-46	NA	0.0516441	0.0681104	-0.0598811	6.81534e-46	NA	-0.0681102	-0.0516439	yes	993
Irf3	0.0605861	6.10636e-47	NA	0.0523496	0.0688145	-0.0605862	6.1056e-47	NA	-0.0688145	-0.0523496	yes	994
Limd1	0.061009	1.41721e-47	NA	0.0527729	0.0692369	-0.061009	1.41718e-47	NA	-0.0692369	-0.0527729	yes	995
Snrpb	0.0612828	5.4763e-48	NA	0.0530468	0.0695104	-0.0612823	5.48594e-48	NA	-0.0695099	-0.0530463	yes	996
Gtf3a	0.0627132	3.5513e-50	NA	0.0544787	0.0709392	-0.0627131	3.55232e-50	NA	-0.0709392	-0.0544786	yes	997
Psmd10	0.0634793	2.279e-51	NA	0.0552455	0.0717045	-0.0634793	2.27904e-51	NA	-0.0717045	-0.0552455	yes	998
Spib	0.0639495	4.15506e-52	NA	0.0557161	0.0721741	-0.0639495	4.15514e-52	NA	-0.0721741	-0.0557161	yes	999
Rab11b	0.0642541	1.37038e-52	NA	0.056021	0.0724784	-0.064254	1.37068e-52	NA	-0.0724783	-0.0560209	yes	1000
Ccnh	0.0642541	1.37003e-52	NA	0.0560211	0.0724784	-0.064254	1.37055e-52	NA	-0.0724783	-0.056021	yes	1001
Aatf	0.0663608	5.51905e-56	NA	0.0581298	0.0745827	-0.0663607	5.52007e-56	NA	-0.0745826	-0.0581298	yes	1002
Sirt7	0.0668006	1.0452e-56	NA	0.0585701	0.075022	-0.0668005	1.0455e-56	NA	-0.0750219	-0.0585701	yes	1003
Max	0.067389	1.10891e-57	NA	0.0591592	0.0756097	-0.067389	1.10907e-57	NA	-0.0756097	-0.0591591	yes	1004
Hdac10	0.0680928	7.38511e-59	NA	0.0598637	0.0763126	-0.0680928	7.38511e-59	NA	-0.0763126	-0.0598637	yes	1005
Myc	0.0686788	7.57382e-60	NA	0.0604503	0.0768979	-0.0686788	7.57433e-60	NA	-0.0768979	-0.0604503	yes	1006
Invs	0.0700237	3.77736e-62	NA	0.0617967	0.0782412	-0.0700236	3.77853e-62	NA	-0.0782411	-0.0617966	yes	1007
Taf12	0.0702771	1.37545e-62	NA	0.0620503	0.0784943	-0.070277	1.37573e-62	NA	-0.0784942	-0.0620503	yes	1008
Mga	0.0706002	3.77271e-63	NA	0.0623738	0.078817	-0.0706002	3.77191e-63	NA	-0.078817	-0.0623738	yes	1009
Tfap4	0.0708941	1.15677e-63	NA	0.0626681	0.0791106	-0.0708942	1.15667e-63	NA	-0.0791106	-0.0626681	yes	1010
Zfp398	0.0722187	5.28959e-66	NA	0.0639941	0.0804335	-0.0722187	5.29007e-66	NA	-0.0804335	-0.0639941	yes	1011
Tcf3	0.0724339	2.18382e-66	NA	0.0642095	0.0806484	-0.0724338	2.18386e-66	NA	-0.0806484	-0.0642095	yes	1012
Pou2af1	0.0725133	1.57444e-66	NA	0.064289	0.0807277	-0.0725132	1.57452e-66	NA	-0.0807277	-0.064289	yes	1013
Arid1a	0.0750824	3.27665e-71	NA	0.0668611	0.0832935	-0.0750823	3.27811e-71	NA	-0.0832934	-0.066861	yes	1014
Hdac2	0.075553	4.36634e-72	NA	0.0673322	0.0837635	-0.0755529	4.36759e-72	NA	-0.0837634	-0.0673321	yes	1015
C1d	0.0763768	1.24276e-73	NA	0.068157	0.0845862	-0.0763768	1.2428e-73	NA	-0.0845862	-0.068157	yes	1016
Stat1	0.0772633	2.58328e-75	NA	0.0690446	0.0854715	-0.0772633	2.58328e-75	NA	-0.0854715	-0.0690446	yes	1017
Mef2c	0.079639	6.41835e-80	NA	0.0714232	0.0878439	-0.079639	6.41836e-80	NA	-0.0878439	-0.0714232	yes	1018
Nedd8	0.0797632	3.6529e-80	NA	0.0715476	0.0879681	-0.0797631	3.6559e-80	NA	-0.0879679	-0.0715474	yes	1019
Ddx58	0.0797758	3.4514e-80	NA	0.0715601	0.0879805	-0.0797757	3.45239e-80	NA	-0.0879805	-0.0715601	yes	1020
Drg1	0.0807379	4.26257e-82	NA	0.0725235	0.0889413	-0.0807379	4.26298e-82	NA	-0.0889413	-0.0725235	yes	1021
Ebf1	0.0808578	2.45612e-82	NA	0.0726435	0.0890611	-0.0808578	2.45638e-82	NA	-0.089061	-0.0726435	yes	1022
Polr2e	0.0813977	2.03019e-83	NA	0.0731842	0.0896003	-0.0813975	2.03198e-83	NA	-0.0896001	-0.073184	yes	1023
Gtf2i	0.0833922	1.75791e-87	NA	0.0751812	0.0915918	-0.0833921	1.75838e-87	NA	-0.0915918	-0.0751811	yes	1024
Polr2h	0.0845225	7.91449e-90	NA	0.076313	0.0927205	-0.0845224	7.91719e-90	NA	-0.0927204	-0.0763129	yes	1025
Bach2	0.0863255	1.22676e-93	NA	0.0781185	0.0945209	-0.0863255	1.22663e-93	NA	-0.0945209	-0.0781185	yes	1026
Irf2	0.0873346	8.33626e-96	NA	0.079129	0.0955285	-0.0873347	8.33601e-96	NA	-0.0955285	-0.079129	yes	1027
Bmyc	0.0875139	3.41314e-96	NA	0.0793085	0.0957075	-0.0875139	3.41317e-96	NA	-0.0957075	-0.0793085	yes	1028
Sirt5	0.0877828	8.91307e-97	NA	0.0795777	0.095976	-0.0877828	8.91455e-97	NA	-0.095976	-0.0795777	yes	1029
Btbd11	0.0892581	5.22526e-100	NA	0.0810551	0.097449	-0.0892581	5.22594e-100	NA	-0.097449	-0.0810551	yes	1030
Hmg20a	0.095699	9.23746e-115	NA	0.0875054	0.10388	-0.095699	9.23714e-115	NA	-0.10388	-0.0875054	yes	1031
Tfam	0.099012	9.3092e-123	NA	0.0908235	0.107187	-0.099012	9.31018e-123	NA	-0.107187	-0.0908235	yes	1032
Lbh	0.0991257	4.89289e-123	NA	0.0909374	0.107301	-0.0991256	4.89462e-123	NA	-0.107301	-0.0909373	yes	1033
Pou2f2	0.11121	1.31782e-154	NA	0.103042	0.119363	-0.11121	1.31912e-154	NA	-0.119363	-0.103042	yes	1034
Polr2j	0.1134	1.00163e-160	NA	0.105235	0.121549	-0.113399	1.00276e-160	NA	-0.121548	-0.105235	yes	1035
Polr2g	0.114411	1.35631e-163	NA	0.106249	0.122558	-0.114411	1.35829e-163	NA	-0.122558	-0.106248	yes	1036
Ikbkb	0.115063	1.85388e-165	NA	0.106902	0.123209	-0.115063	1.85631e-165	NA	-0.123209	-0.106902	yes	1037
Ssrp1	0.115439	1.55354e-166	NA	0.107278	0.123583	-0.115439	1.55357e-166	NA	-0.123583	-0.107278	yes	1038
Lsm4	0.122384	3.96117e-187	NA	0.114237	0.130515	-0.122384	3.97957e-187	NA	-0.130514	-0.114236	yes	1039
Foxp1	0.126512	5.84562e-200	NA	0.118373	0.134634	-0.126512	5.8466e-200	NA	-0.134634	-0.118373	yes	1040
Cdk4	0.131483	5.32089e-216	NA	0.123355	0.139594	-0.131483	5.3187e-216	NA	-0.139595	-0.123355	yes	1041
Rab8a	0.131622	1.8621e-216	NA	0.123493	0.139733	-0.131622	1.86243e-216	NA	-0.139733	-0.123493	yes	1042
Naca	0.137174	3.71118e-235	NA	0.129058	0.145272	-0.137173	3.7357e-235	NA	-0.145271	-0.129057	yes	1043
Nmi	0.149532	1.06243e-279	NA	0.141444	0.1576	-0.149532	1.06169e-279	NA	-0.1576	-0.141444	yes	1044
Pdlim1	0.158745	0	NA	0.150679	0.166789	-0.158745	0	NA	-0.166789	-0.150679	yes	1045
Trp53	0.174592	0	NA	0.166569	0.182591	-0.174592	0	NA	-0.182591	-0.166569	yes	1046
Eomes	0.183124	0	NA	0.175126	0.191097	-0.183124	0	NA	-0.191097	-0.175126	yes	1047
Klf2	0.189594	0	NA	0.181616	0.197547	-0.189594	0	NA	-0.197547	-0.181616	yes	1048
Lef1	0.2309	0	NA	0.223063	0.238707	-0.2309	0	NA	-0.238707	-0.223062	yes	1049
Klf3	0.267369	0	NA	0.259679	0.275024	-0.267368	0	NA	-0.275024	-0.259679	yes	1050
Tcf7	0.36576	0	NA	0.358581	0.372896	-0.36576	0	NA	-0.372896	-0.358581	yes	1051

## Sheet: Fig. 3C
tmpt	Itgae	gene_comp_value	tmpt_tissue	tmpt_int	tissue	gene_comp
D30	5.4795	4.99982	skin_D30	30	skin	Ikzf2
D20	5.27295	5.1261	skin_D20	20	skin	Ikzf2
D60	5.72937	5.40865	skin_D60	60	skin	Ikzf2
D10	3.77391	4.80193	skin_D10	10	skin	Ikzf2
D15	5.32355	4.82397	skin_D15	15	skin	Ikzf2
D45	5.62529	5.23025	skin_D45	45	skin	Ikzf2
D25	5.27385	4.63106	skin_D25	25	skin	Ikzf2
D5	0.659795	3.93032	skin_D5	5	skin	Ikzf2
D7	5.11631	2.78002	siIEL_D7	7	siIEL	Ikzf2
D14	5.14572	3.30274	siIEL_D14	14	siIEL	Ikzf2
D4	3.01617	3.54004	siIEL_D4	4	siIEL	Ikzf2
D10	5.02008	2.96972	siIEL_D10	10	siIEL	Ikzf2
D90	5.27978	2.74795	siIEL_D90	90	siIEL	Ikzf2
D32	5.32838	2.848	siIEL_D32	32	siIEL	Ikzf2
D60	5.69107	2.34563	siIEL_D60	60	siIEL	Ikzf2
D21	5.42386	2.93294	siIEL_D21	21	siIEL	Ikzf2
D30	5.4795	4.13045	skin_D30	30	skin	Ccr1
D20	5.27295	3.9146	skin_D20	20	skin	Ccr1
D60	5.72937	3.67032	skin_D60	60	skin	Ccr1
D10	3.77391	3.12008	skin_D10	10	skin	Ccr1
D15	5.32355	3.82717	skin_D15	15	skin	Ccr1
D45	5.62529	4.29343	skin_D45	45	skin	Ccr1
D25	5.27385	3.62881	skin_D25	25	skin	Ccr1
D5	0.659795	2.39893	skin_D5	5	skin	Ccr1
D7	5.11631	0.146406	siIEL_D7	7	siIEL	Ccr1
D14	5.14572	0.148142	siIEL_D14	14	siIEL	Ccr1
D4	3.01617	0.233427	siIEL_D4	4	siIEL	Ccr1
D10	5.02008	0.234945	siIEL_D10	10	siIEL	Ccr1
D90	5.27978	0.249746	siIEL_D90	90	siIEL	Ccr1
D32	5.32838	0.269478	siIEL_D32	32	siIEL	Ccr1
D60	5.69107	0	siIEL_D60	60	siIEL	Ccr1
D21	5.42386	0.0802253	siIEL_D21	21	siIEL	Ccr1
D30	5.4795	5.89299	skin_D30	30	skin	Gzmc
D20	5.27295	4.95715	skin_D20	20	skin	Gzmc
D60	5.72937	6.86513	skin_D60	60	skin	Gzmc
D10	3.77391	5.45731	skin_D10	10	skin	Gzmc
D15	5.32355	5.04299	skin_D15	15	skin	Gzmc
D45	5.62529	6.67884	skin_D45	45	skin	Gzmc
D25	5.27385	5.38548	skin_D25	25	skin	Gzmc
D5	0.659795	2.74405	skin_D5	5	skin	Gzmc
D7	5.11631	1.46619	siIEL_D7	7	siIEL	Gzmc
D14	5.14572	1.70914	siIEL_D14	14	siIEL	Gzmc
D4	3.01617	1.64753	siIEL_D4	4	siIEL	Gzmc
D10	5.02008	1.43674	siIEL_D10	10	siIEL	Gzmc
D90	5.27978	2.03692	siIEL_D90	90	siIEL	Gzmc
D32	5.32838	1.28613	siIEL_D32	32	siIEL	Gzmc
D60	5.69107	1.27383	siIEL_D60	60	siIEL	Gzmc
D21	5.42386	1.0275	siIEL_D21	21	siIEL	Gzmc
D30	5.4795	0.97136	skin_D30	30	skin	Atp8a2
D20	5.27295	1.54184	skin_D20	20	skin	Atp8a2
D60	5.72937	1.09165	skin_D60	60	skin	Atp8a2
D10	3.77391	1.57397	skin_D10	10	skin	Atp8a2
D15	5.32355	1.9392	skin_D15	15	skin	Atp8a2
D45	5.62529	0.674423	skin_D45	45	skin	Atp8a2
D25	5.27385	0.874167	skin_D25	25	skin	Atp8a2
D5	0.659795	0.336798	skin_D5	5	skin	Atp8a2
D7	5.11631	2.76581	siIEL_D7	7	siIEL	Atp8a2
D14	5.14572	3.52165	siIEL_D14	14	siIEL	Atp8a2
D4	3.01617	0.868986	siIEL_D4	4	siIEL	Atp8a2
D10	5.02008	3.37154	siIEL_D10	10	siIEL	Atp8a2
D90	5.27978	3.48531	siIEL_D90	90	siIEL	Atp8a2
D32	5.32838	3.57709	siIEL_D32	32	siIEL	Atp8a2
D60	5.69107	3.69361	siIEL_D60	60	siIEL	Atp8a2
D21	5.42386	3.89122	siIEL_D21	21	siIEL	Atp8a2
D30	5.4795	1.81793	skin_D30	30	skin	Gfi1
D20	5.27295	0.866026	skin_D20	20	skin	Gfi1
D60	5.72937	0.506655	skin_D60	60	skin	Gfi1
D10	3.77391	0.875331	skin_D10	10	skin	Gfi1
D15	5.32355	1.34413	skin_D15	15	skin	Gfi1
D45	5.62529	0.674423	skin_D45	45	skin	Gfi1
D25	5.27385	1.01018	skin_D25	25	skin	Gfi1
D5	0.659795	2.03787	skin_D5	5	skin	Gfi1
D7	5.11631	3.40537	siIEL_D7	7	siIEL	Gfi1
D14	5.14572	3.90604	siIEL_D14	14	siIEL	Gfi1
D4	3.01617	2.66481	siIEL_D4	4	siIEL	Gfi1
D10	5.02008	3.58105	siIEL_D10	10	siIEL	Gfi1
D90	5.27978	2.96003	siIEL_D90	90	siIEL	Gfi1
D32	5.32838	4.09373	siIEL_D32	32	siIEL	Gfi1
D60	5.69107	4.15334	siIEL_D60	60	siIEL	Gfi1
D21	5.42386	4.29844	siIEL_D21	21	siIEL	Gfi1
D30	5.4795	2.54359	skin_D30	30	skin	Klf3
D20	5.27295	2.42753	skin_D20	20	skin	Klf3
D60	5.72937	2.44718	skin_D60	60	skin	Klf3
D10	3.77391	3.54901	skin_D10	10	skin	Klf3
D15	5.32355	2.71022	skin_D15	15	skin	Klf3
D45	5.62529	2.73719	skin_D45	45	skin	Klf3
D25	5.27385	3.22271	skin_D25	25	skin	Klf3
D5	0.659795	4.13148	skin_D5	5	skin	Klf3
D7	5.11631	4.40242	siIEL_D7	7	siIEL	Klf3
D14	5.14572	4.87949	siIEL_D14	14	siIEL	Klf3
D4	3.01617	3.46609	siIEL_D4	4	siIEL	Klf3
D10	5.02008	4.69577	siIEL_D10	10	siIEL	Klf3
D90	5.27978	5.04466	siIEL_D90	90	siIEL	Klf3
D32	5.32838	5.06498	siIEL_D32	32	siIEL	Klf3
D60	5.69107	5.46804	siIEL_D60	60	siIEL	Klf3
D21	5.42386	4.52607	siIEL_D21	21	siIEL	Klf3

## Sheet: Fig. 5A
day	day_int	variable	mean_aucell	tissue	timepoint
d10	1	Fos	0.211506	skin	10
d10	1	Fosb	0.225452	skin	10
d10	1	Fosl2	0.222019	skin	10
d10	1	Junb	0.29692	skin	10
d15	2	Fos	0.274724	skin	15
d15	2	Fosb	0.279561	skin	15
d15	2	Fosl2	0.273933	skin	15
d15	2	Junb	0.367262	skin	15
d20	3	Fos	0.313764	skin	20
d20	3	Fosb	0.313152	skin	20
d20	3	Fosl2	0.311948	skin	20
d20	3	Junb	0.403714	skin	20
d25	4	Fos	0.32757	skin	25
d25	4	Fosb	0.34241	skin	25
d25	4	Fosl2	0.315633	skin	25
d25	4	Junb	0.419227	skin	25
d30	5	Fos	0.365903	skin	30
d30	5	Fosb	0.399584	skin	30
d30	5	Fosl2	0.38828	skin	30
d30	5	Junb	0.477078	skin	30
d45	6	Fos	0.391584	skin	45
d45	6	Fosb	0.418135	skin	45
d45	6	Fosl2	0.410132	skin	45
d45	6	Junb	0.499172	skin	45
d5	0	Fos	0.177726	skin	5
d5	0	Fosb	0.16545	skin	5
d5	0	Fosl2	0.170185	skin	5
d5	0	Junb	0.230766	skin	5
d60	7	Fos	0.402337	skin	60
d60	7	Fosb	0.442113	skin	60
d60	7	Fosl2	0.417294	skin	60
d60	7	Junb	0.511685	skin	60
d10	2	Fos	0.0374659	siIEL	10
d10	2	Fosb	0.0693063	siIEL	10
d10	2	Fosl2	0.0842315	siIEL	10
d10	2	Junb	0.0752107	siIEL	10
d14	3	Fos	0.0410246	siIEL	14
d14	3	Fosb	0.0745959	siIEL	14
d14	3	Fosl2	0.0955705	siIEL	14
d14	3	Junb	0.0791064	siIEL	14
d21	4	Fos	0.0495306	siIEL	21
d21	4	Fosb	0.0749858	siIEL	21
d21	4	Fosl2	0.0905199	siIEL	21
d21	4	Junb	0.0776689	siIEL	21
d32	5	Fos	0.0497781	siIEL	32
d32	5	Fosb	0.0834302	siIEL	32
d32	5	Fosl2	0.101297	siIEL	32
d32	5	Junb	0.0796473	siIEL	32
d4	0	Fos	0.0209905	siIEL	4
d4	0	Fosb	0.045541	siIEL	4
d4	0	Fosl2	0.0595669	siIEL	4
d4	0	Junb	0.0554765	siIEL	4
d60	6	Fos	0.0476446	siIEL	60
d60	6	Fosb	0.082127	siIEL	60
d60	6	Fosl2	0.104731	siIEL	60
d60	6	Junb	0.0819801	siIEL	60
d7	1	Fos	0.0332995	siIEL	7
d7	1	Fosb	0.0615744	siIEL	7
d7	1	Fosl2	0.0758128	siIEL	7
d7	1	Junb	0.0703816	siIEL	7
d90	7	Fos	0.0541725	siIEL	90
d90	7	Fosb	0.0915584	siIEL	90
d90	7	Fosl2	0.114769	siIEL	90
d90	7	Junb	0.0819796	siIEL	90

## Sheet: Fig. 5B
gene	log2FoldChange	padj	lfcSE	percent_cells	dset	ci_lower	ci_upper	sig	family
Atf3	0.440122	3.63234e-11	0.0600853	8.9577	skin	0.322357	0.557887	TRUE	Atf
Atf2	0.0339098	0.579435	0.0395299	8.24348	skin	-0.0435674	0.111387	FALSE	Atf
Mafb	-0.0923771	0.511035	0.0929836	1.86158	skin	-0.274622	0.0898674	FALSE	Maf
Jun	0.132563	0.119695	0.0642358	12.2569	skin	0.00666322	0.258463	FALSE	Jun
Fosl2	0.521133	4.36617e-12	0.0683174	38.3329	skin	0.387234	0.655033	TRUE	Fos
Fosb	0.624093	5.87225e-15	0.0735634	21.7077	skin	0.479911	0.768274	TRUE	Fos
Jund	0.164114	0.173417	0.0891511	31.3612	skin	-0.0106192	0.338847	FALSE	Jun
Junb	0.442298	2.08037e-09	0.0660947	78.2739	skin	0.312755	0.571841	TRUE	Jun
Maf	0.21237	0.0117912	0.0680782	7.48318	skin	0.0789387	0.345801	TRUE	Maf
Mafg	0.0014855	0.989138	0.0557478	5.39582	skin	-0.107778	0.110749	FALSE	Maf
Fos	0.564618	2.23044e-36	0.0425569	29.1678	skin	0.481208	0.648028	TRUE	Fos
Batf	-0.271173	1.69004e-05	0.054421	16.9662	skin	-0.377836	-0.16451	FALSE	Atf
Mafa	0.546036	0.0217454	0.189674	0.580592	skin	0.174281	0.91779	FALSE	Maf
Maff	0.581825	2.40912e-19	0.0600725	5.12395	skin	0.464085	0.699564	TRUE	Maf
Fosl1	0.320619	0.0544901	0.129668	0.359414	skin	0.0664749	0.574763	FALSE	Fos
Atf3	0.681557	1.01468e-13	0.0865936	1.00547	siIEL	0.511837	0.851278	FALSE	Atf
Atf2	0.139944	1.9481e-05	0.0303123	8.55111	siIEL	0.080533	0.199355	FALSE	Atf
Mafb	0.0522949	0.730332	0.11416	0.176073	siIEL	-0.171455	0.276045	FALSE	Maf
Jun	0.682513	6.42783e-13	0.0896056	47.8315	siIEL	0.50689	0.858137	TRUE	Jun
Fosl2	0.484671	1.76937e-19	0.0511221	18.4899	siIEL	0.384474	0.584869	TRUE	Fos
Fosb	0.539006	5.54461e-11	0.077416	20.4036	siIEL	0.387274	0.690739	TRUE	Fos
Jund	0.373656	2.04762e-18	0.0405859	87.3992	siIEL	0.294109	0.453203	TRUE	Jun
Junb	0.187713	0.00882098	0.0644163	96.7427	siIEL	0.0614595	0.313967	TRUE	Jun
Maf	0.196079	0.0325472	0.0812248	2.58549	siIEL	0.0368809	0.355276	FALSE	Maf
Mafg	-0.027901	0.584223	0.0397635	9.08859	siIEL	-0.105836	0.0500341	FALSE	Maf
Fos	0.590103	4.56456e-06	0.1195	36.4401	siIEL	0.355888	0.824318	TRUE	Fos
Batf	-0.111199	0.00213645	0.0328941	31.4058	siIEL	-0.17567	-0.0467275	FALSE	Atf
Mafa	0.515153	0.000129293	0.123806	0.125104	siIEL	0.272498	0.757809	FALSE	Maf
Maff	0.183903	0.00882098	0.0631082	7.63831	siIEL	0.060213	0.307592	TRUE	Maf
Fosl1	-0.0624716	0.786663	0.172557	0.189973	siIEL	-0.400677	0.275734	FALSE	Fos

## Sheet: Fig. 5C
tmpt	Itgae	gene_comp_value	tmpt_tissue	tmpt_int	tissue	gene_comp
D20	5.27295	5.75203	skin_D20	20	skin	Fos
D30	5.29593	6.4168	skin_D30	30	skin	Fos
D60	5.72937	6.76606	skin_D60	60	skin	Fos
D10	3.77391	4.59583	skin_D10	10	skin	Fos
D15	5.32355	5.27469	skin_D15	15	skin	Fos
D45	5.62529	6.86397	skin_D45	45	skin	Fos
D25	5.27385	6.04124	skin_D25	25	skin	Fos
D5	0.659795	4.42797	skin_D5	5	skin	Fos
D7	5.11631	4.94381	siIEL_D7	7	siIEL	Fos
D14	5.14572	5.10974	siIEL_D14	14	siIEL	Fos
D4	3.01617	3.4596	siIEL_D4	4	siIEL	Fos
D10	5.02008	5.0014	siIEL_D10	10	siIEL	Fos
D90	5.27978	6.54299	siIEL_D90	90	siIEL	Fos
D32	5.32838	6.06239	siIEL_D32	32	siIEL	Fos
D60	5.69107	5.74282	siIEL_D60	60	siIEL	Fos
D21	5.42386	6.91594	siIEL_D21	21	siIEL	Fos
D20	5.27295	5.89451	skin_D20	20	skin	Fosl2
D30	5.29593	6.33207	skin_D30	30	skin	Fosl2
D60	5.72937	6.35431	skin_D60	60	skin	Fosl2
D10	3.77391	4.59111	skin_D10	10	skin	Fosl2
D15	5.32355	5.38323	skin_D15	15	skin	Fosl2
D45	5.62529	6.50903	skin_D45	45	skin	Fosl2
D25	5.27385	5.93992	skin_D25	25	skin	Fosl2
D5	0.659795	3.93555	skin_D5	5	skin	Fosl2
D7	5.11631	3.41638	siIEL_D7	7	siIEL	Fosl2
D14	5.14572	4.79114	siIEL_D14	14	siIEL	Fosl2
D4	3.01617	2.87584	siIEL_D4	4	siIEL	Fosl2
D10	5.02008	3.83944	siIEL_D10	10	siIEL	Fosl2
D90	5.27978	5.54092	siIEL_D90	90	siIEL	Fosl2
D32	5.32838	4.65817	siIEL_D32	32	siIEL	Fosl2
D60	5.69107	5.18378	siIEL_D60	60	siIEL	Fosl2
D21	5.42386	4.32252	siIEL_D21	21	siIEL	Fosl2
D20	5.27295	4.74379	skin_D20	20	skin	Fosb
D30	5.29593	5.57866	skin_D30	30	skin	Fosb
D60	5.72937	5.94971	skin_D60	60	skin	Fosb
D10	3.77391	3.7588	skin_D10	10	skin	Fosb
D15	5.32355	4.47768	skin_D15	15	skin	Fosb
D45	5.62529	5.46768	skin_D45	45	skin	Fosb
D25	5.27385	5.34964	skin_D25	25	skin	Fosb
D5	0.659795	2.57621	skin_D5	5	skin	Fosb
D7	5.11631	3.89113	siIEL_D7	7	siIEL	Fosb
D14	5.14572	4.33834	siIEL_D14	14	siIEL	Fosb
D4	3.01617	2.69053	siIEL_D4	4	siIEL	Fosb
D10	5.02008	4.28762	siIEL_D10	10	siIEL	Fosb
D90	5.27978	6.05273	siIEL_D90	90	siIEL	Fosb
D32	5.32838	5.30416	siIEL_D32	32	siIEL	Fosb
D60	5.69107	4.17995	siIEL_D60	60	siIEL	Fosb
D21	5.42386	5.05358	siIEL_D21	21	siIEL	Fosb
D20	5.27295	7.79975	skin_D20	20	skin	Junb
D30	5.29593	8.19202	skin_D30	30	skin	Junb
D60	5.72937	8.27548	skin_D60	60	skin	Junb
D10	3.77391	6.61909	skin_D10	10	skin	Junb
D15	5.32355	7.56011	skin_D15	15	skin	Junb
D45	5.62529	8.23885	skin_D45	45	skin	Junb
D25	5.27385	7.90505	skin_D25	25	skin	Junb
D5	0.659795	6.08015	skin_D5	5	skin	Junb
D7	5.11631	7.81339	siIEL_D7	7	siIEL	Junb
D14	5.14572	8.18963	siIEL_D14	14	siIEL	Junb
D4	3.01617	6.7531	siIEL_D4	4	siIEL	Junb
D10	5.02008	8.0055	siIEL_D10	10	siIEL	Junb
D90	5.27978	8.3643	siIEL_D90	90	siIEL	Junb
D32	5.32838	7.94752	siIEL_D32	32	siIEL	Junb
D60	5.69107	8.07063	siIEL_D60	60	siIEL	Junb
D21	5.42386	8.43375	siIEL_D21	21	siIEL	Junb

## Sheet: Fig. 5D
tmpt	Tbx21	gene_comp_value	tmpt_tissue	tmpt_int	tissue	gene_comp
D20	4.78106	5.75203	skin_D20	20	skin	Fos
D30	4.93533	6.4168	skin_D30	30	skin	Fos
D60	5.0915	6.76606	skin_D60	60	skin	Fos
D10	4.01963	4.59583	skin_D10	10	skin	Fos
D15	4.49682	5.27469	skin_D15	15	skin	Fos
D45	5.10991	6.86397	skin_D45	45	skin	Fos
D25	4.73135	6.04124	skin_D25	25	skin	Fos
D5	3.46475	4.42797	skin_D5	5	skin	Fos
D7	3.99007	4.94381	siIEL_D7	7	siIEL	Fos
D14	4.56443	5.10974	siIEL_D14	14	siIEL	Fos
D4	3.46117	3.4596	siIEL_D4	4	siIEL	Fos
D10	4.45014	5.0014	siIEL_D10	10	siIEL	Fos
D90	4.09922	6.54299	siIEL_D90	90	siIEL	Fos
D32	4.63437	6.06239	siIEL_D32	32	siIEL	Fos
D60	4.7658	5.74282	siIEL_D60	60	siIEL	Fos
D21	4.49453	6.91594	siIEL_D21	21	siIEL	Fos
D20	4.78106	5.89451	skin_D20	20	skin	Fosl2
D30	4.93533	6.33207	skin_D30	30	skin	Fosl2
D60	5.0915	6.35431	skin_D60	60	skin	Fosl2
D10	4.01963	4.59111	skin_D10	10	skin	Fosl2
D15	4.49682	5.38323	skin_D15	15	skin	Fosl2
D45	5.10991	6.50903	skin_D45	45	skin	Fosl2
D25	4.73135	5.93992	skin_D25	25	skin	Fosl2
D5	3.46475	3.93555	skin_D5	5	skin	Fosl2
D7	3.99007	3.41638	siIEL_D7	7	siIEL	Fosl2
D14	4.56443	4.79114	siIEL_D14	14	siIEL	Fosl2
D4	3.46117	2.87584	siIEL_D4	4	siIEL	Fosl2
D10	4.45014	3.83944	siIEL_D10	10	siIEL	Fosl2
D90	4.09922	5.54092	siIEL_D90	90	siIEL	Fosl2
D32	4.63437	4.65817	siIEL_D32	32	siIEL	Fosl2
D60	4.7658	5.18378	siIEL_D60	60	siIEL	Fosl2
D21	4.49453	4.32252	siIEL_D21	21	siIEL	Fosl2
D20	4.78106	4.74379	skin_D20	20	skin	Fosb
D30	4.93533	5.57866	skin_D30	30	skin	Fosb
D60	5.0915	5.94971	skin_D60	60	skin	Fosb
D10	4.01963	3.7588	skin_D10	10	skin	Fosb
D15	4.49682	4.47768	skin_D15	15	skin	Fosb
D45	5.10991	5.46768	skin_D45	45	skin	Fosb
D25	4.73135	5.34964	skin_D25	25	skin	Fosb
D5	3.46475	2.57621	skin_D5	5	skin	Fosb
D7	3.99007	3.89113	siIEL_D7	7	siIEL	Fosb
D14	4.56443	4.33834	siIEL_D14	14	siIEL	Fosb
D4	3.46117	2.69053	siIEL_D4	4	siIEL	Fosb
D10	4.45014	4.28762	siIEL_D10	10	siIEL	Fosb
D90	4.09922	6.05273	siIEL_D90	90	siIEL	Fosb
D32	4.63437	5.30416	siIEL_D32	32	siIEL	Fosb
D60	4.7658	4.17995	siIEL_D60	60	siIEL	Fosb
D21	4.49453	5.05358	siIEL_D21	21	siIEL	Fosb
D20	4.78106	7.79975	skin_D20	20	skin	Junb
D30	4.93533	8.19202	skin_D30	30	skin	Junb
D60	5.0915	8.27548	skin_D60	60	skin	Junb
D10	4.01963	6.61909	skin_D10	10	skin	Junb
D15	4.49682	7.56011	skin_D15	15	skin	Junb
D45	5.10991	8.23885	skin_D45	45	skin	Junb
D25	4.73135	7.90505	skin_D25	25	skin	Junb
D5	3.46475	6.08015	skin_D5	5	skin	Junb
D7	3.99007	7.81339	siIEL_D7	7	siIEL	Junb
D14	4.56443	8.18963	siIEL_D14	14	siIEL	Junb
D4	3.46117	6.7531	siIEL_D4	4	siIEL	Junb
D10	4.45014	8.0055	siIEL_D10	10	siIEL	Junb
D90	4.09922	8.3643	siIEL_D90	90	siIEL	Junb
D32	4.63437	7.94752	siIEL_D32	32	siIEL	Junb
D60	4.7658	8.07063	siIEL_D60	60	siIEL	Junb
D21	4.49453	8.43375	siIEL_D21	21	siIEL	Junb

## Sheet: Fig. 5E
tmpt_int	tissue	Tbx21
20	skin	4.78106
30	skin	4.93533
60	skin	5.0915
10	skin	4.01963
15	skin	4.49682
45	skin	5.10991
25	skin	4.73135
5	skin	3.46475
7	siIEL	3.99007
14	siIEL	4.56443
4	siIEL	3.46117
10	siIEL	4.45014
90	siIEL	4.09922
32	siIEL	4.63437
60	siIEL	4.7658
21	siIEL	4.49453

[truncated: 6 more sheets: Fig. S1F, Fig. S3D, Fig. S5J, Fig. S6A, Fig. S6B, Fig. S6C]
